# Supplementary material for: Alteration of Community Metabolism by Prebiotics and Medicinal Herbs
Source: Microorganisms. 2023 Mar 28;11(4):868. doi: 10.3390/microorganisms11040868 (PMC10141170; doi:10.3390/microorganisms11040868)
Supplement: Supplementary file 1 [file microorganisms-11-00868-s001.zip › Supplementary Table S1.xlsx]

## Sheet: Sheet2
Table S1. Raw read counts before and after qc steps.
Sample	input reads	filtered reads	percentage of input passed filter	denoised reads	merged reads	percentage of input merged	non-chimeric reads	percentage of input non-chimeric	Total reads in ASV table
a cellulose2_S68	70632	52993	75.03	52337	48705	68.96	27979	39.61	27877
a cellulose3_S69	310490	236140	76.05	234700	223836	72.09	145580	46.89	145245
a cellulose5_S71	280809	211466	75.31	209980	197537	70.35	127365	45.36	126762
a cellulose6_S72	354087	266297	75.21	264768	255725	72.22	178506	50.41	177908
amylopectin 1_S25	562598	398112	70.76	396667	386701	68.73	361297	64.22	356951
amylopectin 2_S26	287226	211148	73.51	210452	205737	71.63	192424	66.99	192233
amylopectin 3_S27	310144	225351	72.66	224353	217555	70.15	199861	64.44	198322
amylopectin 4_S28	374908	268072	71.5	267009	259792	69.29	246546	65.76	245541
amylopectin 5_S29	318661	229707	72.09	228701	221957	69.65	208559	65.45	207352
amylopectin 6_S30	373438	265280	71.04	264194	256167	68.6	241632	64.7	240692
amylose 1_S37	102936	71042	69.02	70674	68626	66.67	66382	64.49	66162
amylose 2_S38	68335	47206	69.08	46905	45678	66.84	44588	65.25	44432
amylose 3_S39	84918	58653	69.07	58406	56733	66.81	55102	64.89	55059
amylose 4_S40	67380	47540	70.56	47233	46067	68.37	44792	66.48	44708
amylose 5_S41	108008	81777	75.71	81393	78886	73.04	74799	69.25	74790
amylose 6_S42	85034	62159	73.1	61884	60182	70.77	57168	67.23	57133
apple pectin 1_S13	215392	154813	71.88	154012	149368	69.35	144283	66.99	143950
apple pectin 2_S14	213523	153902	72.08	152974	147990	69.31	142710	66.84	142335
apple pectin 3_S15	264460	193408	73.13	192337	186241	70.42	179121	67.73	178625
apple pectin 4_S16	320570	233675	72.89	232573	225836	70.45	216416	67.51	215633
apple pectin 5_S17	268413	200646	74.75	199639	194428	72.44	187470	69.84	186805
apple pectin 6_S18	151099	110697	73.26	110056	106600	70.55	103879	68.75	103544
B glucan1_S49	362281	273682	75.54	272946	263117	72.63	241219	66.58	238069
B glucan2_S50	358469	269124	75.08	268343	257134	71.73	233526	65.15	230413
B glucan3_S51	202855	152467	75.16	151788	144307	71.14	125108	61.67	122886
B glucan4_S52	154234	104944	68.04	104321	100817	65.37	91432	59.28	89974
B glucan5_S53	244267	184372	75.48	183864	175464	71.83	160990	65.91	159085
B glucan6_S54	271832	205762	75.69	205046	194772	71.65	175355	64.51	172198
Bhringaraj 1_S71	40523	35439	87.45	33568	28792	71.05	26119	64.45	24352
Bhringaraj 2_S72	52682	45382	86.14	43233	37316	70.83	34148	64.82	33310
Bhringaraj 3_S73	128868	114436	88.8	111209	101757	78.96	91613	71.09	83794
Bhringaraj 4_S74	41570	37026	89.07	35565	31115	74.85	28735	69.12	26894
Bhringaraj 5_S75	38648	34640	89.63	33964	32048	82.92	30965	80.12	28352
Black pepper 1_S56	54693	46490	85	44461	38608	70.59	33533	61.31	33072
Black pepper 2_S57	51496	44851	87.1	43198	39303	76.32	37301	72.43	36609
Black pepper 3_S58	56603	49034	86.63	46674	39516	69.81	35733	63.13	34933
Black pepper 4_S59	20811	17546	84.31	16222	13173	63.3	12211	58.68	11988
Frankincense 1_S86	325562	276695	84.99	268433	247648	76.07	192233	59.05	189563
Frankincense 3_S88	68433	57942	84.67	55736	50997	74.52	41212	60.22	40825
Frankinsence 4_S89	72588	62469	86.06	60586	56116	77.31	48892	67.36	48366
Frankincense 5_S90	603018	514187	85.27	497946	456674	75.73	285353	47.32	282012
Ashwagandha-1_S49	704443	583292	82.8	577359	551282	78.26	492693	69.94	481918
Ashwagandha-3_S51	15922	13144	82.55	12735	11750	73.8	11315	71.07	11066
Ashwagandha-6_S54	412099	344415	83.58	340862	324768	78.81	291750	70.8	281921
Bacopa-3_S33	26646	21713	81.49	21105	19646	73.73	18849	70.74	17952
Bacopa-4_S34	77111	63741	82.66	62550	58771	76.22	55583	72.08	53479
Bacopa-5_S35	459289	384052	83.62	377613	354183	77.12	290600	63.27	277993
Gotu-Kola-5_S29	160949	134859	83.79	133087	124699	77.48	98592	61.26	96392
Gotu-Kola-6_S30	122689	101759	82.94	100605	95892	78.16	86423	70.44	82564
Guduchi-1_S43	381866	315036	82.5	311387	295724	77.44	280377	73.42	268825
Guduchi-2_S44	321520	264360	82.22	261118	244874	76.16	228499	71.07	219514
Guduchi-4_S46	35478	28923	81.52	27913	24283	68.45	23258	65.56	22641
Guduchi-5_S47	251582	209483	83.27	206458	191913	76.28	174016	69.17	169831
Guduchi-6_S48	175507	146133	83.26	144108	135696	77.32	128371	73.14	124899
Kapikacchu-1_S19	150318	121005	80.5	120196	116988	77.83	108299	72.05	107936
Kapikacchu-2_S20	184267	149016	80.87	148342	145257	78.83	135052	73.29	133569
Kapikacchu-3_S21	610677	502269	82.25	500157	490649	80.35	461030	75.49	453194
Kapikacchu-4_S22	297779	244143	81.99	243219	239652	80.48	226849	76.18	225637
Kapikacchu-5_S23	139048	114382	82.26	113933	111597	80.26	106134	76.33	105797
Kapikacchu-6_S24	76675	63360	82.63	62906	61145	79.75	56176	73.27	56040
Licorice-1_S13	622940	518151	83.18	515490	503977	80.9	439025	70.48	434525
Licorice-2_S14	216980	180661	83.26	179234	173247	79.84	156975	72.35	154997
Licorice-3_S15	355584	298323	83.9	296748	289518	81.42	258469	72.69	256758
Licorice-5_S17	308675	259573	84.09	257814	249638	80.87	224494	72.73	220340
Licorice-6_S18	188966	154513	81.77	153228	148348	78.51	127193	67.31	126712
Shankhapushpi-1_S37	147187	121928	82.84	120066	113060	76.81	98363	66.83	95654
Shankhapushpi-2_S38	40904	33672	82.32	33209	31854	77.88	30339	74.17	29266
Shankhapushpi-3_S39	72775	60246	82.78	59100	54859	75.38	49069	67.43	47759
Shankhapushpi-6_S42	269667	223475	82.87	221546	212331	78.74	191432	70.99	187961
Shatavari-2_S56	245157	203356	82.95	202249	196370	80.1	185920	75.84	182981
Shatavari-3_S57	316618	270292	85.37	269007	262076	82.77	244344	77.17	239944
Shatavari-4_S58	367402	310220	84.44	308665	299168	81.43	265913	72.38	262663
Shatavari-6_S60	641248	545222	85.03	542916	528939	82.49	450441	70.24	441693
Slippery-Elm-1_S7	648806	542176	83.57	537018	506136	78.01	433737	66.85	422919
Slippery-Elm-2_S8	171180	144353	84.33	142870	136057	79.48	125261	73.18	123736
Slippery-Elm-3_S9	61938	52467	84.71	51334	46520	75.11	39235	63.35	38848
Slippery-Elm-4_S10	70846	59490	83.97	58274	52936	74.72	45959	64.87	45202
Slippery-Elm-5_S11	141136	119064	84.36	117226	108144	76.62	92614	65.62	91271
Turmeric-3_S63	107602	91109	84.67	90267	86969	80.82	79543	73.92	78672
Turmeric-4_S64	134528	113213	84.16	111812	106295	79.01	94669	70.37	92906
Turmeric-5_S65	281313	238367	84.73	235424	222462	79.08	189965	67.53	187298
Turmeric-6_S66	32164	26270	81.68	25598	23311	72.48	21413	66.57	21136
control herb 1_S81	103545	71839	69.38	70620	68020	65.69	60460	58.39	60148
control herb 2_S82	145560	103788	71.3	102242	98321	67.55	87716	60.26	86831
control herb 3_S83	57063	36654	64.23	36129	34683	60.78	31573	55.33	31520
control herb 4_S84	305132	186381	61.08	184554	176157	57.73	156072	51.15	154732
control herb 5_S85	57370	43701	76.17	42910	40929	71.34	36597	63.79	36366
control herb 6_S86	78929	59320	75.16	58507	56568	71.67	50548	64.04	50403
citrus pectin 1_S31	301411	217652	72.21	216283	209010	69.34	194642	64.58	193898
citrus pectin 2_S32	372322	274704	73.78	273475	265969	71.44	247915	66.59	246531
citrus pectin 3_S33	303115	230343	75.99	229348	223769	73.82	211109	69.65	210595
citrus pectin 4_S34	242401	179999	74.26	179099	172818	71.29	158470	65.38	158015
citrus pectin 5_S35	184598	136127	73.74	135492	131460	71.21	120175	65.1	119915
citrus pectin 6_S36	247479	179732	72.63	178769	171732	69.39	156148	63.1	155725
control prebiotic 1_S91	129861	91040	70.11	90546	87261	67.2	77242	59.48	77201
control prebiotic 2_S92	126615	91101	71.95	90390	86840	68.59	74739	59.03	74510
controlprebiotic 3_S93	104910	77758	74.12	77410	75251	71.73	68272	65.08	68113
control prebiotic 4_S94	158774	114449	72.08	113869	110805	69.79	100464	63.27	99885
controlprebiotic 5_S95	188509	138761	73.61	138200	134864	71.54	121786	64.6	121764
control prebiotic 6_S96	296150	218549	73.8	217679	211555	71.44	192874	65.13	190735
corndextrin 1_S55	890903	674648	75.73	672475	647727	72.7	566170	63.55	556907
corndextrin 2_S56	329532	247229	75.02	246089	237778	72.16	216316	65.64	215157
corndextrin 3_S57	222311	171307	77.06	170608	165917	74.63	156137	70.23	154822
corndextrin 4_S58	247004	187684	75.98	186962	180806	73.2	169569	68.65	167517
corndextrin 5_S59	282549	213823	75.68	213102	207312	73.37	193368	68.44	192213
corndextrin 6_S60	494821	379931	76.78	378751	368933	74.56	338300	68.37	334138
corn starch 1_S7	218056	142301	65.26	141561	136599	62.64	129887	59.57	128857
corn starch 2_S8	267008	186660	69.91	185212	176218	66	156421	58.58	155387
corn starch 3_S9	190581	137568	72.18	136148	128472	67.41	102150	53.6	102033
corn starch 4_S10	130880	91542	69.94	91051	88310	67.47	85011	64.95	84828
corn starch 5_S11	154970	106062	68.44	105466	101937	65.78	96427	62.22	96147
corn starch 6_S12	109964	71914	65.4	71318	68671	62.45	65924	59.95	65069
FOS 1_S61	110741	82887	74.85	82388	78487	70.87	62984	56.88	62683
FOS 2_S62	69008	52064	75.45	51424	47376	68.65	31869	46.18	31564
FOS 3_S63	27418	20524	74.86	20248	18528	67.58	12280	44.79	12208
FOS 5_S65	97281	75188	77.29	74237	68006	69.91	39769	40.88	39262
FOS 6_S66	25579	18906	73.91	18566	16832	65.8	9762	38.16	9631
Ginger 1_S61	59149	50726	85.76	48805	42412	71.7	35381	59.82	35007
Ginger 2_S62	42668	36553	85.67	35005	30493	71.47	26951	63.16	26706
Ginger 3_S63	47833	41616	87	40242	35297	73.79	31618	66.1	31174
Ginger 4_S64	48802	42367	86.81	40912	37241	76.31	34225	70.13	33464
inulin 1_S43	112849	82709	73.29	82312	80154	71.03	76452	67.75	75885
inulin 2_S44	91126	66681	73.17	66389	64104	70.35	59503	65.3	59336
inulin 3_S45	92336	70133	75.95	69798	67780	73.41	62543	67.73	62415
inulin 4_S46	107458	79891	74.35	79616	77674	72.28	73612	68.5	73571
inulin 5_S47	164744	121539	73.77	121041	117029	71.04	104923	63.69	104759
inulin 6_S48	105574	78214	74.08	77780	74938	70.98	68725	65.1	68491
Jatamansi 1_S1	66944	51392	76.77	46764	35109	52.45	27439	40.99	26574
Jatamansi 2_S2	44795	36334	81.11	34190	30092	67.18	24810	55.39	23593
Jatamansi 4_S4	29581	22500	76.06	20615	17582	59.44	15989	54.05	15516
Jatamansi 5_S5	92838	75776	81.62	71785	61816	66.58	53289	57.4	51108
Jatamansi 6_S6	52067	41363	79.44	38457	32487	62.39	31114	59.76	28877
kalmegh-1_S55	202899	196937	97.06	179443	129696	63.92	126510	62.35	121196
kalmegh-2_S56	46614	45248	97.07	41340	32939	70.66	32432	69.58	31564
kalmegh-3_S57	98404	95791	97.34	87850	67665	68.76	66530	67.61	64616
kalmegh-4_S58	263035	255358	97.08	236442	168740	64.15	164172	62.41	157704
kalmegh-5_S59	86252	83837	97.2	77174	58346	67.65	57202	66.32	55635
kalmegh-6_S60	46838	45424	96.98	41862	32958	70.37	32689	69.79	32060
mucin 1_S73	406859	311710	76.61	309976	294853	72.47	252236	62	248227
mucin 2_S74	134390	102781	76.48	101813	96010	71.44	84873	63.15	84162
mucin 3_S75	263686	203113	77.03	201283	188303	71.41	135284	51.3	133520
mucin 4_S76	58751	26867	45.73	26277	20802	35.41	13127	22.34	13102
mucin 5_S77	300127	229755	76.55	228378	219097	73	196326	65.41	193867
mucin 6_S78	240537	182997	76.08	181794	171526	71.31	138388	57.53	137194
Pipili 1_S66	31399	27333	87.05	26189	23614	75.21	21476	68.4	21004
Pipili 2_S67	49473	40388	81.64	39303	36457	73.69	31056	62.77	30905
Pipili 3_S68	33991	26043	76.62	24700	21128	62.16	19109	56.22	18823
Pipili 4_S69	44407	38516	86.73	36767	31886	71.8	29210	65.78	28559
Pipili 5_S70	24930	21668	86.92	20833	19170	76.9	18918	75.88	18731
potato starch 1_S1	179265	120734	67.35	120269	116673	65.08	110018	61.37	108681
potato starch 3_S3	177970	127521	71.65	126904	123367	69.32	117592	66.07	117136
potato starch 4_S4	227123	154409	67.98	153872	149217	65.7	139548	61.44	139245
potato starch 5_S5	72714	52049	71.58	51760	50045	68.82	47082	64.75	47069
potato starch 6_S6	247161	166227	67.25	165562	161155	65.2	153477	62.1	152925
triphala 1_S79	162004	122222	75.44	120508	106977	66.03	48495	29.93	47717
triphala 3_S81	272582	212903	78.11	211047	198786	72.93	138375	50.76	135926
triphala 4_S82	395688	305480	77.2	303793	290757	73.48	244220	61.72	241919
triphala 5_S83	239120	183349	76.68	181938	172400	72.1	145871	61	144658
triphala 6_S84	335851	258439	76.95	257085	246268	73.33	215189	64.07	213079
