# Supplementary material for: Alteration of Community Metabolism by Prebiotics and Medicinal Herbs
Source: Microorganisms. 2023 Mar 28;11(4):868. doi: 10.3390/microorganisms11040868 (PMC10141170; doi:10.3390/microorganisms11040868)
Supplement: Supplementary file 1 [file microorganisms-11-00868-s001.zip › Supplementary Table S2.xlsx]

## Sheet: read counts
Supplementary Table S2. 16S rRNA enumeration.
#OTU ID	kingdom	phylum	class	order	family	genus	.species	Average abundance	acellulose2_S68	acellulose3_S69	acellulose5_S71	acellulose6_S72	amylopectinMaize1_S25	amylopectinMaize2_S26	amylopectinMaize3_S27	amylopectinMaize4_S28	amylopectinMaize5_S29	amylopectinMaize6_S30	amylose1_S37	amylose2_S38	amylose3_S39	amylose4_S40	amylose5_S41	amylose6_S42	applepectin1_S13	applepectin2_S14	applepectin3_S15	applepectin4_S16	applepectin5_S17	applepectin6_S18	Bglucan1_S49	Bglucan2_S50	Bglucan3_S51	Bglucan4_S52	Bglucan5_S53	Bglucan6_S54	Bhr1_S71	Bhr2_S72	Bhr3_S73	Bhr4_S74	Bhr5_S75	Blp1_S56	Blp2_S57	Blp3_S58	Blp4_S59	Frank1_S86	Frank3_S88	Frank4_S89	Frank5_S90
1e5a37dacdfe7196bbd7fa9a4f502f40	Bacteria	Proteobacteria	Gammaproteobacteria	Enterobacterales	Enterobacteriaceae	Escherichia	Escherichia coli	15615.7	16243	49122	39870	61453	71465	67091	41346	63493	35578	48710	16318	11559	17401	14593	22900	19722	25085	25581	28350	28654	34966	22622	57480	46936	23424	17722	31202	35813	0	1530	0	0	42	573	1673	1536	617	2022	236	403	1855
a7d5595e8a26530f04bb99f9f135393c	Bacteria	Firmicutes	Clostridia	Clostridiales	Lachnospiraceae	Lachnoclostridium	[Clostridium] symbiosum	4105.55	261	962	868	8026	15506	1725	752	10947	7672	1052	0	2335	1139	1521	1655	557	6248	3390	3703	7723	7385	1996	1065	12491	760	2456	3161	0	56	192	337	41	69	106	658	525	86	2897	1147	1270	19982
8ffd9e4f5504531e41eb45151d8bd00b	Bacteria	Firmicutes	Negativicutes	Acidaminococcales	Acidaminococcaceae	Phascolarctobacterium	Phascolarctobacterium faecium	4076.86	191	4775	2391	5566	13782	6335	4777	5646	6555	9874	1841	1137	927	768	1817	2989	3682	4703	4324	4439	3144	1258	2274	6403	4669	3996	2537	3430	267	2047	1045	316	320	423	1340	1921	963	10727	2088	1569	17977
d97088bcca5ca00d244b85e817954113	Bacteria	Proteobacteria	Gammaproteobacteria	Enterobacterales	Enterobacteriaceae	Escherichia	Escherichia coli	3854.76	4901	13993	13301	21899	13744	15865	6857	13133	9938	6996	3980	3593	4649	2679	7811	6933	7221	6448	8120	8914	7893	4819	16853	15160	7729	5860	9756	10574	0	332	0	0	0	114	486	391	140	427	49	82	375
aced2b3b1b48610d5a8e8e47ed8e6a06	Bacteria	Bacteroidetes	Bacteroidia	Bacteroidales	Bacteroidaceae	Bacteroides	Bacteroides uniformis	3690.36	6	388	653	347	21136	8680	12164	12811	11886	14066	3023	2414	2573	3202	4661	2738	4294	5128	4560	5608	4984	2606	14181	10677	4955	3993	6177	8288	504	499	1322	387	327	2263	882	599	283	740	140	287	1134
2684b1559c2cf365982cf2a3062672e5	Bacteria	Firmicutes	Clostridia	Clostridiales	Peptostreptococcaceae	Romboutsia	Romboutsia sedimentorum	3506.7	542	6471	4584	11551	15554	4242	775	10836	12427	10165	1005	1117	1149	1038	2172	1080	3370	3827	6233	5743	7720	3135	4019	5110	2697	2070	3445	3357	0	9	0	0	0	23	15	7	0	0	0	0	0
39e701c015703b22dc88b1894b44d32c	Bacteria	Firmicutes	Clostridia	Clostridiales	Lachnospiraceae	Blautia	Blautia hansenii/producta	3304.93	0	35085	26578	29449	3174	7626	1710	16033	10645	13826	3537	4764	4123	3991	11258	5082	284	1422	9343	13353	4367	2660	4656	111	10603	5840	17340	10739	28	333	118	32	35	113	434	259	48	0	0	0	0
1493deaa100a136409fef4e080795e4c	Bacteria	Bacteroidetes	Bacteroidia	Bacteroidales	Bacteroidaceae	Bacteroides	Bacteroides cellulosilyticus	2843.16	33	1703	3473	2751	6968	1530	4633	3892	4468	6428	221	107	304	314	385	160	7238	5471	7298	11384	8420	3948	631	675	407	283	625	365	126	263	619	170	128	573	333	272	118	6279	1410	1799	9929
65b901f569c3e1a0a2ba137cf1c8a062	Bacteria	Proteobacteria	Gammaproteobacteria	Enterobacterales	Enterobacteriaceae	Enterobacter	Enterobacter cloacae	2526.99	86	1067	2056	1978	6977	6247	19420	3280	1719	3003	1127	692	1344	527	1099	1330	639	2040	3353	2618	4300	3484	1953	2736	1415	707	3041	2909	379	551	1372	416	665	680	777	595	184	10323	1314	1684	9251
7b865e5faff9350082fece8ac01787a2	Bacteria	Bacteroidetes	Bacteroidia	Bacteroidales	Bacteroidaceae	Bacteroides	Bacteroides dorei/vulgatus	2464.96	0	0	0	0	745	212	288	482	394	486	33	26	0	34	32	54	2648	1526	3041	2127	2124	1644	0	0	0	0	0	0	1192	756	3571	1071	842	701	847	779	394	22133	4292	5653	31115
45634f195b5a9534159b2b5281977500	Bacteria	Bacteroidetes	Bacteroidia	Bacteroidales	Bacteroidaceae	Bacteroides	Bacteroides thetaiotaomicron	1942.25	0	0	0	0	6868	1486	3454	2300	2964	4365	137	48	60	122	36	47	2378	2701	3476	5470	4690	2125	0	0	0	0	0	0	279	164	858	253	249	178	150	80	35	14347	2556	3252	9783
f5052da38d9b33b60364b6807fc8a0b0	Bacteria	Bacteroidetes	Bacteroidia	Bacteroidales	Bacteroidaceae	Bacteroides	Bacteroides uniformis	1732.34	0	79	91	163	2398	651	1149	2522	1845	2400	0	0	0	0	153	0	694	591	667	844	619	389	640	403	0	0	229	441	963	313	2859	986	771	250	337	293	128	994	229	274	1319
e0bf1be6ff4f76111afc66ac647a6939	Bacteria	Bacteroidetes	Bacteroidia	Bacteroidales	Bacteroidaceae	Bacteroides	Bacteroides faecis/thetaiotaomicron	1712.92	0	0	0	0	750	217	552	554	588	653	97	133	79	96	90	109	2929	2982	4921	5663	4703	1907	18	0	18	0	19	0	42	70	105	36	22	121	97	66	21	1040	232	358	840
bb2162c0328f877e1de251ed6cff6363	Bacteria	Synergistetes	Synergistia	Synergistales	Synergistaceae	Cloacibacillus	Cloacibacillus evryensis	1559.27	0	0	6	10	11	20	0	17	12	14	3	0	0	0	0	3	0	0	5	0	0	5	0	0	0	0	6	0	0	0	0	0	0	0	0	0	0	0	0	0	0
2451364acf32e6e92dd7e7043bacfa87	Bacteria	Firmicutes	Clostridia	Clostridiales	{unclassified}	Flavonifractor	Flavonifractor plautii	1532.74	84	1370	1174	1852	8625	4576	7081	7288	2008	4047	445	1467	911	1616	933	953	4219	7893	5831	5131	5372	3398	648	1129	1220	656	2571	932	71	325	280	45	103	0	210	222	78	0	0	0	0
4aedd89f23bff2b2d195f83a018c8cb9	Bacteria	Bacteroidetes	Bacteroidia	Bacteroidales	Bacteroidaceae	Bacteroides	Bacteroides ovatus	1508.19	0	55	169	147	8734	1871	4286	3529	3656	4912	1189	795	597	534	1129	274	240	440	335	889	703	213	31699	18016	14951	8440	16279	19767	106	90	288	115	122	186	81	108	87	42	0	0	42
d14eb24072a578baa232c66980ae69c7	Bacteria	Proteobacteria	Gammaproteobacteria	Enterobacterales	Enterobacteriaceae	Escherichia	Escherichia coli	1475.24	1932	5458	5408	9258	6265	6111	4289	7409	3618	2461	1806	1547	1810	878	3041	2774	2893	2079	3545	3948	3122	2198	5730	6185	2915	2663	3751	3736	0	102	0	0	0	0	191	95	0	126	0	0	161
3917269877a036932ec3ec5d9338b8e0	Bacteria	Actinobacteria	Actinobacteria	Bifidobacteriales	Bifidobacteriaceae	Bifidobacterium	Bifidobacterium adolescentis	1424.43	0	0	0	0	17357	4825	11108	6986	10001	5141	0	0	0	0	0	0	0	0	0	0	0	0	0	0	0	0	0	0	29	1675	48	21	82	7281	4214	3228	1204	17	0	22	0
7f605f61282fe9b25a0e900f3e27a081	Bacteria	Proteobacteria	Gammaproteobacteria	Enterobacterales	Enterobacteriaceae	Enterobacter	Enterobacter cloacae	1378.83	13	138	255	213	667	780	4064	373	118	240	98	58	74	75	101	149	71	205	264	296	272	243	243	316	148	104	401	318	189	253	671	208	336	443	370	322	118	62	16	22	55
0da684c32536c46cfd4aad87540b1c71	Bacteria	Firmicutes	Bacilli	Lactobacillales	Enterococcaceae	Enterococcus	Enterococcus casseliflavus	1361.04	0	13	21	13	1183	392	275	485	344	255	136	42	29	19	134	183	4527	2806	4437	3142	2806	2217	269	136	112	94	214	413	467	661	1674	474	451	2361	787	622	158	30	0	0	63
020be53d238bcb5817d295ead50e4366	Bacteria	Firmicutes	Clostridia	Clostridiales	Lachnospiraceae	Anaerostipes	Anaerostipes hadrus	1314.89	0	1961	3456	44	4281	0	28	5935	2604	4366	0	240	160	0	0	0	6523	8306	3728	4545	4722	5807	1035	82	763	528	14	334	75	59	296	127	109	89	0	103	0	0	0	0	0
43dd5514d3455397746560452cec2c49	Bacteria	Firmicutes	Erysipelotrichia	Erysipelotrichales	Erysipelotrichaceae	Erysipelatoclostridium	Erysipelatoclostridium ramosum	1264.77	0	35	45	19	0	0	0	7	6	0	0	0	0	0	0	0	194	299	452	285	195	97	24678	22325	14077	11595	18046	25281	0	0	0	0	0	0	0	0	0	0	0	0	0
36733b4686e3b7311c77feb7bbabe225	Bacteria	Firmicutes	Clostridia	Clostridiales	Lachnospiraceae	Lachnoclostridium	[Clostridium] clostridioforme	1144.87	0	189	145	342	418	109	0	0	78	0	0	0	0	121	0	0	136	150	150	452	80	127	526	872	117	104	96	569	189	133	575	222	194	143	233	228	115	3331	422	695	3343
78d501c5ef45b111a1227cc8f9c6150a	Bacteria	Proteobacteria	Gammaproteobacteria	Enterobacterales	Enterobacteriaceae	Citrobacter	Citrobacter freundii	1107.5	76	1358	925	1661	3264	2793	1704	2211	2781	2828	786	497	520	580	619	1256	2910	1574	3269	3795	2241	1076	1508	1836	1267	604	816	1086	0	138	0	0	0	55	226	232	93	47	0	0	0
dbccd14dd5133f4295d4b5b9b49e6847	Bacteria	Proteobacteria	Betaproteobacteria	Burkholderiales	Sutterellaceae	Parasutterella	Parasutterella excrementihominis	1103.96	0	0	0	0	27	15	51	38	76	42	0	0	0	0	0	0	43	2	65	52	67	7	0	0	0	0	0	0	273	95	912	319	326	64	44	48	16	71	18	19	89
9933fec3cea998daceffe7da3155396b	Bacteria	Firmicutes	Clostridia	Clostridiales	Lachnospiraceae	Roseburia	Roseburia faecis	1069.75	0	0	0	0	802	41	1207	495	1302	632	0	27	0	0	0	0	55	19	48	62	39	10	40	542	39	28	157	2100	24	330	56	0	96	101	289	255	88	79	64	0	102
01b2848bec7af5320e93572b825a5767	Bacteria	Firmicutes	Clostridia	Clostridiales	{unclassified}	Intestinimonas	Intestinimonas butyriciproducens	1062.5	123	900	1246	610	3494	3159	5038	3588	5139	1899	4158	1126	1527	782	2073	867	6142	1864	4183	7100	7550	1948	742	1669	1320	1128	718	452	0	117	54	14	24	37	101	109	40	539	0	0	0
76ce45e22344160f2ddab615e179f91d	Bacteria	Proteobacteria	Betaproteobacteria	Burkholderiales	Sutterellaceae	Sutterella	Sutterella wadsworthensis	1054.69	0	0	0	0	0	69	0	0	0	0	0	0	0	0	0	0	954	2994	1108	4002	4256	1049	18	31	0	0	0	21	86	530	272	109	99	443	1004	1023	390	1561	623	928	5878
953e6b0444d36608a719307a01b82dc9	Bacteria	Actinobacteria	Coriobacteriia	Eggerthellales	Eggerthellaceae	Eggerthella	Eggerthella lenta	999.893	70	1160	594	997	15724	3910	6375	11222	12712	10290	2952	2196	2984	2058	440	442	1388	1289	2331	1928	608	511	1119	860	616	342	311	536	0	0	0	0	0	0	0	0	0	0	0	0	0
e0831855758d1792fcd0b18eef717796	Bacteria	Firmicutes	Bacilli	Lactobacillales	Enterococcaceae	Enterococcus	Enterococcus faecium/lactis	975.132	0	0	0	0	0	0	0	0	0	0	0	0	0	0	0	0	0	66	0	0	0	0	0	0	0	0	0	0	119	225	427	174	126	150	78	78	0	0	0	0	0
ebbf286f461ab33e597321d9de9f2ee8	Bacteria	Firmicutes	Bacilli	Lactobacillales	Enterococcaceae	Enterococcus	Enterococcus faecalis	960.384	0	0	0	0	47	0	0	0	0	0	0	0	0	0	0	0	0	9	0	0	0	0	0	0	0	0	0	0	0	20	0	0	0	41	24	26	0	0	0	0	0
049fa3d66feb9e03fba3aae4b8872e33	Bacteria	Proteobacteria	Gammaproteobacteria	Enterobacterales	Enterobacteriaceae	Citrobacter	Citrobacter freundii	946.189	85	747	736	1340	2275	2590	1426	1774	2121	2788	683	371	378	373	634	907	2353	1160	2551	2658	1675	842	1267	1645	799	513	554	973	312	343	1353	297	493	121	618	490	175	64	0	0	0
ea09a6eac213cb0fa43fea65bea190ed	Bacteria	Actinobacteria	Coriobacteriia	Eggerthellales	Eggerthellaceae	Eggerthella	Eggerthella lenta	919.063	45	802	486	786	11909	3995	6390	10006	11423	10195	2523	1578	2563	1897	403	442	1374	1172	2358	1752	627	515	829	601	514	273	265	523	0	0	0	0	0	0	0	0	0	0	0	0	0
5ae2590159cc2ab34e15dde36ec8de4f	Bacteria	Firmicutes	Clostridia	Clostridiales	Ruminococcaceae	Oscillospira	Oscillospira guilliermondii	872.428	34	776	1737	260	2773	10115	969	520	1426	11099	2101	66	566	47	475	117	782	1907	851	916	642	784	1980	3965	339	918	137	142	69	146	273	85	96	0	79	154	54	0	0	0	0
c6f5b1cb69d618a808dcd41a1ff3f9df	Bacteria	Proteobacteria	Gammaproteobacteria	Enterobacterales	Enterobacteriaceae	Klebsiella	Klebsiella variicola	813.025	0	126	0	0	0	0	193	0	0	39	0	0	0	0	0	0	0	0	0	615	0	0	0	0	0	0	0	0	573	1262	2184	793	1128	439	979	984	342	2066	257	378	1506
75e04e155122efe3d71e634fc36344f0	Bacteria	Firmicutes	Negativicutes	Acidaminococcales	Acidaminococcaceae	Acidaminococcus	Acidaminococcus intestini	796.201	0	0	0	0	0	0	0	0	0	0	0	0	0	0	0	0	0	0	0	0	0	0	0	0	0	0	0	0	83	102	229	115	75	973	368	202	42	938	240	76	1101
9a740bd1bb9dadd1316f2c8c44915f48	Bacteria	Bacteroidetes/Firmicutes	Bacteroidia/Bacilli	Bacteroidales/Lactobacillales	Bacteroidaceae/Lactobacillaceae	Bacteroides/Lactobacillus	Bacteroides galacturonicus/Lactobacillus rogosae	792.679	0	0	0	0	0	0	21	0	0	12	0	0	0	0	0	0	4118	3918	5587	7801	8818	2453	0	0	0	0	0	0	59	28	91	0	60	679	202	129	18	0	0	0	8
0c004b4d1772baf68c3ecc543715dfcd	Bacteria	Bacteroidetes	Bacteroidia	Bacteroidales	Bacteroidaceae	Bacteroides	Bacteroides ovatus	769.535	0	0	0	0	1168	257	504	323	560	719	191	109	154	198	130	101	136	213	192	346	374	144	17169	12038	7486	5075	11287	11227	66	68	213	78	0	62	59	61	0	83	0	0	83
5083aa521eb22cf3e51ad0c7865fad06	Bacteria	Proteobacteria	Gammaproteobacteria	Enterobacterales	Enterobacteriaceae	Citrobacter	Citrobacter murliniae	724.05	54	455	474	813	2476	2545	1905	1869	2095	2079	611	303	323	367	425	632	1736	969	2116	2161	1464	788	800	1075	544	344	419	768	0	101	7	1	1	30	129	124	41	22	0	0	0
749e84af7cca4a850f2cab451c018e7c	Bacteria	Proteobacteria	Gammaproteobacteria	Enterobacterales	Enterobacteriaceae	Enterobacter	Enterobacter cloacae/hormaechei	718.553	0	0	0	0	0	0	0	0	0	0	0	0	0	0	0	0	0	0	0	0	0	0	0	0	0	0	0	0	0	0	0	0	0	0	0	0	0	0	0	0	0
c87fc686c20155f5fe7fabe24410526a	Bacteria	Firmicutes	Negativicutes	Acidaminococcales	Acidaminococcaceae	Phascolarctobacterium	Phascolarctobacterium faecium	703.604	116	2074	2264	2334	1233	1657	1324	1441	664	1597	527	550	717	623	2339	1488	826	719	1414	1398	563	249	3886	4671	3697	1719	3852	2301	47	98	122	0	0	0	73	92	0	525	120	0	881
2c8c0c71594f6dbef7500bc6bb8daced	Bacteria	Proteobacteria	Gammaproteobacteria	Enterobacterales	Enterobacteriaceae	Klebsiella	Klebsiella pneumoniae	653.277	0	0	0	0	0	0	162	54	0	40	0	0	0	0	0	0	0	0	0	0	0	0	0	0	0	0	0	0	468	682	1762	602	793	282	493	533	172	1296	195	222	1044
c79a0e05e41a803ea871e1313770ca61	Bacteria	Bacteroidetes	Bacteroidia	Bacteroidales	Bacteroidaceae	Bacteroides	Bacteroides vulgatus	644.132	0	0	0	0	0	0	0	0	0	0	0	0	0	0	0	0	274	215	309	289	207	201	0	0	0	0	0	0	322	0	1047	282	235	73	67	109	0	2430	489	704	3741
842a6bfd0b8292cd998a4600e8ca42ef	Bacteria	Proteobacteria	Gammaproteobacteria	Enterobacterales	Enterobacteriaceae	Klebsiella	Klebsiella pneumoniae	614.604	6	543	0	0	0	0	405	35	0	98	0	0	0	0	0	0	0	0	0	5016	0	0	0	0	0	0	0	0	876	1909	2957	974	1482	700	1422	1454	546	3082	446	535	2311
d38d4706c512115fa8f1a576c268c65c	Bacteria	Bacteroidetes	Bacteroidia	Bacteroidales	Tannerellaceae	Parabacteroides	Parabacteroides goldsteinii	607.094	0	0	0	0	235	41	80	121	79	260	0	0	8	12	18	7	257	207	341	289	188	115	25	41	0	11	8	14	60	41	230	50	48	0	10	0	4	1186	194	210	957
6cef26df149b5551914b00b18f534eaf	Bacteria	Firmicutes	Clostridia	Clostridiales	Lachnospiraceae	Lachnoclostridium	[Clostridium] aldenense	597.56	41	396	226	818	1223	1508	742	1361	620	1144	713	321	376	310	610	734	359	485	795	892	1027	212	100	149	0	97	189	95	0	43	68	0	33	0	64	32	22	1810	388	264	2407
a7f318369a46065ae032dddf5502a890	Bacteria	Bacteroidetes	Bacteroidia	Bacteroidales	Bacteroidaceae	Bacteroides	Bacteroides vulgatus	593.384	0	0	0	0	84	44	13	75	87	90	0	0	0	0	0	0	383	239	446	263	423	235	0	0	0	0	0	0	213	382	650	172	117	251	338	309	194	9846	1891	2538	13392
4ed33fd2a7868ee5a1238ee555c660ce	Bacteria	Proteobacteria	Gammaproteobacteria	Enterobacterales	Enterobacteriaceae	Franconibacter	Franconibacter pulveris	586.692	0	0	0	0	0	0	0	0	0	0	0	0	0	0	0	0	0	0	0	0	0	0	0	0	0	0	0	0	0	0	29	0	48	145	31	22	0	22742	7774	9163	39684
eed729295151cefef520caee8655c3d1	Bacteria	Bacteroidetes	Bacteroidia	Bacteroidales	Bacteroidaceae	Bacteroides	Bacteroides vulgatus	579.987	0	0	0	0	65	0	0	61	40	56	0	0	0	0	0	0	430	285	529	334	471	315	0	0	0	0	0	0	210	359	709	267	170	238	310	346	199	10110	1850	2420	13763
ae7a8998b89cc375e8536f0ce05f2c7e	Bacteria	Actinobacteria	Coriobacteriia	Coriobacteriales	Coriobacteriaceae	Collinsella	Collinsella aerofaciens	573.969	0	0	0	0	671	205	456	87	237	253	11	0	16	14	0	0	2499	5559	4486	3688	2725	1488	0	0	0	0	0	0	39	159	82	0	47	78	75	116	47	11	0	9	17
634022d11c4855c951df46213de6b506	Bacteria	Firmicutes	Clostridia	Clostridiales	Lachnospiraceae	Lachnoclostridium	[Clostridium] aldenense	552.723	0	92	165	155	739	151	600	177	2342	206	65	312	325	125	261	441	2970	1207	1831	3814	3002	125	297	305	78	100	223	200	0	153	113	26	26	0	44	40	38	77	18	14	1310
a8e8ab864c21f0fff666c3cfc15bf49e	Bacteria	Proteobacteria	Gammaproteobacteria	Enterobacterales	Enterobacteriaceae	Enterobacter	Enterobacter cloacae	498.937	0	0	0	0	0	0	0	0	0	0	0	0	0	0	0	0	0	0	0	0	0	0	0	0	0	0	0	0	0	32	0	0	0	28	37	59	0	0	0	0	0
fe2a931a61772cca0c3b99ee07707cde	Bacteria	Bacteroidetes	Bacteroidia	Bacteroidales	Bacteroidaceae	Bacteroides	Bacteroides ovatus	498.893	0	0	0	19	128	0	87	69	73	0	0	0	0	0	0	0	498	978	846	1318	2071	647	5683	4186	1588	1430	2441	2979	202	75	639	194	156	259	61	0	0	312	93	52	438
d397e954049ffe020b02754321257841	Bacteria	Actinobacteria	Coriobacteriia	Eggerthellales	Eggerthellaceae	Eggerthella	Eggerthella lenta	497.969	0	594	454	481	7566	1699	3806	4644	6267	5981	2119	1550	1443	1159	0	279	853	438	839	916	261	189	316	0	243	0	0	243	0	0	0	0	0	0	0	0	0	0	0	0	0
e43c80c4ade9d6f0d2ac8aa2bd410636	Bacteria	Synergistetes	Synergistia	Synergistales	Synergistaceae	Cloacibacillus	Cloacibacillus evryensis	477.767	0	9	0	0	0	0	16	0	0	0	0	0	0	0	0	0	0	0	0	0	0	0	0	0	0	0	0	0	0	0	0	0	0	0	0	0	0	0	0	0	0
e43becb6dd396b1c49d58c146dce9b1f	Bacteria	Firmicutes	Clostridia	Clostridiales	{unclassified}	Flintibacter	Flintibacter butyricus	469.767	0	0	0	0	0	0	8435	0	0	0	0	0	0	95	0	0	0	0	197	0	514	648	0	0	0	0	0	0	669	36	3053	865	1250	0	0	0	0	0	0	0	0
c94ed6ce65ba1a227c85e2ad802c42c6	Bacteria	Firmicutes	Clostridia	Clostridiales	Lachnospiraceae	Butyrivibrio	Butyrivibrio crossotus	468.642	0	0	0	0	5376	1443	56	2347	5065	4072	0	0	0	0	0	0	0	0	0	0	0	0	0	7	0	0	0	0	117	77	506	105	151	0	17	0	0	0	0	0	0
3b6d8c21138507bf34f6a35db43b98c5	Bacteria	Firmicutes	Clostridia	Clostridiales	Eubacteriaceae	Eubacterium	[Eubacterium] eligens	449.805	0	0	0	0	13	0	0	0	0	0	0	0	0	0	0	0	142	305	301	267	114	139	0	0	0	0	0	0	236	163	537	143	168	212	375	351	88	0	0	0	0
271c7661b3aa847df525ad062772d9c1	Bacteria	Firmicutes	Clostridia	Clostridiales	Lachnospiraceae	Roseburia	Roseburia faecis	447.132	0	0	0	0	0	0	0	0	0	0	0	0	0	0	0	0	0	0	0	0	0	0	0	0	0	0	0	0	0	307	0	27	0	348	827	711	128	93	0	0	0
b994ed63374bb5ef8f96d96250f1a8b5	Bacteria	Bacteroidetes	Bacteroidia	Bacteroidales	Bacteroidaceae	Bacteroides	Bacteroides ovatus	445.05	0	0	0	0	999	83	164	0	120	153	69	0	0	0	0	0	0	0	0	45	49	0	2105	1850	837	532	1699	1310	0	0	0	0	0	0	0	0	0	49	0	55	17
fda1ccb25613a6c58690ac52c1a73c6b	Bacteria	Proteobacteria	Gammaproteobacteria	Enterobacterales	Enterobacteriaceae	Klebsiella	Klebsiella pneumoniae/variicola	442.717	0	98	0	0	0	0	0	0	0	0	0	0	0	0	0	0	0	0	0	1427	0	0	0	0	103	0	0	0	114	209	409	132	230	99	141	152	51	448	65	96	366
74310cc7a16ac80d285badff6b0b36b8	Bacteria	Bacteroidetes	Bacteroidia	Bacteroidales	Tannerellaceae	Parabacteroides	Parabacteroides distasonis	434.088	0	0	0	57	468	242	206	310	247	343	0	0	0	0	0	0	551	533	601	696	480	212	1473	1436	539	340	820	985	0	0	0	0	0	0	0	0	0	0	0	0	0
e032bf270bee72e6d33acb8083f31748	Bacteria	Firmicutes	Clostridia	Clostridiales	Lachnospiraceae	Anaerostipes	Anaerostipes hadrus	431.283	0	1073	809	0	2203	0	0	1337	1718	986	0	108	59	0	0	0	3516	2009	801	1907	2363	1731	328	44	174	217	0	0	0	37	78	0	0	0	38	0	58	0	0	0	0
f95842b367bb5072fa2ff77538f1b12d	Bacteria	Bacteroidetes	Bacteroidia	Bacteroidales	Tannerellaceae	Parabacteroides	Parabacteroides distasonis	431.031	0	54	78	0	515	390	225	293	289	347	26	0	21	34	41	0	529	422	481	682	431	147	1124	931	351	233	619	819	0	0	0	0	0	0	0	0	0	0	0	0	0
2242011621111df63f51ea7e25412044	Bacteria	Bacteroidetes	Bacteroidia	Bacteroidales	Bacteroidaceae	Bacteroides	Bacteroides nordii	425.547	0	13	0	0	1523	471	2400	1615	1223	1490	841	435	292	424	527	524	900	316	1812	1827	1462	826	0	58	21	0	16	0	45	0	111	44	29	0	52	51	0	0	0	0	0
1ec938063f7cebca2113e710fbad39ee	Bacteria	Firmicutes	Clostridia	Clostridiales	Lachnospiraceae	Dorea	Dorea longicatena	419.258	26	16	65	0	470	89	91	209	57	156	0	0	0	0	0	0	49	107	91	85	45	31	0	73	139	0	33	104	72	236	252	103	82	101	84	163	62	0	0	0	865
22fb953177af6d9ad4abc5397a903f4c	Bacteria	Proteobacteria	Gammaproteobacteria	Enterobacterales	Enterobacteriaceae	Enterobacter	Enterobacter cloacae	416.635	0	0	0	0	0	0	0	0	0	0	0	0	0	0	0	0	0	0	0	0	0	0	0	0	0	0	0	0	0	0	0	0	0	0	0	0	0	0	0	0	0
4712109c5e5257356591a554a2bf9e16	Bacteria	Firmicutes	Clostridia	Clostridiales	Ruminococcaceae	Agathobaculum	Agathobaculum desmolans	414.145	0	0	0	0	28520	0	0	0	0	0	0	0	0	0	0	0	0	41	0	1273	0	1017	0	0	0	0	0	0	90	109	387	156	95	26	58	97	18	0	0	0	0
cc89cbbc2cb8329002dbc1c324c8cac4	Bacteria	Proteobacteria	Gammaproteobacteria	Enterobacterales	Enterobacteriaceae	Enterobacter	Enterobacter cloacae	396.403	0	53	0	0	0	0	0	0	0	0	0	0	0	0	0	0	0	0	0	0	0	18	0	0	0	0	0	0	68	25	248	82	119	51	37	23	0	0	0	0	0
acab6f2d6395eb1a82a64024ae1eb05a	Bacteria	Proteobacteria	Gammaproteobacteria	Enterobacterales	Enterobacteriaceae	Escherichia	Escherichia coli	395.453	419	1348	1093	1568	1955	1684	1182	1778	989	1441	395	286	458	398	586	604	729	681	785	706	914	621	1560	1173	597	543	835	978	0	0	0	0	0	0	0	0	0	0	0	0	0
685f72216298e7862de70ab8fff995ca	Bacteria	Proteobacteria	Gammaproteobacteria	Enterobacterales	Enterobacteriaceae	Escherichia	Escherichia coli	393.226	404	1380	1054	1709	2005	1794	1157	1705	1003	1309	441	330	442	377	610	516	719	682	870	731	940	610	1583	1234	630	546	849	955	0	0	0	0	0	0	0	0	0	0	0	0	0
8dde630204ac8c1bff38ee117f647864	Bacteria	Firmicutes	Clostridia	Clostridiales	Lachnospiraceae	Dorea	Dorea formicigenerans	392	0	0	37	55	129	0	0	0	39	74	37	13	0	8	44	73	6	0	6	33	24	12	0	92	10	0	0	26	90	1424	342	119	76	538	594	826	253	0	0	0	0
9be0ca663e9092802e7780bef4209c99	Bacteria	Firmicutes	Clostridia	Clostridiales	Lachnospiraceae	Lachnoclostridium	[Clostridium] citroniae	364.428	0	65	64	625	573	319	0	246	94	106	44	332	0	80	245	0	323	251	420	126	434	195	349	258	293	308	239	142	0	0	0	0	0	0	0	0	0	199	128	92	1165
5e11256a6f162eb873db0d7df9e20f94	Bacteria	Firmicutes	Clostridia	Clostridiales	Clostridiaceae	Hungatella	Hungatella hathewayi	355.019	0	0	0	148	0	0	53	0	0	80	24	42	0	31	21	107	113	79	67	114	16	0	213	120	56	0	47	51	24	59	91	19	45	0	82	0	34	3572	639	422	4698
fd9e07bc8089711de1c7f44e16eb2c1b	Bacteria	Firmicutes	Clostridia	Clostridiales	Ruminococcaceae	Ruminococcus	Ruminococcus bromii	353.849	0	0	0	0	0	0	0	0	0	0	0	0	0	0	0	0	0	0	0	0	0	0	0	0	0	0	0	0	0	98	63	24	32	26	48	72	29	8	0	0	0
525c9b99eaf31cbc5e896a5774396a6f	Bacteria	Firmicutes	Clostridia	Clostridiales	Lachnospiraceae	Lachnoclostridium	[Clostridium] clostridioforme	344.132	28	203	0	692	152	474	99	170	202	80	95	114	83	111	282	109	379	168	381	151	561	68	170	555	82	262	299	354	0	0	0	0	0	0	0	0	0	364	160	94	1735
5b92e33d01546a37b60239d3d0a243b8	Bacteria	Firmicutes	Clostridia	Clostridiales	Oscillospiraceae	Oscillibacter	Oscillibacter ruminantium	319.836	0	0	0	0	8	8	0	0	0	0	0	0	0	0	0	0	22	0	38	19	151	14	0	0	0	0	0	0	312	966	863	321	330	37	1240	1152	292	0	0	0	55
ee72dc96251964d5c71e40b5dbbb0971	Bacteria	Firmicutes	Clostridia	Clostridiales	Lachnospiraceae	Anaerotignum	Anaerotignum lactatifermentans	314.792	0	0	0	0	0	0	0	0	0	0	0	0	0	0	0	0	0	0	0	0	0	0	0	0	0	0	0	0	932	1467	4363	1531	1637	154	1538	1583	690	0	0	3	0
1e9de0a59dd7eddedded511c9bd53cdc	Bacteria	Bacteroidetes	Bacteroidia	Bacteroidales	Bacteroidaceae	Bacteroides	Bacteroides nordii	313.843	0	0	27	25	1073	266	1618	1024	1045	1058	496	341	219	311	428	412	560	217	1161	1302	1044	584	38	0	0	0	14	44	0	55	57	0	0	31	56	0	23	39	0	8	27
199de97ab83108717fe595c9d2c71ac0	Bacteria	Firmicutes	Clostridia	Clostridiales	Lachnospiraceae	Lachnoclostridium	[Clostridium] clostridioforme	310.975	0	0	0	0	0	0	0	0	0	92	0	0	0	0	0	0	0	0	49	78	0	0	0	0	0	109	0	0	0	0	66	0	0	0	0	0	0	897	51	71	1522
1cb904a0466aaa792d9f60903a7c5149	Bacteria	Bacteroidetes	Bacteroidia	Bacteroidales	Bacteroidaceae	Bacteroides	Bacteroides dorei	305.346	0	0	0	0	159	0	88	74	80	92	0	0	0	0	0	0	1882	1300	2238	2887	2129	850	0	23	0	0	18	0	54	79	171	54	0	106	143	100	0	933	140	253	859
c966a03c078e12ada77ae28f7cf00d6d	Bacteria	Bacteroidetes	Bacteroidia	Bacteroidales	Bacteroidaceae	Bacteroides	Bacteroides dorei/vulgatus	288.239	0	0	0	0	0	0	0	0	0	0	0	0	0	0	0	0	220	114	247	174	176	161	0	0	0	0	0	0	98	190	361	114	83	130	134	172	95	5073	946	1257	6923
da5bf294c7f4e7f4cccc3602584ec673	Bacteria	Proteobacteria	Gammaproteobacteria	Enterobacterales	Enterobacteriaceae	Klebsiella	Klebsiella pneumoniae	287.296	0	0	0	0	0	0	0	134	0	102	0	0	0	0	0	0	0	0	0	0	0	0	0	0	0	42	0	0	67	73	195	63	106	63	0	0	0	142	0	30	112
74104d9f2ad538edba5206a76d8a6ff2	Bacteria	Bacteroidetes	Bacteroidia	Bacteroidales	Bacteroidaceae	Bacteroides	Bacteroides xylanisolvens	272.195	0	32	43	0	403	106	271	183	266	346	51	37	47	67	49	0	246	462	466	621	920	330	2972	1886	747	471	941	1511	87	48	243	59	66	129	54	59	33	135	19	37	208
bee8ad43d0631e51513aab15a860dfe3	Bacteria	Bacteroidetes	Bacteroidia	Bacteroidales	Tannerellaceae	Parabacteroides	Parabacteroides merdae	268.151	0	0	0	0	0	0	0	0	0	0	0	0	0	0	0	0	100	88	138	92	93	50	0	0	0	0	0	0	70	0	218	75	63	0	0	0	0	173	30	34	180
07cb4122c2bbdae4a3e1f3548cc6345e	Bacteria	Bacteroidetes	Bacteroidia	Bacteroidales	Bacteroidaceae	Bacteroides	Bacteroides uniformis	265.088	0	110	319	384	0	0	0	0	0	0	0	0	0	0	0	0	0	0	0	0	0	0	225	149	28	0	141	157	66	62	164	0	0	66	107	91	0	0	0	0	0
050ca9f217dc404371f1c05141efad76	Bacteria	Firmicutes	Clostridia	Clostridiales	Eubacteriaceae	Eubacterium	[Eubacterium] eligens	263.283	0	0	0	0	0	0	0	0	0	0	0	0	0	0	0	0	236	322	927	506	413	393	0	0	0	0	0	0	149	443	387	123	121	331	314	622	188	0	0	0	0
f3f61e7aa86e4c52e6c66f2d5edd9209	Bacteria	Bacteroidetes	Bacteroidia	Bacteroidales	Rikenellaceae	Alistipes	Alistipes onderdonkii	253.459	0	0	0	0	0	5	0	0	7	0	5	0	0	0	0	0	7	0	0	0	0	0	0	0	0	0	0	4	51	40	122	38	56	23	27	25	0	23	10	0	21
dfbdd53f7946c35af98bd0f10db11305	Bacteria	Firmicutes	Clostridia	Clostridiales	Lachnospiraceae	Tyzzerella	[Clostridium] colinum/[Clostridium] piliforme	247.805	0	0	0	0	0	4	0	0	0	0	0	0	0	0	0	0	1600	2485	3891	4703	1264	859	0	0	0	0	0	0	101	109	352	160	109	205	262	166	20	10	3	0	47
39f578d278957490c7f3322c5331d6e3	Bacteria	Bacteroidetes	Bacteroidia	Bacteroidales	Bacteroidaceae	Bacteroides	Bacteroides faecis	246.038	0	0	0	0	103	0	102	117	112	87	53	0	0	0	0	0	512	408	1467	1296	759	268	0	17	0	0	0	0	0	0	0	0	0	0	0	0	0	337	101	117	526
31ee12df7bc3510f5212df1d93339e65	Bacteria	Proteobacteria	Gammaproteobacteria	Enterobacterales	Enterobacteriaceae	Klebsiella	Klebsiella aerogenes	235.579	0	0	0	0	0	0	0	0	0	0	0	0	0	0	0	0	0	0	0	0	0	0	0	0	0	0	0	0	0	0	0	0	0	0	0	0	0	0	0	0	0
fc5edf4731b078e98ad8ad34b3d054a3	Bacteria	Proteobacteria	Betaproteobacteria	Burkholderiales	Sutterellaceae	Sutterella	Sutterella wadsworthensis	230.893	0	0	0	0	0	0	0	0	0	0	0	0	0	0	5	0	124	0	0	0	289	140	0	0	29	0	0	0	0	70	0	0	0	0	134	132	0	249	0	150	953
6e0d922513f895f7bc9898b939e025f5	Bacteria	Firmicutes	Clostridia	Clostridiales	Lachnospiraceae	Roseburia	Roseburia hominis	230.629	0	0	0	0	0	0	0	0	0	0	0	0	0	0	0	0	0	0	0	0	0	0	0	0	0	0	0	0	0	0	23	0	32	0	0	0	0	0	0	0	0
cafa2d2bb99adc91f7e94c7a094ab1d2	Bacteria	Firmicutes	Clostridia	Clostridiales	Lachnospiraceae	Anaerostipes	Anaerostipes caccae	230.245	0	0	0	0	247	0	0	0	0	2690	0	0	2705	0	0	0	13	81	0	0	0	0	1109	19548	0	0	0	0	0	0	0	0	0	14	0	27	0	0	0	0	0
f043cc2c379c844049b6d119fd1b3609	Bacteria	Proteobacteria	Deltaproteobacteria	Desulfovibrionales	Desulfovibrionaceae	Desulfovibrio	Desulfovibrio piger	230.226	0	49	87	82	183	146	1105	458	431	262	41	47	33	0	32	24	105	40	98	54	201	31	25	56	39	26	29	13	360	222	941	374	371	53	94	224	49	631	127	162	1156
1b8bab8a9552cd4067a787500be0304b	Bacteria	Firmicutes	Clostridia	Clostridiales	Ruminococcaceae	Ruminococcus	Ruminococcus gauvreauii	227.201	0	0	0	0	0	0	0	0	0	8	0	0	0	0	0	0	0	0	0	0	25	0	8	0	0	15	0	0	0	0	0	0	0	0	0	0	0	0	0	0	0
b18209ca765408c80e5e687c5f93f2b8	Bacteria	Bacteroidetes	Bacteroidia	Bacteroidales	Bacteroidaceae	Bacteroides	Bacteroides vulgatus	226.484	0	0	0	0	94	49	69	53	0	69	0	0	0	0	0	0	252	192	275	220	240	140	0	0	0	0	0	0	130	36	409	103	112	54	38	40	0	1575	316	463	2278
e254021a13a61659c73c340fee391c04	Bacteria	Firmicutes	Clostridia	Clostridiales	Ruminococcaceae	Agathobaculum	Agathobaculum butyriciproducens	222.723	0	0	178	0	0	0	0	0	0	6015	0	0	0	0	0	0	493	450	458	0	0	0	0	0	0	0	0	0	132	230	399	203	169	85	43	88	67	0	0	0	0
7325dbf397c537d568bf9edf04dc5aa8	Bacteria	Firmicutes	Clostridia	Clostridiales	Peptostreptococcaceae	Romboutsia	Romboutsia sedimentorum	216.969	0	421	273	710	1067	279	0	681	768	700	80	0	0	0	114	0	225	244	395	371	544	240	263	327	151	0	215	241	0	0	0	0	0	0	0	0	0	0	0	0	0
6ffc8e7edf1d043d672d5f5525e49368	Bacteria	Proteobacteria	Betaproteobacteria	Burkholderiales	Sutterellaceae	Sutterella	Sutterella stercoricanis	214.252	0	0	0	0	0	0	0	0	0	0	0	0	0	0	0	0	0	0	0	0	0	0	0	0	0	0	0	0	185	87	513	181	231	82	127	142	0	82	0	34	91
577a90e241118bab387bd6f68960492f	Bacteria	Firmicutes	Clostridia	Clostridiales	{unclassified}	Intestinimonas	Intestinimonas butyriciproducens/massiliensis/timonensis	209.289	0	0	0	0	20	0	0	0	0	0	0	0	0	0	0	0	42	0	12	0	276	0	0	0	0	0	0	0	0	0	0	0	0	0	0	21	0	3068	687	816	5660
bed6380ed86fdaa399d60c120cbc71b7	Bacteria	Firmicutes	Clostridia	Clostridiales	Lachnospiraceae	Coprococcus	Coprococcus comes	204.874	0	0	0	0	9	22	13	21	0	51	0	0	0	0	0	0	24	84	101	101	79	100	0	0	0	0	0	0	26	64	102	26	20	8	19	14	0	0	0	0	0
d39d45c1f573ce12ad3487e38a9e372e	Bacteria	Proteobacteria	Gammaproteobacteria	Enterobacterales	Enterobacteriaceae	Enterobacter	Enterobacter cloacae	201.333	0	0	0	0	0	0	0	0	0	0	0	0	0	0	0	0	0	0	0	0	0	0	0	0	0	0	0	0	7	0	27	7	20	0	0	0	0	0	0	0	0
3b14e6fc21e84450f008a70a3c7d3cfd	Bacteria	Firmicutes	Clostridia	Clostridiales	Peptostreptococcaceae	Romboutsia	Romboutsia sedimentorum	198.384	0	409	275	727	893	242	0	598	667	637	62	0	0	0	140	80	182	213	354	332	401	201	229	321	128	119	184	211	0	0	0	0	0	0	0	0	0	0	0	0	0
edca5c0afede26ce8fc44cb1b4ada85b	Bacteria	Firmicutes	Clostridia	Clostridiales	Lachnospiraceae	Anaerotignum	Anaerotignum aminivorans/neopropionicum	193.78	0	0	0	0	0	0	0	0	0	0	0	0	0	0	0	0	0	0	0	0	0	0	0	0	0	0	0	0	0	0	0	0	0	0	0	0	0	0	0	0	0
609d5bc25971c888a4feac0ab51fecf7	Bacteria	Proteobacteria	Gammaproteobacteria	Enterobacterales	Enterobacteriaceae	Enterobacter	Enterobacter asburiae/hormaechei	186.415	0	0	0	0	0	0	0	0	0	0	0	0	0	0	0	0	0	0	0	0	0	0	0	0	0	0	0	0	0	38	0	0	0	174	85	100	52	0	0	0	0
c10719acb2d3a2a66e4ee9ab4a7adb6c	Bacteria	Bacteroidetes	Bacteroidia	Bacteroidales	Bacteroidaceae	Bacteroides	Bacteroides vulgatus	184.906	0	0	0	0	97	0	60	0	0	89	0	0	0	0	0	0	333	238	347	249	220	110	0	0	0	0	0	0	108	0	340	85	77	74	0	0	0	565	143	173	646
1a00c3c89ca90820a97ab70f4b4e28cf	Bacteria	Firmicutes	Clostridia	Clostridiales	Lachnospiraceae	Roseburia	Roseburia faecis	183.805	0	0	0	0	0	0	0	0	0	0	0	0	0	0	0	0	0	0	0	0	0	0	0	0	0	0	0	0	0	0	0	0	0	0	0	0	0	0	0	0	0
6e87142043da665be972c2e77043e995	Bacteria	Proteobacteria	Gammaproteobacteria	Pseudomonadales	Pseudomonadaceae	Azotobacter	Azotobacter chroococcum	176.95	0	0	0	0	0	0	0	0	0	0	0	0	0	0	0	0	0	0	0	0	0	0	0	0	0	0	0	0	0	0	0	0	0	0	0	0	0	0	0	0	0
3cbc1bc29d277d2c89f8373951eeaee8	Bacteria	Firmicutes	Clostridia	Clostridiales	Ruminococcaceae	Ruminococcus	Ruminococcus bromii	169.893	0	0	0	0	0	0	0	0	0	0	0	0	0	0	0	0	0	0	0	0	0	0	0	0	0	0	0	0	21	0	0	0	0	0	0	0	0	0	0	0	0
c5d135695edfd4aec8758a9d074d22f1	Bacteria	Firmicutes	Clostridia	Clostridiales	{unclassified}	Flavonifractor/Pseudoflavonifractor	Flavonifractor plautii/Pseudoflavonifractor capillosus	167.843	0	0	112	43	0	93	0	257	0	154	0	171	0	0	0	0	0	0	0	437	0	0	0	0	0	0	0	0	99	187	318	48	45	0	41	556	206	0	0	0	0
f17213e96d1e50030c0b45431f5a78d2	Bacteria	Firmicutes	Clostridia	Clostridiales	Lachnospiraceae	Lachnoclostridium	[Clostridium] celerecrescens/[Clostridium] clostridioforme/[Clostridium] indolis/[Desulfotomaculum] guttoideum	166.585	0	0	0	0	0	56	0	0	0	31	0	0	0	0	0	0	28	153	0	0	0	76	0	23	0	0	99	336	26	9	72	33	24	164	20	0	0	87	0	0	0
41bf5e64b06eb57fff0569772637cdee	Bacteria	Firmicutes	Clostridia	Clostridiales	Lachnospiraceae	Lachnoclostridium	[Clostridium] saccharolyticum/[Clostridium] xylanolyticum	161.031	0	0	0	0	0	0	0	0	0	0	0	0	0	0	0	0	0	0	0	0	0	0	0	0	0	0	0	0	158	93	568	194	181	0	70	85	38	1155	265	281	2121
27fcfeb3a06b248aee5594261b0e7f84	Bacteria	Bacteroidetes	Bacteroidia	Bacteroidales	Bacteroidaceae	Bacteroides	Bacteroides uniformis	160.403	0	0	0	0	195	0	0	138	128	123	0	87	0	108	0	0	0	0	0	0	0	0	299	412	0	0	110	402	76	0	347	87	0	0	0	0	0	467	116	126	582
6706ba84c9ebc5c2913610197b503190	Bacteria	Bacteroidetes	Bacteroidia	Bacteroidales	Bacteroidaceae	Bacteroides	Bacteroides intestinalis	157.579	0	79	107	101	75	39	121	87	93	106	0	0	0	0	0	0	644	291	555	542	536	253	37	32	0	0	46	0	27	34	68	44	25	28	0	41	24	296	63	49	263
b4b7da5479ccfce31e30caef9f7fc82f	Bacteria	Proteobacteria	Gammaproteobacteria	Enterobacterales	Enterobacteriaceae	Enterobacter	Enterobacter cloacae/ludwigii	157.019	0	0	0	0	0	0	0	0	0	0	0	0	0	0	0	0	0	0	0	0	0	0	0	0	0	0	0	0	50	0	195	63	82	0	0	0	0	0	0	0	0
0c7895d50d7a33832fe94dfee2ec0f7b	Bacteria	Proteobacteria	Gammaproteobacteria	Enterobacterales	Enterobacteriaceae	Yokenella	Yokenella regensburgei	155.478	0	0	0	0	0	0	0	0	0	0	0	0	0	0	0	0	0	0	0	0	0	0	0	0	0	0	0	0	46	0	198	61	86	0	0	0	0	0	0	0	0
7bb637587626fb75d79a16d0f4d0334e	Bacteria	Bacteroidetes	Bacteroidia	Bacteroidales	Bacteroidaceae	Bacteroides	Bacteroides fragilis	155.239	0	0	0	0	279	60	50	168	108	174	40	0	0	0	0	26	343	262	450	435	442	128	12	15	13	0	0	0	0	0	0	0	0	0	0	0	0	0	0	0	15
3154fdbd78c46708c9e33fde1dd16ad1	Bacteria	Firmicutes	Negativicutes	Veillonellales	Veillonellaceae	Veillonella	Veillonella dispar/parvula	154.73	0	0	0	0	0	0	0	0	0	0	0	0	0	0	0	0	0	0	0	0	0	0	0	0	0	0	0	0	0	0	0	0	0	0	0	0	0	0	0	0	0
a67b9d8998b0a149815e34f8e0b4d7ea	Bacteria	Firmicutes	Clostridia	Clostridiales	Eubacteriaceae	Eubacterium	[Eubacterium] eligens	154.648	0	0	0	0	0	0	0	0	0	0	0	0	0	0	0	0	0	112	129	0	0	0	0	0	0	0	0	0	0	0	0	0	0	0	0	0	0	0	0	0	0
29ba336f138a83f3547f68bc17a82aac	Bacteria	Bacteroidetes	Bacteroidia	Bacteroidales	Bacteroidaceae	Bacteroides	Bacteroides intestinalis	147.245	0	86	127	139	79	0	70	99	105	83	0	0	0	0	45	0	624	282	492	580	419	250	0	0	0	0	0	0	0	0	65	0	0	0	59	0	0	238	60	57	299
da0560a9961ae24a4e7b70cc5678316b	Bacteria	Proteobacteria	Betaproteobacteria	Burkholderiales	Sutterellaceae	Sutterella	Sutterella stercoricanis	146.83	0	0	0	0	0	0	0	0	0	0	0	0	0	0	0	0	0	0	0	0	0	0	0	0	0	0	0	0	183	73	537	181	250	71	60	94	30	80	36	0	56
791fe487f37ebb048f3c950e8d7fb33e	Bacteria	Bacteroidetes	Bacteroidia	Bacteroidales	Bacteroidaceae	Bacteroides	Bacteroides ovatus	146.038	0	56	129	79	1071	280	954	682	699	866	115	65	126	143	89	46	72	55	92	107	191	98	3035	1617	1439	1516	1048	1629	0	0	0	0	0	0	0	0	0	0	0	0	0
a03d868671da33c45dc4ff9e440c2522	Bacteria	Firmicutes	Clostridia	Clostridiales	Lachnospiraceae	Blautia	Blautia coccoides/producta	144.245	0	0	0	0	0	0	0	0	0	0	0	0	0	0	0	0	0	0	0	0	0	0	0	0	0	0	0	0	0	0	0	0	0	0	0	0	0	0	0	0	0
781b3478febd558dcb491d5930fe8f70	Bacteria	Bacteroidetes	Bacteroidia	Bacteroidales	Tannerellaceae	Parabacteroides	Parabacteroides distasonis	142.044	0	0	0	0	324	125	175	149	235	158	0	0	0	0	0	0	196	108	152	236	115	90	775	615	235	162	443	443	0	0	0	0	0	0	0	0	0	0	0	0	2022
12bf4168aebed172a9f1df8ccc03d840	Bacteria	Bacteroidetes/Firmicutes	Bacteroidia/Bacilli	Bacteroidales/Lactobacillales	Bacteroidaceae/Lactobacillaceae	Bacteroides/Lactobacillus	Bacteroides galacturonicus/Lactobacillus rogosae	140.629	0	0	0	0	0	0	0	0	0	0	0	0	0	0	0	0	0	0	121	0	297	0	0	0	0	0	0	0	0	0	0	33	0	0	0	0	0	0	0	0	0
59e876c54ab27a8d66e4b301a345ce2b	Bacteria	Firmicutes	Clostridia	Clostridiales	Lachnospiraceae	Lachnoclostridium	[Clostridium] aldenense	139.296	0	119	80	250	290	277	141	348	107	529	183	0	0	108	168	182	137	161	281	285	357	0	0	0	0	0	0	0	0	0	0	0	0	0	0	0	0	416	95	0	608
76fc3a33badbed20cdd9f66f146739b9	Bacteria	Firmicutes	Clostridia	Clostridiales	Ruminococcaceae	Agathobaculum	Agathobaculum butyriciproducens/desmolans	138.447	0	0	0	0	0	0	0	0	0	0	8198	0	0	0	0	0	0	0	0	0	0	0	0	0	0	0	0	0	0	0	0	0	0	0	0	0	0	300	0	0	547
911b85e7520318bf0433da7362582c5b	Bacteria	Proteobacteria	Gammaproteobacteria	Enterobacterales	Enterobacteriaceae	Escherichia	Escherichia coli	137.516	0	194	208	380	340	344	133	327	389	260	456	110	0	409	398	0	109	0	140	164	343	0	232	334	342	0	419	320	0	124	0	0	0	61	82	100	0	161	0	0	84
a4b8874438b5cdeb30869ceb336bf5aa	Bacteria	Firmicutes	Clostridia	Clostridiales	Clostridiaceae	Hungatella	Hungatella hathewayi	136.755	0	0	0	0	0	59	0	0	0	0	0	33	0	0	0	0	59	0	0	0	0	0	0	0	0	0	0	0	0	0	0	0	0	0	0	64	0	1406	219	174	1925
254c2bf33f86620b5b208dfc191c69fa	Bacteria	Proteobacteria	Gammaproteobacteria	Enterobacterales	Enterobacteriaceae	Escherichia	Escherichia coli	134.906	172	672	379	0	777	1149	153	0	0	171	0	102	110	165	224	143	530	483	0	157	319	201	1254	871	258	0	0	176	0	0	0	0	0	0	0	0	0	0	0	0	0
834ddd8067c81e91b0c3a9d17844aaef	Bacteria	Firmicutes	Clostridia	Clostridiales	Lachnospiraceae	Blautia	Blautia hydrogenotrophica	132.509	0	0	0	0	0	0	0	0	0	0	0	0	0	0	0	0	0	0	0	0	0	0	0	0	0	0	0	0	240	622	679	192	198	0	667	780	246	0	0	0	0
8bcbe95e03c0e92f56aed431f7670963	Bacteria	Bacteroidetes	Bacteroidia	Bacteroidales	Bacteroidaceae	Bacteroides	Bacteroides ovatus	129.61	0	0	0	68	186	105	197	204	160	449	66	54	50	57	221	136	0	0	0	25	35	0	581	1165	319	421	957	330	0	0	33	0	0	0	0	0	10	1299	236	229	1226
d5d62073e6df7b45a391f3a4871c9be2	Bacteria	Bacteroidetes	Bacteroidia	Bacteroidales	Bacteroidaceae	Bacteroides	Bacteroides stercoris	128.786	0	0	0	0	287	116	189	191	88	169	31	26	19	35	54	65	42	74	50	54	49	29	0	0	0	0	0	0	61	68	231	57	75	49	75	38	0	29	9	0	31
6300f7b0a1997f83179a3e5a6faf5c77	Bacteria	Lentisphaerae	Lentisphaeria	Victivallales	Victivallaceae	Victivallis	Victivallis vadensis	128.528	0	0	0	0	0	0	0	0	0	0	0	0	0	0	0	0	0	0	0	0	0	0	0	0	0	0	0	0	85	0	195	46	64	0	0	0	0	134	40	77	174
cc617e9963a2353e14a37994ac8ae6a7	Bacteria	Bacteroidetes	Bacteroidia	Bacteroidales	Bacteroidaceae	Bacteroides	Bacteroides vulgatus	128.031	0	0	0	0	115	0	0	0	0	0	0	0	0	0	0	0	180	130	268	184	187	89	0	0	0	0	0	0	99	0	269	82	91	65	0	0	0	861	213	270	1219
89a6a13d8a121310de11d02ce5e536d9	Bacteria	Bacteroidetes	Bacteroidia	Bacteroidales	Tannerellaceae	Parabacteroides	Parabacteroides johnsonii	126.478	0	0	0	0	0	0	0	0	0	0	0	0	0	0	0	0	152	132	181	218	156	72	0	0	0	0	0	0	132	16	421	139	87	0	0	0	0	576	154	109	868
774758904e6ad0da3dea0419dc1c3dee	Bacteria	Firmicutes	Clostridia	Clostridiales	Ruminococcaceae	Agathobaculum	Agathobaculum butyriciproducens	125.679	0	0	0	0	8583	0	0	0	0	0	0	0	0	0	0	0	0	0	0	280	0	279	0	0	0	0	0	0	0	0	103	0	0	0	0	0	0	0	0	0	0
da2ef0afde287357dfdb5a3b4ad951fa	Bacteria	Firmicutes	Clostridia	Clostridiales	Oscillospiraceae	Oscillibacter	Oscillibacter ruminantium/valericigenes	125.352	0	0	0	0	0	0	0	0	0	0	0	0	0	0	0	0	0	0	0	0	0	0	0	0	0	0	0	0	18	9	216	29	44	0	0	0	0	55	16	49	86
0e26a9b8d9ea3391aae02a76effbaf74	Bacteria	Firmicutes	Clostridia	Clostridiales	Lachnospiraceae	Anaerostipes	Anaerostipes hadrus	122.082	0	0	557	0	0	0	0	733	0	450	0	0	0	0	0	0	0	1134	401	192	0	284	0	0	92	0	0	0	0	0	0	0	0	0	0	0	0	0	0	0	0
9b910c911bdd82860fa1f183582e5d35	Bacteria	Bacteroidetes	Bacteroidia	Bacteroidales	Bacteroidaceae	Bacteroides	Bacteroides fragilis	119.478	0	0	0	0	334	92	115	138	99	155	0	0	35	16	28	0	328	237	332	358	253	128	0	0	0	0	22	16	0	0	0	0	0	0	0	0	0	0	0	0	0
8ef5ab020b03bcc764b0c10e1d1e9ce1	Bacteria	Bacteroidetes	Bacteroidia	Bacteroidales	Bacteroidaceae	Bacteroides	Bacteroides oleiciplenus	117.044	0	10	43	40	31	0	28	35	0	77	0	0	0	0	0	0	37	58	57	57	56	35	0	0	0	0	0	0	146	18	430	111	60	22	43	39	17	238	39	91	273
f0082d71f23e4546592b3448e290537c	Bacteria	Proteobacteria	Gammaproteobacteria	Enterobacterales	Enterobacteriaceae	Franconibacter	Franconibacter pulveris	116.748	0	0	0	0	0	0	0	0	0	0	0	0	0	0	0	0	0	0	0	0	0	0	0	0	0	0	0	0	0	0	0	0	0	29	0	0	0	4560	1510	1853	7729
f64f29a42bd4fe397d919e159c4cb089	Bacteria	Firmicutes	Clostridia	Clostridiales	Ruminococcaceae	Agathobaculum	Agathobaculum butyriciproducens	116.17	0	0	0	0	0	0	0	0	0	4427	0	0	0	0	0	0	269	284	279	0	0	0	0	0	0	0	0	0	0	130	0	0	0	41	0	43	0	0	0	0	0
c0c96ee16df86cdbf6ef9e706bacb725	Bacteria	Firmicutes	Negativicutes	Selenomonadales	Selenomonadaceae	Megamonas	Megamonas funiformis	114.95	0	17	21	0	219	42	77	238	781	38	0	25	33	0	0	0	288	1220	1223	1816	732	278	0	2004	0	21	1333	254	0	0	17	9	4	14	0	0	0	0	0	0	42
65ffa829d206afa548bc6ab4a579c023	Bacteria	Proteobacteria	Gammaproteobacteria	Enterobacterales	Enterobacteriaceae	Franconibacter	Franconibacter pulveris	112.296	0	0	0	0	0	0	0	0	0	0	0	0	0	0	0	0	0	0	0	0	0	0	0	0	0	0	0	0	0	0	0	0	0	0	0	0	0	4476	1634	1796	7453
cfb1556ec8548508f265ee3d4c222c37	Bacteria	Bacteroidetes	Bacteroidia	Bacteroidales	Bacteroidaceae	Bacteroides	Bacteroides fragilis	111.686	0	0	0	0	259	64	134	155	286	236	31	0	16	0	39	5	133	177	245	268	230	98	12	0	0	0	0	0	0	0	0	0	0	0	0	0	0	0	0	0	0
9bde49681d9ab370096ee404ec837451	Bacteria	Proteobacteria	Gammaproteobacteria	Enterobacterales	Enterobacteriaceae	Enterobacter	Enterobacter cloacae	110.245	0	65	0	0	0	0	0	0	0	0	0	0	0	0	0	0	0	0	0	0	0	1	0	0	0	0	0	0	17	7	55	28	29	32	16	0	0	0	0	0	0
8ce97e5534e10fbe18a1233607956eea	Bacteria	Firmicutes	Clostridia	Clostridiales	Lachnospiraceae	Lachnoclostridium	[Clostridium] saccharolyticum/[Clostridium] xylanolyticum	110.013	0	0	0	0	15	0	0	253	21	11	0	0	81	120	462	153	90	101	231	250	194	58	0	211	161	0	116	30	0	81	0	0	28	0	0	24	0	0	0	0	0
686d09bf38a26a04ffa28fbf58e204bc	Bacteria	Bacteroidetes	Bacteroidia	Bacteroidales	Bacteroidaceae	Bacteroides	Bacteroides sartorii	108.843	0	0	0	0	0	0	0	0	0	0	0	0	0	0	0	0	22	38	93	84	40	21	0	0	0	0	0	0	12	0	0	15	15	22	5	0	0	114	35	25	64
7e0e2e1a6d6d18ac5791a8f0f87e28e5	Bacteria	Proteobacteria	Gammaproteobacteria	Enterobacterales	Enterobacteriaceae	Klebsiella	Klebsiella oxytoca	106.465	23	52	0	75	280	0	0	80	250	279	140	0	192	88	73	104	520	0	1006	234	1060	304	48	285	0	0	0	175	55	40	196	115	116	24	42	0	0	88	0	0	57
9e59cd6d806484a4ad49678ba24a8f9d	Bacteria	Firmicutes	Clostridia	Clostridiales	Oscillospiraceae/Ruminococcaceae	Oscillibacter/Oscillospira	Oscillibacter valericigenes/Oscillospira guilliermondii	105.314	0	0	0	0	0	0	0	0	0	0	0	0	0	0	0	0	0	0	0	0	0	0	0	0	0	0	0	0	60	0	142	84	65	0	0	32	0	0	0	0	0
a900e8217cde7aa355d8af78ede0b778	Bacteria	Bacteroidetes	Bacteroidia	Bacteroidales	Bacteroidaceae	Bacteroides	Bacteroides finegoldii	105.038	0	0	0	0	0	0	0	0	0	0	0	0	0	0	0	0	52	75	82	124	150	49	176	67	0	0	64	115	126	0	353	102	152	0	0	0	0	65	31	0	98
317956e4b9bf134c85672cf4378f7222	Bacteria	Proteobacteria	Gammaproteobacteria	Enterobacterales	Enterobacteriaceae	Klebsiella	Klebsiella oxytoca	104.264	36	74	0	74	225	0	16	52	163	223	122	0	139	48	46	113	449	0	765	181	663	184	58	281	0	0	0	152	0	0	49	0	0	0	0	0	0	0	0	0	0
3d5e7a34baaad0f3455dd45cc278b1c3	Bacteria	Proteobacteria	Gammaproteobacteria	Enterobacterales	Enterobacteriaceae	Enterobacter	Enterobacter cloacae	101.937	0	0	0	0	0	0	0	0	0	0	0	0	0	0	0	0	0	0	0	0	0	0	0	0	0	0	0	0	0	0	0	0	0	0	0	0	0	0	0	0	0
f65bd445dd26c71db076f1776ea6daf2	Bacteria	Proteobacteria	Gammaproteobacteria	Enterobacterales	Enterobacteriaceae	Enterobacter	Enterobacter asburiae/cloacae	99.0692	0	0	0	0	0	0	3127	0	0	0	0	0	0	0	0	0	0	0	0	0	0	0	0	0	0	0	0	0	0	0	39	0	0	0	0	0	0	0	0	0	0
afc0ee7277228705960e769fba1988ab	Bacteria	Actinobacteria	Coriobacteriia	Coriobacteriales	Coriobacteriaceae	Senegalimassilia	Senegalimassilia anaerobia	98.7862	0	0	0	0	363	0	190	2015	397	114	0	0	41	0	0	0	144	13	306	146	44	29	0	7	40	0	0	0	82	178	235	131	60	60	80	188	57	0	0	0	0
42e2c4d58ce8904c6c40ed60576813cb	Bacteria	Proteobacteria	Gammaproteobacteria	Enterobacterales	Enterobacteriaceae	Enterobacter/Kosakonia	Enterobacter cloacae/Kosakonia cowanii	98.6415	0	0	0	0	0	0	0	0	0	0	0	0	0	0	0	0	0	0	0	0	0	0	0	0	0	0	0	0	25	0	58	20	35	0	0	0	0	0	0	0	0
d5db81445e0a574d690335efe0bebb73	Bacteria	Firmicutes	Clostridia	Clostridiales	Lachnospiraceae	Lachnoclostridium	[Clostridium] saccharolyticum/[Clostridium] xylanolyticum	98.6101	0	0	0	0	0	0	0	0	0	0	0	0	0	0	0	0	0	0	0	0	0	0	0	0	0	0	0	0	198	98	788	230	214	54	42	75	26	928	204	127	1545
488395080917460b5d087ca3125155d6	Bacteria	Proteobacteria	Gammaproteobacteria	Pseudomonadales	Moraxellaceae	Acinetobacter	Acinetobacter baumannii	98.1447	0	0	0	0	0	0	0	0	0	0	0	0	0	0	0	0	0	0	0	0	0	0	0	0	0	0	0	0	0	0	0	0	0	0	0	0	0	0	0	0	0
0168c8da786e62fdf730807198d8f46c	Bacteria	Firmicutes	Clostridia	Clostridiales	Oscillospiraceae/Ruminococcaceae	Oscillibacter/Oscillospira	Oscillibacter valericigenes/Oscillospira guilliermondii	97.6604	0	0	0	0	0	0	0	0	0	0	0	0	0	0	0	0	0	0	0	0	0	0	0	0	0	0	0	0	66	21	173	78	93	0	0	34	0	0	0	0	0
7a9e8525f58033777bc1a04f172268d9	Bacteria	Firmicutes	Clostridia	Clostridiales	Lachnospiraceae	Lachnospira	Lachnospira pectinoschiza	96.9937	0	0	0	0	0	0	0	0	0	0	0	0	0	0	0	0	354	265	243	420	622	391	0	0	0	0	0	0	26	115	39	10	22	625	385	522	55	0	0	0	0
9ec48cd0e5307af99cd21cec152ff675	Bacteria	Firmicutes	Clostridia	Clostridiales	Ruminococcaceae	Ruminiclostridium	Ruminiclostridium thermocellum	93.8994	0	0	0	0	0	0	0	0	0	0	0	0	0	0	0	0	353	349	452	348	0	124	0	0	0	0	0	0	91	42	200	70	80	279	168	143	28	3	7	0	12
e441ab2889e1b716bc36eeea74e79cb4	Bacteria	Firmicutes	Clostridia	Clostridiales	Ruminococcaceae	Ruminococcus	Ruminococcus bromii	92.9623	0	0	0	0	0	0	0	0	0	0	0	0	0	0	0	0	0	0	0	0	0	0	0	0	0	0	0	0	0	0	0	0	0	0	0	0	0	0	0	0	0
203b65a4aaf2203c158230bfce9dc311	Bacteria	Bacteroidetes	Bacteroidia	Bacteroidales	Bacteroidaceae	Bacteroides	Bacteroides ovatus	92.8868	0	0	0	0	0	0	0	0	0	0	0	0	0	0	0	0	0	0	0	0	0	0	3007	1968	1302	841	1407	1669	0	0	0	0	0	0	0	0	0	0	0	0	0
1033b1465aac4baa434d8b60c1e1b64b	Bacteria	Firmicutes	Clostridia	Clostridiales	Ruminococcaceae	Anaerotruncus/Candidatus Soleaferrea/Hydrogenoanaerobacterium/Ruminiclostridium	Anaerotruncus colihominis/Candidatus Soleaferrea massiliensis/Hydrogenoanaerobacterium saccharovorans/[Clostridium] methylpentosum	91.044	0	6	0	0	0	0	328	0	0	42	0	9	0	0	0	0	0	12	0	0	56	21	0	0	0	0	0	0	36	281	160	31	66	0	174	124	72	0	0	0	1424
4a2fa4c0624d6fb54c4efd64a00a4e95	Bacteria	Firmicutes	Clostridia	Clostridiales	Lachnospiraceae	Blautia	Blautia obeum	90.3522	0	0	0	0	0	0	0	0	0	0	0	0	0	0	0	0	0	35	0	14	43	0	0	0	0	0	0	0	25	84	51	22	35	92	126	73	31	31	31	0	20
53ba793e58a9845831df46da3ecb79a8	Bacteria	Firmicutes	Clostridia	Clostridiales	Oscillospiraceae	Oscillibacter	Oscillibacter valericigenes	90.1698	0	0	0	0	0	0	0	0	0	0	0	0	0	0	0	0	0	0	0	231	41	84	0	0	0	0	0	0	285	358	586	372	326	0	153	94	94	0	0	0	0
87d9206609d90eb4afb1e4f8e782ca5e	Bacteria	Bacteroidetes	Bacteroidia	Bacteroidales	Bacteroidaceae	Bacteroides	Bacteroides ovatus	90.0755	0	112	89	0	115	79	335	415	355	56	0	0	0	0	0	0	31	68	0	154	87	0	672	563	309	212	614	363	0	0	28	0	0	0	0	0	0	55	0	0	41
8b73c107791ef9db3f5b451144defa6a	Bacteria	Firmicutes	Clostridia	Clostridiales	{unclassified}	Flavonifractor	Flavonifractor plautii	89.7925	0	0	0	0	197	0	326	287	322	0	0	0	0	0	0	0	0	0	1211	461	0	429	0	0	0	225	0	0	0	0	0	0	0	0	0	0	0	0	0	0	0
b8a6fe3a6ebfd1b3cfdde78efcb1b85d	Bacteria	Firmicutes	Clostridia	Clostridiales	Lachnospiraceae	Lachnoclostridium	[Clostridium] xylanolyticum	89.2075	0	0	0	0	0	0	0	0	0	0	0	0	0	0	0	0	0	0	0	0	0	0	0	0	0	0	0	0	237	68	916	291	297	0	44	60	0	1378	187	218	2134
cf7135bda1983dd4eb4965bcd2c4aef8	Bacteria	Proteobacteria	Betaproteobacteria	Burkholderiales	Sutterellaceae	Sutterella	Sutterella stercoricanis	87.6541	0	0	0	0	0	0	0	0	0	0	0	0	0	0	0	0	0	0	0	0	0	0	0	0	0	0	0	0	141	46	456	199	197	36	40	53	42	69	29	0	45
5b5770afe01b241bd83dbd92d8797796	Bacteria	Proteobacteria	Gammaproteobacteria	Enterobacterales	Enterobacteriaceae	Citrobacter	Citrobacter freundii	86.327	0	404	104	182	235	107	64	166	220	324	0	58	0	0	0	189	0	73	217	288	109	91	180	127	254	70	136	92	0	0	0	0	0	0	0	0	0	0	0	0	0
08617b41334c9516ccfd0ada49d78bd2	Bacteria	Bacteroidetes	Bacteroidia	Bacteroidales	Rikenellaceae	Alistipes	Alistipes ihumii/indistinctus	83.673	0	0	0	0	0	0	0	0	0	0	0	0	0	0	0	0	0	0	0	0	0	0	0	0	0	0	0	0	14	0	35	11	11	0	0	0	0	96	11	0	0
5664f06722f80d971a9c23ab99e992e2	Bacteria	Proteobacteria	Gammaproteobacteria	Enterobacterales	Enterobacteriaceae	Franconibacter	Franconibacter pulveris	83.6415	0	0	0	0	0	0	0	0	0	0	0	0	0	0	0	0	0	0	0	0	0	0	0	0	0	0	0	0	0	0	0	0	0	55	0	0	0	1549	418	546	2083
0c17cc389d79f55116d4a5b68265872d	Bacteria	Firmicutes	Clostridia	Clostridiales	Lachnospiraceae	Blautia	[Ruminococcus] torques	82.8239	0	0	0	0	0	0	0	0	0	0	0	0	0	0	0	0	0	0	0	0	0	0	0	0	0	0	0	0	0	0	0	0	0	0	0	0	0	0	0	0	0
7482b1f4af8c6b78a81ac50f188c42ae	Bacteria	Bacteroidetes	Bacteroidia	Bacteroidales	Bacteroidaceae	Bacteroides	Bacteroides caccae	82.6667	0	0	0	0	0	0	0	0	0	0	0	0	0	0	0	0	17	14	41	36	43	24	0	0	0	0	0	0	20	0	55	25	26	0	0	0	0	119	32	31	125
6b9363c1c62c4c776cac72d95cc12016	Bacteria	Bacteroidetes	Flavobacteriia	Flavobacteriales	Flavobacteriaceae	Capnocytophaga/Croceibacter	Capnocytophaga canimorsus/Croceibacter atlanticus	81.805	0	0	0	0	0	0	0	0	0	0	0	0	0	0	0	0	0	0	0	0	0	0	0	0	0	0	0	0	10	25	15	15	7	0	9	26	0	192	23	15	106
b5f6f8a63321953cbaa2f67d1a563e12	Bacteria	Firmicutes	Clostridia	Clostridiales	Peptostreptococcaceae	Romboutsia	Romboutsia sedimentorum	81.7044	0	178	107	314	460	121	0	305	310	282	0	0	0	0	0	0	0	0	181	0	213	91	0	0	0	0	95	97	0	0	0	0	0	0	0	0	0	0	0	0	0
79f72ec051ced64378cbaa43c8898928	Bacteria	Firmicutes	Clostridia	Clostridiales	Lachnospiraceae	Lachnospira	Lachnospira pectinoschiza	81.239	0	0	0	0	0	0	0	0	0	0	0	0	0	0	0	0	96	203	107	64	0	0	0	0	0	0	0	0	0	0	20	0	0	0	0	0	0	0	0	0	0
64b3f6a6852d496ef10d347d08f675ec	Bacteria	Bacteroidetes	Bacteroidia	Bacteroidales	Bacteroidaceae	Bacteroides	Bacteroides finegoldii	80.4969	0	0	0	0	0	0	0	0	0	0	0	0	0	0	0	0	0	0	0	0	0	0	0	0	0	0	0	0	47	0	82	46	0	0	0	0	0	147	0	78	170
96c3148236913c9256c657412dbd44cb	Bacteria	Proteobacteria	Gammaproteobacteria	Enterobacterales	Enterobacteriaceae	Enterobacter	Enterobacter asburiae/cloacae/hormaechei/ludwigii	79.5157	0	0	0	0	0	0	0	0	0	0	0	0	0	0	0	0	0	0	0	0	0	0	0	0	0	0	0	0	31	42	117	26	73	89	98	66	34	3588	447	570	3305
b35027685c6dbcc6e306c38ba97bfcb6	Bacteria	Bacteroidetes	Bacteroidia	Bacteroidales	Bacteroidaceae	Bacteroides	Bacteroides sartorii	78.9686	0	0	0	0	0	0	0	0	0	0	0	0	0	0	0	0	0	0	0	41	0	0	0	0	0	0	0	0	0	0	62	0	0	0	0	0	0	73	0	0	34
25f8b5bbaef57268c1d5a2f0057bdb93	Bacteria	Firmicutes	Clostridia	Clostridiales	Lachnospiraceae	Lachnoclostridium	[Clostridium] scindens	78.8491	0	41	18	0	9	0	19	0	20	69	11	0	18	13	33	25	0	25	6	0	0	46	73	16	135	34	84	82	0	0	0	0	0	109	51	70	0	0	0	0	0
8e2021071075652c61a790a6ce9aea3a	Bacteria	Proteobacteria	Gammaproteobacteria	Enterobacterales	Enterobacteriaceae	Salmonella	Salmonella enterica	78.3459	0	0	0	0	0	0	0	0	0	0	0	0	0	0	0	0	0	0	0	0	0	0	0	0	0	0	0	0	0	0	0	0	0	0	0	0	0	0	0	0	0
edac2643774c9255943e6a1710b58b83	Bacteria	Firmicutes	Clostridia	Clostridiales	Lachnospiraceae	Lachnoclostridium	[Clostridium] xylanolyticum	76.8113	0	0	0	0	0	0	4651	0	0	0	0	0	0	0	0	66	0	0	0	0	0	0	0	51	0	246	0	52	31	40	84	52	0	0	0	0	0	0	0	0	0
84adf4acfa00fd1f9fb36a69b1047c79	Bacteria	Firmicutes	Clostridia	Clostridiales	Lachnospiraceae	Blautia	Blautia hansenii/producta	74.6667	0	946	706	763	0	220	0	385	289	392	0	0	0	0	268	142	0	0	216	336	0	0	128	0	266	142	486	252	0	0	0	0	0	0	0	0	0	0	0	0	0
315ce41e10de972bacb76f6663094ba9	Bacteria	Firmicutes	Clostridia	Clostridiales	{unclassified}	Intestinimonas	Intestinimonas gabonensis/massiliensis	74.6478	0	0	0	0	0	0	67	19	12	91	195	0	20	16	0	0	0	0	0	38	0	0	26	0	0	0	0	0	16	16	92	28	26	0	25	56	102	0	0	0	0
9292ef5b000e8f40d756049d8848d372	Bacteria	Firmicutes	Clostridia	Clostridiales	Ruminococcaceae	Faecalibacterium	Faecalibacterium prausnitzii	74.0692	0	0	0	0	0	0	0	0	0	0	0	0	0	0	0	0	0	0	0	0	0	0	0	0	0	0	0	0	59	0	86	25	61	0	0	0	0	0	0	0	0
53c0ad3c4d5f88fa1e015b93ba890750	Bacteria	Proteobacteria	Gammaproteobacteria	Enterobacterales	Enterobacteriaceae	Escherichia	Escherichia coli	73.6918	0	248	0	0	329	435	0	292	274	418	180	0	142	0	0	0	0	0	0	167	0	477	305	264	195	157	280	0	0	0	0	0	0	0	0	0	0	0	0	0	0
4893d5a3a9787e8be8447a805c217b75	Bacteria	Firmicutes	Clostridia	Clostridiales	{unclassified}	Flavonifractor/Intestinimonas/Pseudoflavonifractor	Flavonifractor plautii/Intestinimonas massiliensis/Pseudoflavonifractor capillosus	72.8491	0	42	0	65	66	39	0	0	0	16	137	0	44	0	0	0	113	48	59	65	114	35	0	6	0	0	0	0	0	124	0	0	0	0	0	0	0	0	0	0	0
4dcec6ee4a9cd0d96ddb4a9246e8ca7f	Bacteria	Proteobacteria	Gammaproteobacteria	Enterobacterales	Enterobacteriaceae	Pseudescherichia	Pseudescherichia vulneris	72.3522	0	0	0	0	0	0	0	0	0	0	0	0	0	0	0	0	0	0	0	0	0	0	0	0	0	0	0	0	0	0	0	0	0	0	0	0	0	0	0	0	0
cf2128dc63dd0fd9c800e6d328443a04	Bacteria	Firmicutes	Clostridia	Clostridiales	{unclassified}	Flavonifractor/Intestinimonas/Pseudoflavonifractor	Flavonifractor plautii/Intestinimonas gabonensis/Intestinimonas massiliensis/Pseudoflavonifractor capillosus	72.239	0	66	112	90	0	55	232	126	259	0	252	73	0	296	175	135	82	0	221	121	117	40	0	0	32	0	0	0	27	0	124	23	31	0	160	102	24	0	0	0	0
3be5bd460168a9dca671ee180e817d58	Bacteria	Firmicutes	Clostridia	Clostridiales	Ruminococcaceae	Faecalibacterium	Faecalibacterium prausnitzii	70.5094	0	0	0	0	25	0	0	8	0	0	0	0	0	0	0	0	0	221	0	58	0	38	11	5	0	0	0	5	0	0	0	29	0	0	41	39	0	0	0	0	61
cd29c9be7768a9a2dd994cbb2b6d0e1f	Bacteria	Firmicutes	Clostridia	Clostridiales	Lachnospiraceae	Lachnoclostridium	[Clostridium] symbiosum	70.0881	0	0	0	212	410	0	0	310	195	0	0	0	0	0	0	0	166	0	0	258	169	0	0	307	0	0	0	0	0	0	0	0	0	0	0	0	0	0	0	0	0
03d70720a443cfe43f47481c2ceb464e	Bacteria	Firmicutes	Clostridia	Clostridiales	Oscillospiraceae/Ruminococcaceae	Oscillibacter/Oscillospira	Oscillibacter valericigenes/Oscillospira guilliermondii	68.9748	0	0	0	0	0	0	0	0	0	0	0	0	0	0	0	0	25	15	0	0	0	0	0	0	0	0	0	0	0	0	0	0	0	0	0	0	0	0	0	0	0
8fd53666294e8e823f6abec7d9434b54	Bacteria	Firmicutes	Clostridia	Clostridiales	Lachnospiraceae	Coprococcus/Faecalicatena/Lachnoclostridium	Coprococcus catus/Faecalicatena orotica/[Clostridium] hylemonae	68.7484	0	0	0	0	0	17	0	38	35	28	0	0	0	0	0	0	0	0	0	0	0	0	0	0	0	0	0	0	29	67	87	33	30	183	377	232	53	0	0	0	0
9be80f0e969fa7f2c618ff23114e5b92	Bacteria	Proteobacteria	Gammaproteobacteria	Enterobacterales	Enterobacteriaceae	Escherichia	Escherichia coli	67.5535	0	349	0	0	0	0	0	0	0	3176	0	0	0	251	0	0	0	0	0	0	0	0	625	0	0	0	0	586	0	0	0	0	0	0	0	0	0	0	0	0	0
b8a0b337095eaf00f71c53a1021d1a0a	Bacteria	Firmicutes	Clostridia	Clostridiales	Lachnospiraceae	Anaerostipes	Anaerostipes hadrus	66.9811	0	0	0	0	0	0	0	0	23	119	0	128	74	0	0	0	0	0	0	0	0	0	342	35	0	365	0	0	0	0	0	0	0	0	0	0	0	0	0	0	0
5138e45b2ec737851ed464e9b9af19a7	Bacteria	Bacteroidetes	Bacteroidia	Bacteroidales	Tannerellaceae	Parabacteroides	Parabacteroides distasonis	66.327	0	0	0	0	67	75	37	37	51	38	0	0	0	0	0	0	71	108	100	147	68	50	135	119	41	0	81	67	0	0	0	0	0	0	0	0	0	0	0	0	170
6502868cf60562feb2dfda21844d3411	Bacteria	Firmicutes	Clostridia	Clostridiales	Oscillospiraceae/Ruminococcaceae	Oscillibacter/Oscillospira	Oscillibacter valericigenes/Oscillospira guilliermondii	64.5849	0	0	0	0	0	0	0	0	0	0	0	0	0	0	0	0	0	0	0	70	0	0	0	0	0	0	0	0	0	0	0	0	0	0	0	0	0	0	0	0	0
a2ced0637162af05cd46ded137437d6b	Bacteria	Bacteroidetes	Bacteroidia	Bacteroidales	Tannerellaceae	Parabacteroides	Parabacteroides johnsonii	63.0314	0	0	0	0	0	0	0	0	0	0	0	0	0	0	0	0	81	97	101	109	94	35	0	0	0	0	0	0	56	0	196	65	52	0	0	0	0	300	81	67	489
920ba9a44e3633b1197d98c95a14efe3	Bacteria	Firmicutes	Clostridia	Clostridiales	Lachnospiraceae	Dorea	Dorea Candidatus Dorea massiliensis	62.9182	0	0	0	0	0	0	0	0	0	0	0	0	0	0	0	0	0	0	15	0	0	0	0	0	0	0	0	0	21	0	52	49	22	0	0	24	0	0	0	0	0
299fcec71b8c97333a6661f11417696a	Bacteria	Bacteroidetes	Bacteroidia	Bacteroidales	Bacteroidaceae	Bacteroides	Bacteroides uniformis	62.6352	0	0	0	0	594	229	361	457	346	462	0	0	0	0	0	0	0	153	0	171	109	0	456	323	150	153	176	234	0	0	0	0	0	0	0	0	0	0	0	0	0
5f2ecebb3cd8701c411746aa19289c5e	Bacteria	Firmicutes	Clostridia	Clostridiales	Lachnospiraceae	Lachnoclostridium	[Clostridium] hylemonae	61.6101	0	0	0	0	0	0	0	0	0	0	0	0	0	0	0	0	0	0	0	0	0	0	0	0	0	0	0	0	13	160	34	17	14	31	225	85	27	0	0	0	0
0d24b208d87bfdbce9d19310eacbe229	Bacteria	Bacteroidetes	Bacteroidia	Bacteroidales	Bacteroidaceae	Bacteroides	Bacteroides intestinalis/oleiciplenus/stercorirosoris	60.8616	0	0	0	24	33	13	0	0	0	42	0	0	0	0	0	0	20	24	22	0	57	0	0	0	0	0	0	0	75	0	250	69	0	0	0	0	0	131	51	26	132
3949ae80f686b0b8c6a4115be718ec55	Bacteria	Firmicutes	Clostridia	Clostridiales	Ruminococcaceae	Ruthenibacterium	Ruthenibacterium lactatiformans	59.2013	0	7	0	15	24	11	9	22	17	12	0	0	0	0	0	0	6	24	15	21	10	11	0	0	4	0	0	0	0	12	8	0	0	0	20	14	0	0	0	0	0
df2930388fdb3a9be7d9090cf0d8ead0	Bacteria	Bacteroidetes	Bacteroidia	Bacteroidales	Bacteroidaceae	Bacteroides	Bacteroides uniformis	59.0629	0	0	0	0	607	286	373	351	304	395	0	0	0	0	0	0	94	132	0	138	120	0	359	329	145	0	154	246	0	0	0	0	0	0	0	0	0	0	0	0	0
8c0c730c20fca9f22b37f3b542aa94c7	Bacteria	Bacteroidetes	Bacteroidia	Bacteroidales	Bacteroidaceae	Bacteroides	Bacteroides intestinalis/oleiciplenus/stercorirosoris	59.0314	0	24	44	35	0	0	19	0	0	43	0	0	0	0	0	0	31	47	31	89	0	62	0	0	0	0	0	0	70	32	226	66	69	0	57	64	23	119	0	40	142
7748015a1d63e3cf42e33e86391d077a	Bacteria	Firmicutes	Clostridia	Clostridiales	Ruminococcaceae	Agathobaculum	Agathobaculum butyriciproducens	57.9245	0	0	528	0	0	0	0	0	0	920	0	0	0	0	0	0	84	137	64	0	0	0	0	0	0	0	0	0	0	85	120	0	0	0	0	0	0	0	0	0	0
006a8455db24b7ae9cf7f2e5d75323f3	Bacteria	Firmicutes	Clostridia	Clostridiales	Ruminococcaceae	Gemmiger	Gemmiger formicilis	57.8113	0	0	0	0	0	0	0	0	0	0	0	0	0	0	0	0	0	0	0	0	0	0	0	0	0	0	0	5	14	41	78	23	39	35	55	40	12	41	17	7	57
5e63c4c4ee19b84fec3155038c763afc	Bacteria	Proteobacteria	Gammaproteobacteria	Enterobacterales	Enterobacteriaceae	Siccibacter	Siccibacter turicensis	56.6667	0	0	0	0	0	0	0	0	0	0	0	0	0	0	0	0	0	0	0	0	0	0	0	0	0	0	0	0	0	0	0	0	0	0	0	0	0	0	0	0	0
2d64c4a1c600c74fc1fd06eae49cdf41	Bacteria	Bacteroidetes	Bacteroidia	Bacteroidales	Bacteroidaceae	Bacteroides	Bacteroides xylanisolvens	56.2956	0	1	5	0	238	11	52	117	143	245	0	0	0	0	0	0	31	6	0	15	15	0	39	61	14	22	21	22	0	0	34	0	0	0	0	0	0	2	0	0	5
fd263c90409d712dd2cb9a9eb5ba7f13	Bacteria	Proteobacteria	Gammaproteobacteria	Enterobacterales	Enterobacteriaceae	Klebsiella	Klebsiella pneumoniae	55.8679	0	0	0	0	0	0	0	0	0	0	0	0	0	0	0	0	0	0	0	0	0	0	0	0	0	0	0	0	0	0	0	0	0	0	0	0	0	0	0	0	0
352414a01264261bd7898e936af572c8	Bacteria	Firmicutes	Negativicutes	Veillonellales	Veillonellaceae	Veillonella	Veillonella dispar/parvula	55.8239	0	0	0	0	0	0	0	0	0	0	0	0	0	0	0	0	0	0	0	0	0	0	0	0	0	0	0	0	0	0	0	0	0	0	0	0	0	0	0	0	0
3bb164b765f0ac030929c5bb47d0aba7	Bacteria	Proteobacteria	Gammaproteobacteria	Enterobacterales	Enterobacteriaceae	Citrobacter	Citrobacter amalonaticus	55.2956	0	0	0	0	0	0	0	0	0	0	0	0	0	0	0	0	0	0	0	0	0	0	0	0	0	0	0	0	0	0	0	0	0	0	0	0	0	0	0	0	0
a12258f07014f7f6f564fc26d3f5e377	Bacteria	Firmicutes	Clostridia	Clostridiales	Ruminococcaceae	Ruminococcus	Ruminococcus faecis	55.0314	0	0	0	0	0	147	0	0	0	0	0	0	0	0	0	0	9	0	223	0	0	21	0	0	0	0	0	0	0	86	0	0	0	0	11	0	0	0	0	0	0
16a96215bd0f7c72a8a761eb2e773ee1	Bacteria	Firmicutes	Clostridia	Clostridiales	Lachnospiraceae	Lachnoclostridium	[Clostridium] amygdalinum	54.9308	0	0	0	0	0	0	0	0	0	0	0	0	0	0	0	0	0	0	0	0	0	0	0	0	0	0	0	0	0	0	0	0	0	0	0	0	0	0	0	0	0
2151645bfbbce8fde8875a1079994167	Bacteria	Firmicutes	Bacilli	Bacillales	Planococcaceae	Ureibacillus	Ureibacillus thermosphaericus	54.673	0	0	0	0	0	0	0	0	0	0	0	0	0	0	0	0	0	0	0	0	0	0	0	0	0	0	0	0	85	17	271	68	77	0	8	54	38	0	0	0	0
48d8c37011a463b35eaffb1117f94a9e	Bacteria	Bacteroidetes	Bacteroidia	Bacteroidales	Bacteroidaceae	Bacteroides	Bacteroides caccae	53.8491	0	0	0	0	0	0	0	0	0	0	0	0	0	0	0	0	0	0	0	0	0	0	0	0	0	0	0	0	0	0	42	0	27	0	9	0	0	0	0	0	0
706abb75c99ba80681f4a577efd086c2	Bacteria	Proteobacteria	Deltaproteobacteria	Desulfovibrionales	Desulfovibrionaceae	Desulfovibrio	Desulfovibrio desulfuricans	53.6289	0	8	0	0	56	32	0	52	67	0	0	0	0	0	0	0	0	8	28	25	39	0	0	0	0	0	0	0	0	0	0	0	0	0	0	0	0	0	0	0	0
c8ac4c4ef3523e737a2a919a87e2ddb6	Bacteria	Bacteroidetes	Bacteroidia	Bacteroidales	Bacteroidaceae	Bacteroides	Bacteroides thetaiotaomicron	53.0692	0	0	0	0	86	20	36	33	46	55	0	0	0	0	0	0	44	75	83	158	111	45	0	0	0	0	0	0	0	0	0	0	0	0	0	0	0	308	67	44	479
f78a2e6bf9add9d2f7562fc6152281c0	Bacteria	Firmicutes	Clostridia	Clostridiales	Oscillospiraceae	Oscillibacter	Oscillibacter valericigenes	51.0881	0	0	0	0	0	0	0	0	0	0	0	0	0	0	0	0	0	0	0	0	0	0	0	0	0	0	0	0	0	0	6	0	0	0	0	0	0	0	0	0	0
4c007bc40964e4704f2982b4955182a5	Bacteria	Bacteroidetes	Bacteroidia	Bacteroidales	Tannerellaceae	Parabacteroides	Parabacteroides distasonis	50.7547	0	0	0	0	77	41	21	65	50	62	0	0	0	0	0	21	44	44	50	81	18	18	116	157	26	29	86	52	0	0	0	0	0	0	0	0	0	0	0	0	0
a05380023b479888f38ce2e21505c88b	Bacteria	Firmicutes	Clostridia	Clostridiales	Lachnospiraceae	Lachnoclostridium	[Clostridium] celerecrescens/[Clostridium] xylanolyticum/[Desulfotomaculum] guttoideum	50.7296	0	0	0	0	0	0	0	0	0	0	0	0	0	0	0	0	0	0	0	0	0	0	0	0	0	0	0	0	0	0	29	11	0	0	0	0	0	388	162	160	1586
6adaf2c7b48b8c2f14edd15db8577309	Bacteria	Proteobacteria	Gammaproteobacteria	Enterobacterales	Enterobacteriaceae	Kluyvera	Kluyvera georgiana	50.4214	490	828	483	501	0	115	0	0	0	0	0	0	0	0	0	77	0	0	0	0	0	0	0	0	100	0	0	0	0	0	0	0	0	0	0	0	0	0	0	0	0
4c3b011c4497f314ffe6ae38c4f9627e	Bacteria	Proteobacteria	Betaproteobacteria	Burkholderiales	Sutterellaceae	Parasutterella	Parasutterella excrementihominis	49.8805	0	0	0	0	0	0	0	0	0	0	0	0	0	0	0	0	0	0	0	0	0	0	0	0	0	0	0	0	0	0	0	0	0	0	0	0	0	0	0	0	0
d4cd99a1f5e9cb3e4879355a1cb39f12	Bacteria	Proteobacteria	Gammaproteobacteria	Enterobacterales	Enterobacteriaceae	Enterobacter	Enterobacter asburiae/ludwigii	49.3208	0	0	0	0	0	0	0	0	0	0	0	0	0	0	0	0	0	0	0	0	0	0	0	0	0	0	0	0	0	0	0	0	0	0	0	0	0	0	0	0	0
377665e27e9a2b7064385983cd86f92e	Bacteria	Firmicutes	Clostridia	Clostridiales	Clostridiaceae	Clostridium	Clostridium tertium	49.2956	0	0	0	0	0	0	0	0	0	0	0	0	0	0	0	0	456	53	213	284	412	185	0	36	0	0	599	0	0	0	0	0	0	0	0	0	0	0	0	0	0
ef6bfff4517846d86338590f962c8997	Bacteria	Firmicutes	Clostridia	Clostridiales	Ruminococcaceae	Ruminiclostridium	[Eubacterium] siraeum	48.9686	0	62	75	68	0	0	0	0	0	0	0	0	0	0	0	0	0	0	6	2	0	0	183	134	154	70	32	113	268	59	743	192	108	9	0	16	0	43	14	0	42
9fab5da171a58f7be7438e4024d6bfb5	Bacteria	Proteobacteria	Gammaproteobacteria	Enterobacterales	Enterobacteriaceae	Escherichia	Escherichia coli	48.8994	121	351	323	153	0	730	0	0	286	0	0	0	0	0	403	0	193	133	168	0	0	0	382	0	0	240	0	0	0	0	0	0	0	0	0	0	0	0	0	0	0
6f626512173451692fbf9be6208ded13	Bacteria	Bacteroidetes	Bacteroidia	Bacteroidales	Rikenellaceae	Alistipes	Alistipes shahii	48.5157	0	0	0	0	0	0	12	18	0	0	0	0	0	0	0	0	0	0	0	0	0	0	0	0	0	0	0	0	54	18	141	82	58	0	20	17	0	12	0	0	0
5dd1ff7b66961a0f7aceabc03d8e0f8f	Bacteria	Firmicutes	Clostridia	Clostridiales	{unclassified}	Flavonifractor	Flavonifractor plautii	48.2767	0	0	0	211	0	0	0	274	1523	115	0	0	0	86	0	0	0	0	123	0	0	0	0	0	0	0	0	0	0	0	0	0	0	0	0	0	0	0	0	0	0
ee354c6489c994c7c6a19737a9218cf0	Bacteria	Bacteroidetes	Bacteroidia	Bacteroidales	Tannerellaceae	Parabacteroides	Parabacteroides distasonis	48.1006	0	0	0	0	51	30	19	60	30	21	0	0	0	0	0	0	43	11	28	20	22	25	11	30	65	51	70	11	0	0	0	0	0	0	0	0	0	0	0	0	245
3c05a41d8eae09dcc62354a4e225329a	Bacteria	Proteobacteria	Gammaproteobacteria	Pseudomonadales	Pseudomonadaceae	Pseudomonas	Pseudomonas putida	47.3774	0	0	0	0	0	0	0	0	0	0	0	0	0	0	0	0	0	0	0	0	0	0	0	0	0	0	0	0	0	0	0	0	0	0	0	0	0	0	0	0	0
eae7684671a9580c3bb597929f47c235	Bacteria	Proteobacteria	Gammaproteobacteria	Enterobacterales	Enterobacteriaceae	Franconibacter	Franconibacter pulveris	47.2956	0	0	0	0	0	0	0	0	0	0	0	0	0	0	0	0	0	0	0	0	0	0	0	0	0	0	0	0	24	0	102	46	44	0	0	0	0	0	0	0	0
cadfaada5f7fe9f989f926b304b78943	Bacteria	Firmicutes	Clostridia	Clostridiales	Ruminococcaceae	Agathobaculum	Agathobaculum butyriciproducens/desmolans	47.2453	0	0	0	0	0	0	0	0	0	0	0	0	0	0	0	0	0	0	0	0	0	77	0	0	0	0	0	0	0	0	0	0	0	0	0	0	0	0	0	0	0
f4a1cddc3bf32719b334c900e9ee3735	Bacteria	Proteobacteria	Gammaproteobacteria	Enterobacterales	Enterobacteriaceae	Enterobacter	Enterobacter cloacae	46.6667	0	0	0	0	0	0	0	0	0	0	0	0	0	0	0	0	0	0	0	0	0	0	0	0	0	0	0	0	0	0	0	0	0	0	0	0	0	0	0	0	0
aa4a78c7bf9fb9f94e57517b4206c0f2	Bacteria	Firmicutes	Clostridia	Clostridiales	Ruminococcaceae	Agathobaculum	Agathobaculum butyriciproducens/desmolans	46.1069	0	0	0	0	0	0	0	0	0	0	0	0	0	0	0	0	0	0	0	204	0	0	0	0	0	0	0	0	22	27	48	0	0	0	0	0	0	0	0	0	0
dc172205ab37db1462aea9d13a8a5433	{unclassified}	{unclassified}	{unclassified}	{unclassified}	{unclassified}	{unclassified}	{unclassified}	45.3836	0	0	0	0	0	0	0	0	0	0	0	0	0	0	0	0	0	0	0	0	0	0	0	0	0	0	0	0	80	11	173	27	28	7	20	0	0	7	0	8	13
e4f0233aea677f6333172af6d1af0793	Bacteria	Proteobacteria	Gammaproteobacteria	Enterobacterales	Enterobacteriaceae	Klebsiella	Klebsiella pneumoniae	45.3836	0	0	0	0	0	0	178	0	0	0	0	0	0	0	0	0	0	0	0	0	0	0	0	0	0	0	0	0	46	235	201	74	94	54	213	228	65	249	0	46	188
230f041f32816b4469f9ade06dc567b1	Bacteria	Firmicutes	Clostridia	Clostridiales	Lachnospiraceae	Blautia	Blautia obeum/wexlerae	44.9937	0	0	0	0	0	0	0	0	0	0	0	0	0	0	0	0	83	112	46	92	50	17	0	0	0	0	38	0	0	497	33	12	29	461	300	301	176	26	0	0	0
bc9b2d66b12c0b03a20e7577f4fbfde1	Bacteria	Lentisphaerae	Lentisphaeria	Victivallales	Victivallaceae	Victivallis	Victivallis vadensis	44.9245	0	0	0	0	0	0	0	0	0	0	0	0	0	0	0	0	0	0	0	0	0	0	0	0	0	0	0	0	0	0	85	0	23	0	24	0	0	102	13	8	255
46232d242f51e50e5e9cbea4ed6df89f	Bacteria	Bacteroidetes	Bacteroidia	Bacteroidales	Bacteroidaceae	Bacteroides	Bacteroides ovatus	44.4088	0	0	0	0	54	0	25	21	0	0	0	0	0	0	0	0	0	0	0	38	35	27	790	325	155	146	254	542	0	0	29	0	0	0	0	0	0	0	0	0	0
b3921066ca62cdb351d06ebf317f2fca	Bacteria	Proteobacteria	Gammaproteobacteria	Enterobacterales	Enterobacteriaceae	Franconibacter	Franconibacter pulveris	43.7233	0	0	0	0	0	0	0	0	0	0	0	0	0	0	0	0	0	0	0	0	0	0	0	0	0	0	0	0	0	0	0	0	0	0	0	0	0	1027	319	393	1464
d95ebe3768e07054b89088a7a84a8bd5	Bacteria	Firmicutes	Clostridia	Clostridiales	Lachnospiraceae	Blautia	[Ruminococcus] torques	43.566	0	0	0	0	0	0	0	0	0	0	0	0	0	0	0	0	0	0	0	0	0	0	0	0	0	0	0	0	0	0	0	0	0	0	0	0	0	0	0	0	0
954b818bfa66fdcbc16fa79b2ba9b300	Bacteria	Actinobacteria	Actinobacteria	Bifidobacteriales	Bifidobacteriaceae	Bifidobacterium	Bifidobacterium longum	42.6226	0	0	0	0	0	0	0	0	0	0	0	0	0	0	0	0	103	105	211	199	297	136	0	0	0	0	0	0	0	0	0	0	0	0	0	0	0	0	0	0	57
ce32c9ab2fd01584803fe54af1287ad2	Bacteria	Firmicutes	Clostridia	Clostridiales	Lachnospiraceae	Lachnoclostridium	[Clostridium] celerecrescens/[Desulfotomaculum] guttoideum	42.2327	0	0	0	0	0	0	0	0	0	0	0	0	0	0	0	0	227	0	0	0	0	0	0	0	0	0	0	0	0	52	54	15	0	0	27	44	19	105	24	30	264
cc1ff03a2a5c918e56c0a027775fbf9e	Bacteria	Proteobacteria	Gammaproteobacteria	Enterobacterales	Enterobacteriaceae	Cronobacter	Cronobacter sakazakii	42.0126	405	415	479	448	0	140	0	0	0	0	0	0	0	0	0	0	0	0	0	0	0	0	0	0	78	0	0	0	0	0	0	0	0	0	0	0	0	0	0	0	0
d1b6b0971dd7f20e2a035e86e54b455f	Bacteria	Firmicutes	Clostridia	Clostridiales	Ruminococcaceae	Agathobaculum	Agathobaculum desmolans	41.9874	0	0	0	0	0	0	0	0	0	0	0	0	0	0	0	0	0	0	0	493	0	0	0	0	0	0	0	0	0	0	0	0	0	0	0	0	0	0	0	0	0
9fef0edaff760dcb8c604f743a6b8282	Bacteria	Firmicutes	Clostridia	Clostridiales	{unclassified}	Flintibacter	Flintibacter butyricus	41.8616	0	0	0	0	0	0	0	0	0	0	0	0	0	0	0	0	0	0	0	0	0	0	0	0	0	0	0	0	39	277	129	41	64	0	167	170	0	0	0	0	0
8590cefba8041a223cbe8a5b194538a4	Bacteria	Firmicutes	Clostridia	Clostridiales	Oscillospiraceae/Ruminococcaceae	Oscillibacter/Oscillospira	Oscillibacter valericigenes/Oscillospira guilliermondii	41.3962	0	0	0	0	0	0	0	0	0	0	0	0	0	0	0	0	0	0	0	0	0	0	0	0	0	0	0	0	0	0	47	15	0	0	0	0	0	0	0	0	0
62ee6b38f2aa5b67a2e96008175d314b	Bacteria	Firmicutes	Clostridia	Clostridiales	Lachnospiraceae	Lachnoclostridium	[Clostridium] saccharolyticum/[Clostridium] symbiosum/[Clostridium] xylanolyticum	41.3396	0	0	0	0	0	0	0	0	0	0	0	0	0	0	0	0	0	0	0	0	0	0	0	0	0	0	0	0	73	15	371	284	159	0	0	0	0	0	0	0	0
f9bf0c32161e577168b5d63e652fae45	Bacteria	Bacteroidetes	Bacteroidia	Bacteroidales	Tannerellaceae	Parabacteroides	Parabacteroides distasonis	41.1132	0	0	0	0	133	61	56	56	83	79	0	0	0	0	0	0	69	0	93	76	51	0	281	175	101	98	177	166	0	0	0	0	0	0	0	0	0	0	0	0	62
844cc527e0eb86f6454dc8bb0c7eff74	Bacteria	Proteobacteria	Gammaproteobacteria	Enterobacterales	Erwiniaceae	Pantoea	Pantoea agglomerans	41.0252	0	0	0	0	0	0	0	0	0	0	0	0	0	0	0	0	0	0	0	0	0	0	0	0	0	0	0	0	0	0	0	0	0	0	0	0	0	0	0	0	0
4546d65322feabea5740ea06b40b5026	Bacteria	Proteobacteria	Gammaproteobacteria	Enterobacterales	Enterobacteriaceae	Atlantibacter	Atlantibacter hermannii	40.4843	0	0	0	0	0	0	0	0	0	0	0	0	0	0	0	0	0	0	0	0	0	0	0	0	0	0	0	0	329	115	1242	493	599	68	150	115	65	60	0	0	43
4ab935330c84c4e0082eac99e082d1ad	Bacteria	Firmicutes	Clostridia	Clostridiales	Lachnospiraceae	Lachnoclostridium	[Clostridium] lavalense	40.239	0	0	0	0	0	0	0	0	0	0	0	0	0	0	0	0	0	0	0	19	0	25	0	0	0	0	0	0	0	59	29	14	18	0	25	58	32	347	119	34	0
f83d1e7063d298ce57675081d1079684	Bacteria	Proteobacteria	Gammaproteobacteria	Enterobacterales	Enterobacteriaceae	Enterobacter	Enterobacter cloacae	40.2201	0	0	0	0	0	0	0	0	0	0	0	0	0	0	0	0	0	0	0	0	0	0	0	0	0	0	0	0	0	0	0	0	0	0	0	0	0	0	0	0	0
8914a205c473b1d01ea0e427785504fd	Bacteria	Bacteroidetes	Bacteroidia	Bacteroidales	Odoribacteraceae	Butyricimonas	Butyricimonas paravirosa	40.0566	0	0	0	0	0	0	0	0	0	0	0	0	0	0	0	0	0	0	0	0	0	0	0	0	0	0	0	0	0	0	18	0	7	0	0	0	0	428	141	85	309
0efd28ddb12d19c70a1f07aa8455ce59	Bacteria	Proteobacteria	Gammaproteobacteria	Enterobacterales	Enterobacteriaceae	Franconibacter	Franconibacter pulveris	39.8931	0	0	0	0	0	0	0	0	0	0	0	0	0	0	0	0	0	0	0	0	0	0	0	0	0	0	0	0	0	0	0	0	0	0	0	0	0	0	0	0	0
7513e01886235aa5ee2fd0731a9b7bcd	Bacteria	Firmicutes	Clostridia	Clostridiales	Clostridiaceae	Hungatella	Hungatella hathewayi	39.7799	0	0	0	49	0	0	0	0	0	0	0	0	0	0	0	0	0	0	38	0	168	0	0	0	0	0	0	0	0	0	0	0	0	0	0	0	0	152	51	0	902
72269ee35856f91dfb45be7b99cfab1c	Bacteria	Firmicutes	Clostridia	Clostridiales	Lachnospiraceae	Blautia	Blautia luti/massiliensis	39.4717	0	0	0	0	0	0	0	0	0	0	0	0	0	0	0	0	0	13	0	0	0	0	0	0	0	0	0	0	0	14	18	0	23	25	15	18	0	0	0	0	0
e4c48b4517cab55b6cee8518adb0deb9	Bacteria	Firmicutes	Clostridia	Clostridiales	Lachnospiraceae	Roseburia	Roseburia faecis/intestinalis	39.3459	0	0	0	0	0	0	0	0	0	0	0	0	0	0	0	0	0	0	0	0	0	0	0	0	0	0	0	0	0	324	0	0	0	0	0	0	0	0	0	0	0
6543b46179239ad5d00ae430c910c032	Bacteria	Firmicutes	Negativicutes	Acidaminococcales	Acidaminococcaceae	Phascolarctobacterium	Phascolarctobacterium succinatutens	39.2642	0	0	0	0	23	0	0	0	0	0	0	0	0	0	0	0	0	0	0	0	29	335	0	0	0	0	0	14	69	7	215	72	45	0	16	11	0	97	24	40	129
401c5087832697393743fdea82fca6fe	Bacteria	Proteobacteria	Gammaproteobacteria	Enterobacterales	Enterobacteriaceae	Enterobacter	Enterobacter cloacae	39.2453	0	48	81	49	199	161	557	92	0	77	0	0	0	0	0	0	0	51	74	82	126	103	81	0	0	33	80	70	0	0	0	0	0	0	0	0	0	0	0	0	0
676521586cda26691e22077d4262d265	Bacteria	Proteobacteria	Betaproteobacteria	Burkholderiales	Sutterellaceae	Sutterella	Sutterella wadsworthensis	38.8616	0	0	0	0	0	0	4	0	0	0	0	0	0	0	0	0	143	545	211	0	0	190	0	0	0	0	0	0	0	38	0	0	0	0	0	0	0	81	0	0	285
30891c7f148daab58dc7c5d02d387c54	Bacteria	Firmicutes	Clostridia	Clostridiales	Oscillospiraceae	Oscillibacter	Oscillibacter valericigenes	38.4088	0	0	0	0	0	0	0	0	0	0	0	0	0	0	0	0	0	0	0	0	0	0	0	0	0	0	0	0	0	0	0	0	0	0	0	0	0	0	0	0	0
c4ab38b5b392d9bdca8bc24e336175d5	Bacteria	Firmicutes	Clostridia	Clostridiales	Lachnospiraceae	Lachnoclostridium	[Clostridium] scindens	38.4025	0	0	0	0	0	0	0	0	0	62	0	0	0	0	0	0	0	0	0	0	0	0	0	0	0	0	0	0	0	49	0	0	0	0	0	0	0	0	0	0	0
44617e9dd49c81c36eeb20177efabfdd	Bacteria	Proteobacteria	Gammaproteobacteria	Enterobacterales	Enterobacteriaceae	Franconibacter	Franconibacter pulveris	38.0189	0	0	0	0	0	0	0	0	0	0	0	0	0	0	0	0	0	0	0	0	0	0	0	0	0	0	0	0	0	0	0	0	0	0	0	0	0	0	0	0	0
0c2566ef34027cc5a671377ec891c43e	Bacteria	Firmicutes	Clostridia	Clostridiales	Clostridiaceae/Clostridiales Family XIII. Incertae Sedis	Clostridium/Aminipila/Anaerovorax	Clostridium aminobutyricum/Aminipila butyrica/Anaerovorax odorimutans	37.5723	0	0	0	0	0	0	0	0	0	0	0	0	0	0	0	0	0	0	0	0	0	0	0	0	0	0	0	0	0	0	63	18	28	0	0	0	0	0	0	0	0
a88bbf07c85536d25ff1e708158f16e3	Bacteria	Synergistetes	Synergistia	Synergistales	Synergistaceae	Cloacibacillus	Cloacibacillus evryensis	37.5535	0	0	0	0	0	0	0	0	0	0	0	0	0	0	0	0	0	0	0	0	0	0	0	0	0	0	0	0	0	0	0	0	0	0	0	0	0	0	0	0	0
c7b03d540d7876275cbc2304391d4c9c	Bacteria	Proteobacteria	Gammaproteobacteria	Enterobacterales	Enterobacteriaceae	Lelliottia	Lelliottia amnigena	37.1824	0	0	0	0	0	0	0	0	0	0	0	0	0	0	0	0	0	0	0	0	0	0	0	0	0	0	0	0	52	17	155	66	92	9	16	9	9	0	0	0	2
a93690c1ceae2dea7a7ac5ddcdfd11ab	Bacteria	Actinobacteria	Coriobacteriia	Eggerthellales	Eggerthellaceae	Eggerthella	Eggerthella lenta	36.805	0	32	0	0	329	97	479	395	425	380	72	144	93	68	0	0	175	104	262	152	72	0	0	0	0	0	0	0	0	0	0	0	0	0	0	0	0	0	0	0	0
81badaf7e4755dcfdd2035edd9187d65	Bacteria	Firmicutes	Erysipelotrichia	Erysipelotrichales	Erysipelotrichaceae	Dielma	Dielma fastidiosa	36.6604	0	0	2	0	0	0	0	3	0	0	0	4	0	0	0	0	14	0	16	25	0	0	0	0	0	0	0	0	0	0	0	0	0	9	7	10	0	0	0	0	0
0e1356be0c9a2ebe9c135e298f038bfd	Bacteria	Firmicutes	Clostridia	Clostridiales	Lachnospiraceae	Lachnoclostridium	[Clostridium] xylanolyticum	36.2893	0	0	0	0	0	0	0	0	0	0	0	0	0	0	0	0	0	0	0	0	0	0	0	0	0	0	0	0	0	0	0	0	0	0	0	0	0	0	0	0	0
21d863396d05041fa9786d5bc5ac387f	Bacteria	Firmicutes	Negativicutes	Acidaminococcales	Acidaminococcaceae	Phascolarctobacterium	Phascolarctobacterium faecium	36.1635	0	109	58	158	349	156	0	181	178	260	0	0	0	0	0	0	0	129	0	112	0	0	0	136	123	0	0	0	0	0	0	0	0	0	0	0	0	0	0	0	0
e5e36d62ed7d189bb9268a225c434af9	Bacteria	Proteobacteria	Deltaproteobacteria	Desulfovibrionales	Desulfovibrionaceae	Bilophila	Bilophila wadsworthia	35.9623	0	0	0	0	50	21	102	61	25	12	0	0	0	0	0	0	0	0	19	0	15	6	0	0	3	0	0	0	13	10	53	14	22	0	35	49	18	844	113	139	917
68eedb4f389282bb049c6174f8de5e4a	Bacteria	Proteobacteria	Gammaproteobacteria	Enterobacterales	Enterobacteriaceae	Yokenella	Yokenella regensburgei	35.8805	0	0	0	0	0	0	0	0	0	0	0	0	0	0	0	0	0	0	0	0	0	0	0	0	0	0	0	0	0	0	0	0	0	0	0	0	0	0	0	0	0
ce5726d1d95462f9490b64161707522e	Bacteria	Proteobacteria	Gammaproteobacteria	Enterobacterales	Enterobacteriaceae	Klebsiella	Klebsiella oxytoca	35.7736	26	47	0	66	7	0	228	40	0	25	1	0	26	3	85	9	11	0	48	132	44	3	252	3	0	0	0	9	54	21	219	91	122	33	17	0	0	59	0	0	49
16d22f1b2cb7554def4fcabea0a94fff	Bacteria	Proteobacteria	Betaproteobacteria	Burkholderiales	Sutterellaceae	Sutterella	Sutterella wadsworthensis	35.761	0	0	0	0	6	0	0	0	0	0	0	0	0	0	0	0	0	0	0	0	0	0	0	0	0	0	0	0	0	0	0	0	0	0	0	0	0	0	0	0	0
ce31b14e28fadb185d0b632d6afd00f9	Bacteria	Proteobacteria	Gammaproteobacteria	Enterobacterales	Enterobacteriaceae	Klebsiella	Klebsiella oxytoca/pneumoniae	35.3333	0	0	0	0	0	0	0	0	0	0	0	0	0	0	0	0	0	0	0	0	0	0	0	0	0	0	0	0	0	0	0	0	0	0	0	0	0	0	0	0	0
aeedc8dd57468d871da553cc46d873fb	Bacteria	Firmicutes	Clostridia	Clostridiales	Clostridiales Family XIII. Incertae Sedis	Aminipila/Anaerovorax	Aminipila butyrica/Anaerovorax odorimutans	35.1635	50	0	252	0	0	25	29	0	0	171	353	0	0	0	146	0	136	0	0	31	164	0	0	0	0	8	0	0	0	19	0	0	0	0	0	10	7	0	0	0	0
66249cb68233fe7c4cf88801896f4a97	Bacteria	Firmicutes	Clostridia	Clostridiales	Lachnospiraceae	Lachnoclostridium	[Clostridium] clostridioforme	34.8176	0	0	0	0	0	0	0	0	0	0	0	0	0	0	0	0	0	0	0	0	0	0	0	0	0	0	0	0	0	0	0	0	0	0	15	16	0	526	50	103	78
fc63e88fd82b0d1750b075d0376a60cc	Bacteria	Bacteroidetes	Bacteroidia	Bacteroidales	Bacteroidaceae	Bacteroides	Bacteroides ovatus	34.8113	0	0	0	0	305	0	125	118	119	150	0	0	0	0	0	0	0	0	0	0	0	0	1072	592	477	315	579	579	0	0	0	0	0	0	0	0	0	0	0	0	0
8113d7e73d229963bb7a2f8832510aff	Bacteria	Firmicutes	Clostridia	Clostridiales	Oscillospiraceae	Oscillibacter	Oscillibacter ruminantium	34.6918	0	0	0	0	0	0	0	0	0	0	0	0	0	0	0	0	0	0	0	0	0	0	0	0	0	0	0	0	0	0	0	0	0	0	0	0	0	0	0	0	0
d9f27c5bc5b3f6e8d867fbb1d1d25fc6	Bacteria	Firmicutes	Clostridia	Clostridiales	Oscillospiraceae/Ruminococcaceae	Oscillibacter/Oscillospira	Oscillibacter valericigenes/Oscillospira guilliermondii	34.4591	0	0	0	0	0	0	0	0	0	0	0	0	0	0	0	0	0	0	0	0	0	0	0	0	0	0	0	0	0	0	0	0	0	0	14	0	0	0	0	0	0
79440775a46c4029a86ce1e76c56d92d	Bacteria	Firmicutes	Clostridia	Clostridiales	{unclassified}	Flintibacter	Flintibacter butyricus	34.3208	0	0	0	0	0	0	0	0	0	0	0	0	0	0	0	0	0	0	0	0	0	0	0	0	0	0	0	0	0	0	0	0	0	0	0	0	0	0	0	0	0
f3b60e745b912c4c0d113da3645af5b3	Bacteria	Firmicutes	Erysipelotrichia	Erysipelotrichales	Erysipelotrichaceae	Erysipelatoclostridium	[Clostridium] innocuum	34.1824	0	0	0	14	6	16	0	19	23	19	0	0	0	0	0	24	0	18	65	10	0	29	0	42	5	39	4	45	0	0	0	0	0	0	0	0	0	0	0	0	0
bcb61f2751728f020b41a46eaa4d8444	Bacteria	Firmicutes	Clostridia	Clostridiales	Ruminococcaceae	Bittarella	Bittarella massiliensis	34.1384	0	66	37	18	154	42	508	347	127	150	41	14	28	16	12	34	18	52	35	19	31	32	100	86	81	5	17	31	0	15	11	0	4	0	16	11	5	0	0	0	0
5cecddfcf1b755684c6bb8b230a9194a	Bacteria	Firmicutes	Clostridia	Clostridiales	Clostridiaceae	Hungatella	Hungatella hathewayi	34.1384	0	63	0	0	121	109	0	0	0	0	0	0	0	0	0	41	0	0	81	120	0	161	0	0	0	31	0	0	0	0	0	0	0	0	0	0	0	0	0	0	0
5d9e663a1055f752cfde780d2ba75581	Bacteria	Bacteroidetes	Bacteroidia	Bacteroidales	Bacteroidaceae	Bacteroides	Bacteroides cellulosilyticus	34.1384	0	0	0	0	0	0	0	0	0	0	0	0	0	0	0	0	0	117	0	0	0	0	0	0	0	0	0	0	0	0	0	0	0	0	0	0	0	1071	230	289	2511
bf776c1917f57894b3b6e103dabc076b	Bacteria	Firmicutes	Clostridia	Clostridiales	Lachnospiraceae	Coprococcus/Faecalicatena/Lachnoclostridium	Coprococcus catus/Faecalicatena orotica/[Clostridium] hylemonae	34.1069	0	0	0	0	0	0	482	0	0	0	0	0	0	0	0	0	0	0	0	0	0	0	0	0	0	0	0	0	0	0	0	0	0	0	0	63	0	0	0	0	0
9f4b30adf4ed35d9f671828a6b7d4ec8	Bacteria	Firmicutes	Clostridia	Clostridiales	Clostridiaceae/Lachnospiraceae	Hungatella/Lachnoclostridium	Hungatella hathewayi/[Clostridium] indolis/[Clostridium] saccharolyticum	34.0063	0	0	0	0	0	0	0	0	0	0	0	0	0	0	0	0	0	0	0	0	0	0	0	0	0	0	0	0	14	0	29	9	0	0	0	0	0	0	0	0	0
5773005fdba5c62f382e77efabdfed29	Bacteria	Firmicutes	Clostridia	Clostridiales	Oscillospiraceae/Ruminococcaceae	Oscillibacter/Oscillospira	Oscillibacter valericigenes/Oscillospira guilliermondii	33.9434	0	0	0	0	0	0	0	0	0	0	0	0	0	0	0	0	0	0	0	0	0	0	0	0	0	0	0	0	0	0	0	0	0	0	0	0	0	0	0	0	0
caba0fec48cbfc788aea883e66677fe1	Bacteria	Bacteroidetes	Bacteroidia	Bacteroidales	Bacteroidaceae	Bacteroides	Bacteroides cellulosilyticus	33.3774	0	0	94	0	223	0	170	126	110	184	0	0	0	0	0	0	245	156	218	334	244	107	0	0	0	0	0	0	0	0	0	0	0	0	0	0	0	0	0	0	0
01064eda7fc828bddd4f00d44d00d9cd	Bacteria	Firmicutes	Clostridia	Clostridiales	Oscillospiraceae	Oscillibacter	Oscillibacter ruminantium	33.3145	0	0	0	0	0	0	0	0	0	0	0	0	0	0	0	0	0	0	0	0	61	0	0	0	0	0	0	0	119	133	430	287	90	21	151	105	28	0	0	0	0
c36df7708f2a2fb49037a7b0945f78a0	Bacteria	Proteobacteria	Gammaproteobacteria	Enterobacterales	Enterobacteriaceae	Pseudescherichia	Pseudescherichia vulneris	33.0755	0	0	0	0	0	0	0	0	0	0	0	0	0	0	0	0	0	0	0	0	0	0	0	0	0	0	0	0	0	0	0	0	0	0	0	0	0	0	0	0	0
a4b27d92d38ed2abf28ca1b0eef4d02f	Bacteria	Proteobacteria	Gammaproteobacteria	Enterobacterales	Enterobacteriaceae	Enterobacter	Enterobacter cloacae/ludwigii	32.9686	0	0	0	0	0	0	0	0	0	0	0	0	0	0	0	0	0	0	0	0	0	0	0	0	0	0	0	0	0	0	0	0	0	0	0	0	0	0	0	0	0
a8f8e00be930d5e2c3d6fcf74c17edfb	Bacteria	Bacteroidetes	Bacteroidia	Bacteroidales	Bacteroidaceae	Bacteroides	Bacteroides ovatus	32.8679	0	0	0	0	0	0	0	0	0	0	0	0	0	0	0	0	0	0	0	0	0	0	1272	449	310	207	391	808	0	0	0	0	0	0	0	0	0	0	0	0	0
918157b92f6ac2282a69307936927cbd	Bacteria	Bacteroidetes	Bacteroidia	Bacteroidales	Tannerellaceae	Parabacteroides	Parabacteroides distasonis	32.8616	0	0	0	0	0	0	0	0	0	0	0	0	0	0	0	0	0	0	0	0	0	0	0	0	0	0	0	0	0	0	0	0	0	0	0	0	0	0	0	0	0
4d41775d8d11e90a8273822c497e47f9	Bacteria	Proteobacteria	Gammaproteobacteria	Enterobacterales	Enterobacteriaceae	Enterobacter	Enterobacter cloacae	32.6855	0	23	67	0	192	188	531	93	0	0	0	0	0	0	0	0	0	0	0	54	114	104	0	0	0	0	0	84	0	0	0	0	0	0	0	0	0	0	0	0	0
7c9412a98535b437b3b8a9e689783507	Bacteria	Firmicutes	Negativicutes	Veillonellales	Veillonellaceae	Veillonella	Veillonella dispar	32.6226	0	0	0	0	0	0	0	0	0	0	0	0	0	0	0	0	0	0	0	0	0	0	0	0	0	0	0	0	0	0	0	0	0	0	0	0	0	0	0	0	0
262487a185a2c40ae7733116daf330ba	Bacteria	Firmicutes	Clostridia	Clostridiales	Ruminococcaceae	Faecalibacterium	Faecalibacterium prausnitzii	32.5723	0	0	0	0	0	0	0	0	0	0	0	0	0	0	0	0	0	0	0	0	0	0	0	0	0	0	0	0	0	17	0	0	19	0	0	19	0	0	0	0	26
50b384fc8f2d809daf96c24a4625ab6b	Bacteria	Firmicutes	Clostridia	Clostridiales	Clostridiaceae	Clostridium	Clostridium sporogenes	32.4591	0	0	0	0	0	0	0	0	0	0	0	0	0	0	0	0	0	0	0	0	0	0	0	0	0	0	0	0	0	0	0	0	0	0	0	0	0	0	0	0	0
9c8c7fe9f111241f2e747d767b679cd0	Bacteria	Firmicutes	Clostridia	Clostridiales	Lachnospiraceae	Anaerotignum	Anaerotignum propionicum	32.434	0	0	0	0	0	0	0	0	0	0	0	0	0	0	0	0	0	0	0	0	0	0	0	0	0	0	0	0	107	56	338	238	166	0	0	0	0	0	0	0	0
c708720a6fa579472167fd6e852b841d	Bacteria	Firmicutes	Bacilli	Lactobacillales	Lactobacillaceae	Lactobacillus	Lactobacillus ruminis	32.3333	0	0	0	0	0	0	0	0	0	0	0	0	0	0	0	0	0	0	0	0	0	0	0	257	0	0	0	0	0	0	0	0	0	2310	461	240	41	0	0	0	0
827a9fb7b6d1fb17c23fe3c9914004e1	Bacteria	Bacteroidetes	Bacteroidia	Bacteroidales	Bacteroidaceae	Bacteroides	Bacteroides faecis/thetaiotaomicron	32.3145	0	0	0	0	25	0	8	17	16	0	0	0	0	0	0	0	87	67	162	196	136	71	0	0	0	0	0	0	0	0	0	0	0	0	0	0	0	0	0	0	0
c6d3d1cdd59b5f110a01ab06a5a7d717	Bacteria	Firmicutes	Clostridia	Clostridiales	{unclassified}	Flintibacter	Flintibacter butyricus	32.239	0	0	59	0	0	0	0	29	0	0	0	37	0	0	0	0	0	2363	0	0	0	225	0	0	27	0	0	0	25	0	68	23	0	0	98	0	0	0	0	0	0
2a3898cd4374971db65bbae9db6acfec	Bacteria	Bacteroidetes	Bacteroidia	Bacteroidales	Bacteroidaceae	Bacteroides	Bacteroides salyersiae	32.2201	0	0	0	0	165	0	96	163	36	70	27	15	12	0	26	0	0	24	0	0	0	42	0	0	0	0	0	0	0	0	17	7	0	0	21	21	13	0	0	0	0
0bd2ebdcbec3536c7b96cb3ad9680af1	Bacteria	Firmicutes	Clostridia	Clostridiales	Lachnospiraceae	Anaerostipes	Anaerostipes hadrus	32.0881	0	0	0	0	0	0	0	0	1119	0	0	0	0	0	0	0	0	0	0	0	0	918	0	0	0	0	0	0	0	0	0	0	0	0	0	0	0	0	0	0	0
8fd2424fef5b00ddd5aa76ab50ce5701	Bacteria	Firmicutes	Clostridia	Clostridiales	Lachnospiraceae	Lachnoclostridium	[Clostridium] clostridioforme	31.7736	0	45	0	67	0	0	0	0	0	0	0	0	0	0	0	0	0	0	0	0	0	0	0	0	0	0	0	0	0	0	0	0	0	0	0	0	0	0	0	0	0
c95d73c2835992323712b9791946472a	Bacteria	Proteobacteria	Gammaproteobacteria	Enterobacterales	Enterobacteriaceae	Klebsiella	Klebsiella aerogenes	31.5849	0	0	0	0	0	0	0	0	0	0	0	0	0	0	0	0	0	0	0	0	0	0	0	0	0	0	0	0	17	0	73	36	54	0	0	0	0	0	0	0	0
1d2c8d80fbb7c44fc6d28bf34fc4e3c5	Bacteria	Firmicutes	Clostridia	Clostridiales	Ruminococcaceae	Ruminiclostridium	[Clostridium] clariflavum/Ruminiclostridium thermocellum	31.3522	0	0	0	0	0	0	0	0	0	0	0	0	0	0	0	0	37	37	61	27	29	14	0	0	0	0	0	0	7	0	41	0	13	0	0	0	0	0	0	0	0
d86a1cc3642e7c1a1831f36179c9b26c	Bacteria	Bacteroidetes	Bacteroidia	Bacteroidales	Odoribacteraceae	Butyricimonas	Butyricimonas virosa	31.3145	0	0	0	0	0	0	0	0	0	0	0	0	0	0	0	0	0	0	0	0	0	0	0	0	0	0	0	0	0	0	0	0	0	0	26	33	0	198	62	53	386
cfde038aedbacaa6d3c68cde1a8e9681	Bacteria	Firmicutes	Clostridia	Clostridiales	Lachnospiraceae	Lachnoclostridium	[Clostridium] clostridioforme	30.522	0	0	0	87	0	0	0	0	0	0	0	0	0	0	0	0	0	0	0	0	0	0	0	0	0	0	0	0	0	0	0	0	0	0	0	0	0	0	0	0	0
e2cb15c54f2dec2476b9a89634553f5a	Bacteria	Bacteroidetes	Bacteroidia	Bacteroidales	Tannerellaceae	Parabacteroides	Parabacteroides distasonis	30.2893	0	0	0	0	0	0	0	0	0	0	0	0	0	0	0	0	0	0	90	79	0	0	0	0	0	0	0	0	0	0	0	0	0	0	0	0	0	0	0	0	0
a171a7a27712260cf67462136f0864a4	Bacteria	Firmicutes	Clostridia	Clostridiales	Lachnospiraceae	Lachnoclostridium	[Clostridium] celerecrescens/[Clostridium] saccharolyticum/[Clostridium] xylanolyticum/[Desulfotomaculum] guttoideum	30.2704	0	0	0	0	0	0	0	0	0	0	0	0	0	0	0	0	0	0	0	0	41	0	0	0	0	0	0	0	0	24	0	0	0	19	67	40	0	0	0	0	0
cff21d7b2869e6f8e32771c2fa8a1188	Bacteria	Firmicutes	Clostridia	Clostridiales	Lachnospiraceae	Faecalicatena	Faecalicatena orotica	30.1509	0	0	0	0	0	0	0	0	0	0	0	0	0	0	0	0	0	0	0	0	0	0	0	0	0	0	0	0	18	0	76	32	26	0	0	0	0	0	0	0	0
444e331e9608295e427f9475bd11c725	Bacteria	Firmicutes	Clostridia	Clostridiales	Lachnospiraceae	Blautia	Blautia obeum	30.0377	0	0	0	0	0	0	0	0	0	0	0	0	0	0	0	0	0	0	0	0	0	0	0	0	0	0	0	0	0	85	44	18	0	32	131	99	43	0	0	0	0
da7c95e848c85604b4a324e8b08486cf	Bacteria	Firmicutes	Negativicutes	Acidaminococcales	Acidaminococcaceae	Phascolarctobacterium	Phascolarctobacterium succinatutens	29.8994	0	0	0	0	0	0	0	0	0	0	0	0	0	0	0	0	0	0	0	0	32	367	0	0	0	0	0	25	88	0	175	43	35	0	29	11	0	50	40	0	93
7cfecfacba752a7ff7b01036ad415680	Bacteria	Firmicutes	Clostridia	Clostridiales	Lachnospiraceae	Lachnoclostridium	[Clostridium] celerecrescens/[Clostridium] xylanolyticum/[Desulfotomaculum] guttoideum	29.7736	0	0	0	0	0	0	0	0	0	0	0	0	0	0	0	0	9	0	0	66	0	0	0	0	0	0	0	0	88	0	332	118	116	26	0	0	0	0	0	0	0
d7266f6d3ccd9b8dc244bcc2e60fd8e4	Bacteria	Firmicutes	Clostridia	Clostridiales	Lachnospiraceae	Bariatricus	Bariatricus massiliensis	29.7673	0	0	23	0	0	0	0	0	41	0	0	0	0	0	0	0	0	0	0	0	0	0	0	0	0	0	0	0	0	0	0	0	0	0	0	0	0	0	0	0	0
e37de18594ea46394c27dad12e4a95d3	Bacteria	Bacteroidetes	Bacteroidia	Bacteroidales	Bacteroidaceae	Bacteroides	Bacteroides cellulosilyticus	29.761	0	0	105	0	170	0	133	133	140	185	0	0	0	0	0	0	201	152	164	342	202	0	0	0	0	0	0	0	0	0	0	0	0	0	0	0	0	0	0	0	0
21dc8d65499a152e363800f2c771d72f	Bacteria	Firmicutes	Clostridia	Clostridiales	Ruminococcaceae	Ruminiclostridium	[Eubacterium] siraeum	29.5912	0	0	0	0	0	0	0	0	0	0	0	0	0	0	0	0	0	0	0	0	0	0	183	0	67	0	0	79	394	0	1329	294	57	0	0	0	0	0	0	0	0
ac912ac7bc24c415f1f4769c4a0e7e0a	Bacteria	Firmicutes	Clostridia	Clostridiales	Peptostreptococcaceae	Paraclostridium	Paraclostridium bifermentans	29.3522	0	0	0	0	0	0	0	0	0	0	0	0	0	0	0	0	0	0	0	0	0	0	0	0	0	0	0	0	0	0	0	0	0	0	0	0	0	0	0	0	0
58acfca80415e18410c4afbc71e21372	Bacteria	Proteobacteria	Gammaproteobacteria	Enterobacterales	Enterobacteriaceae	Atlantibacter	Atlantibacter hermannii	28.9874	0	0	0	0	0	0	0	0	0	0	0	0	0	0	0	0	0	0	0	0	0	0	0	0	0	0	0	0	111	0	360	114	142	0	0	0	0	0	0	0	0
15fe38b30f57105a550a7d9a0c9809dd	Bacteria	Proteobacteria	Gammaproteobacteria	Enterobacterales	Enterobacteriaceae	Enterobacter	Enterobacter hormaechei	28.7862	293	343	269	331	0	111	83	0	0	0	0	0	0	0	0	0	0	0	0	0	0	0	0	0	0	0	0	0	0	0	0	0	0	0	0	0	0	0	0	0	0
7fc92bb94069ebfd55db10f95f77d3bd	Bacteria	Proteobacteria	Gammaproteobacteria	Enterobacterales	Enterobacteriaceae	Citrobacter	Citrobacter freundii	28.4969	0	36	32	36	81	57	38	64	69	78	0	0	0	0	0	41	82	31	82	91	62	0	38	51	32	0	0	25	0	0	0	0	0	0	0	0	0	0	0	0	0
98e3042d14a1eafee231188106c1a9ac	Bacteria	Proteobacteria	Gammaproteobacteria	Enterobacterales	Enterobacteriaceae	Atlantibacter	Atlantibacter hermannii	27.9308	0	0	0	0	0	0	0	0	0	0	0	0	0	0	0	0	0	0	0	0	0	0	0	0	0	0	0	0	126	57	529	174	283	0	0	0	0	0	0	0	0
6e034549078c172cd6cb6d23413855f2	Bacteria	Bacteroidetes	Bacteroidia	Bacteroidales	Bacteroidaceae	Bacteroides	Bacteroides ovatus	27.6792	0	0	0	0	252	0	0	0	104	121	0	0	0	0	0	0	0	0	0	0	0	0	844	492	414	287	478	522	0	0	0	0	0	0	0	0	0	0	0	0	0
514b5338b25e9e0f5a77bad1bf252c68	Bacteria	Bacteroidetes	Bacteroidia	Bacteroidales	Bacteroidaceae	Bacteroides	Bacteroides massiliensis	27.6352	0	0	0	0	0	0	0	0	0	0	0	0	0	0	0	0	0	0	0	0	0	0	0	0	0	0	0	0	0	0	0	0	0	0	0	0	0	114	29	40	138
1d21b256106cb21ad33495b424ff7159	Bacteria	Firmicutes	Clostridia	Clostridiales	Oscillospiraceae	Oscillibacter	Oscillibacter ruminantium	27.6352	0	0	0	0	0	0	0	0	0	0	0	0	0	0	0	0	0	0	0	0	0	0	0	0	0	0	0	0	0	0	10	0	0	0	0	0	0	0	0	0	0
d4da20986caae58921f81f5d601419f9	Bacteria	Firmicutes	Clostridia	Clostridiales	Clostridiaceae	Clostridium	Clostridium intestinale	27.6101	0	0	0	0	0	0	0	0	0	0	0	0	0	0	0	0	0	0	0	0	0	0	0	0	0	0	0	0	0	0	0	0	0	0	6	0	2	0	0	0	0
fd4ef2c8aa41a19784ad1270ea4795b4	Bacteria	Firmicutes	Clostridia	Clostridiales	Clostridiaceae/Clostridiales Family XIII. Incertae Sedis	Clostridium/Aminipila/Anaerovorax	Clostridium aminobutyricum/Aminipila butyrica/Anaerovorax odorimutans	27.5535	0	0	0	0	0	0	0	0	0	0	0	0	0	0	0	0	0	0	0	0	0	0	0	0	0	0	0	0	0	0	0	0	0	0	8	0	19	0	0	0	0
aa0a02f289f0eb71040c2d691e4abbc4	Bacteria	Firmicutes	Clostridia	Clostridiales	Lachnospiraceae	Dorea	Dorea Candidatus Dorea massiliensis	27.4591	0	0	0	0	0	0	0	0	0	0	0	0	0	0	0	0	0	0	0	0	0	0	0	0	0	0	0	0	0	0	0	0	0	0	0	0	0	0	0	0	0
83fd15f7aa56a2d4c2a27cd0ec433e67	Bacteria	Bacteroidetes	Bacteroidia	Bacteroidales	Bacteroidaceae	Bacteroides	Bacteroides faecis/thetaiotaomicron	27.4088	0	0	0	0	19	0	0	0	0	20	0	0	0	0	0	0	90	102	120	137	140	0	0	0	0	0	0	0	0	0	0	0	0	0	0	0	0	0	0	0	0
0a8de824004ccd194f36c11df8b23d69	Bacteria	Proteobacteria	Gammaproteobacteria	Enterobacterales	Enterobacteriaceae	Enterobacter	Enterobacter cloacae/ludwigii	27.3522	0	0	0	0	0	0	0	0	0	0	0	0	0	0	0	0	0	0	0	0	0	0	0	0	0	0	0	0	27	0	131	37	58	0	0	0	0	0	0	0	0
7b36d2c3b85df01032f5bc1319939e61	Bacteria	Proteobacteria	Gammaproteobacteria	Enterobacterales	Enterobacteriaceae	Enterobacter	Enterobacter cloacae	27.1384	0	0	0	0	0	0	0	0	0	0	0	0	0	0	0	0	0	0	0	0	0	0	0	0	0	0	0	0	0	0	0	0	0	0	0	0	0	0	0	0	0
e43dd330c6ad1612da7391bc0693ecd2	Bacteria	Proteobacteria	Betaproteobacteria	Burkholderiales	Sutterellaceae	Parasutterella	Parasutterella excrementihominis	27.0189	0	0	0	0	0	0	0	0	0	24	0	0	0	0	0	0	0	0	0	0	0	0	0	0	0	0	0	0	0	75	66	0	25	30	39	39	26	0	0	0	26
b20c8aeb7319d672e8e54d3d10c2c75f	Bacteria	Firmicutes	Clostridia	Clostridiales	Ruminococcaceae	Faecalibacterium	Faecalibacterium prausnitzii	27.0063	0	0	0	0	0	0	0	0	0	0	0	0	0	0	0	0	93	25	37	42	289	91	0	0	0	0	0	0	0	0	0	0	27	30	36	0	0	31	0	0	0
d21d301c33e517b9d3f41eeeea966cc1	Bacteria	Firmicutes	Clostridia	Clostridiales	Oscillospiraceae	Oscillibacter	Oscillibacter valericigenes	26.717	0	0	0	0	0	0	0	0	0	0	0	0	0	0	0	0	0	0	0	0	0	0	0	0	0	0	0	0	211	0	724	213	237	0	0	367	0	0	0	0	0
e547fb9a728968b5629d2dcd5958fe0e	Bacteria	Firmicutes	Clostridia	Clostridiales	Oscillospiraceae	Oscillibacter	Oscillibacter valericigenes	26.5849	0	0	0	0	0	0	0	0	0	0	0	0	0	0	0	0	0	0	0	0	0	0	0	0	0	0	0	0	0	0	40	0	0	0	0	0	0	0	0	0	0
204522acc2cdba6f93088ece7f494cec	Bacteria	Proteobacteria	Gammaproteobacteria	Enterobacterales	Enterobacteriaceae	Enterobacter	Enterobacter cloacae	26.5346	0	0	0	0	0	0	0	0	0	0	0	0	0	0	0	0	0	0	0	0	0	0	0	0	0	0	0	0	0	0	0	0	0	0	0	0	0	0	0	0	0
76cd87a236dc6bbe6a42170817b0eeab	Bacteria	Firmicutes	Clostridia	Clostridiales	Peptococcaceae	Desulfosporosinus	Desulfosporosinus acidiphilus/orientis	26.3648	0	0	0	0	0	0	0	0	0	0	0	0	0	0	0	0	0	0	0	0	0	0	0	0	0	0	0	0	88	4	205	57	70	0	0	0	0	0	0	0	0
2a2be0d86f93d7edd1258f89e4022012	Bacteria	Firmicutes	Clostridia	Clostridiales	Clostridiales Family XIII. Incertae Sedis	Mogibacterium	Mogibacterium diversum/timidum	26.2453	0	0	0	0	0	0	0	0	10	6	0	0	0	3	0	0	12	0	18	31	0	0	6	7	12	0	0	0	0	0	44	18	31	0	13	0	0	0	0	0	0
d9edd0900b8b487b53a0e83aa07191a9	Bacteria	Firmicutes	Clostridia	Clostridiales	Lachnospiraceae	Lachnoclostridium	[Clostridium] xylanolyticum/[Desulfotomaculum] guttoideum	26.0692	0	0	0	0	0	0	0	0	0	0	0	0	0	0	0	0	0	0	0	0	0	0	0	0	0	0	0	0	0	0	0	0	0	0	10	0	0	0	0	0	0
cdbbdf3b5c05d839bfd57fe27497dd94	Bacteria	Proteobacteria	Gammaproteobacteria	Enterobacterales	Enterobacteriaceae	Shigella	Shigella flexneri	26.0566	0	0	0	0	0	586	0	0	0	0	0	0	0	0	311	0	0	0	0	0	0	0	0	0	0	0	0	0	0	0	0	0	0	0	0	0	0	0	0	0	0
7aa79e1a5c412ef2284e0a0935d387fc	Bacteria	Bacteroidetes	Bacteroidia	Bacteroidales	Bacteroidaceae	Bacteroides	Bacteroides massiliensis	25.9937	0	0	0	0	0	0	0	0	0	0	0	0	0	0	0	0	0	0	0	0	0	0	0	0	0	0	0	0	0	0	0	0	0	0	0	0	0	22	0	0	0
9c57e50abca701f59587650e226f701d	Bacteria	Firmicutes	Clostridia	Clostridiales	Oscillospiraceae/Ruminococcaceae	Oscillibacter/Oscillospira	Oscillibacter valericigenes/Oscillospira guilliermondii	25.8994	0	0	0	0	0	0	0	0	0	0	0	0	0	0	0	0	0	0	0	0	0	0	0	0	0	0	0	0	0	0	0	0	0	0	0	0	0	0	0	0	0
14aed379daa7590205a00b3bbfe218c1	Bacteria	Firmicutes	Clostridia	Clostridiales	Lachnospiraceae	Roseburia	Roseburia faecis/hominis/intestinalis	25.8113	0	0	0	0	0	0	0	0	0	0	0	0	0	0	0	0	0	0	0	0	0	0	0	0	0	0	0	0	0	0	0	0	0	0	0	0	0	0	0	0	0
fd1c7f76b28110bb2e6129076a213e9a	Bacteria	Firmicutes	Clostridia	Clostridiales	Oscillospiraceae/Ruminococcaceae	Oscillibacter/Oscillospira	Oscillibacter valericigenes/Oscillospira guilliermondii	25.7673	0	0	0	0	0	0	0	0	0	0	0	0	0	0	0	0	0	0	0	0	0	0	0	0	0	0	0	0	0	0	0	0	0	0	0	0	0	0	0	0	0
b064571873d3e0043df75231023d6008	Bacteria	Proteobacteria	Gammaproteobacteria	Pseudomonadales	Pseudomonadaceae	Pseudomonas	Pseudomonas putida	25.5597	0	0	0	0	0	0	0	0	0	0	0	0	0	0	0	0	0	0	0	0	0	0	0	0	0	0	0	0	0	0	40	0	0	0	0	0	0	0	0	0	0
a8c40ba46eb2a20d095f9a3b14ae2f1a	Bacteria	Firmicutes	Clostridia	Clostridiales	Eubacteriaceae	Eubacterium	Eubacterium ramulus	25.5535	0	0	0	0	0	0	0	0	0	0	0	0	0	0	0	0	0	0	0	0	0	0	0	0	0	0	0	0	0	0	0	0	0	0	0	0	0	0	0	0	0
a04a31f16eb74911280818a6f73bcca5	Bacteria	Bacteroidetes	Bacteroidia	Bacteroidales	Tannerellaceae	Parabacteroides	Parabacteroides distasonis	25.4465	0	0	0	0	0	0	0	0	0	0	0	0	0	0	0	0	68	0	74	0	0	0	0	0	0	0	0	0	0	0	0	0	0	0	0	0	0	0	0	0	0
cab83f48d3ddd0b87cb665874030cc2a	Bacteria	Firmicutes	Clostridia	Clostridiales	Lachnospiraceae	Lachnoclostridium	[Clostridium] celerecrescens/[Desulfotomaculum] guttoideum	25.3396	0	0	0	0	0	0	0	0	0	0	0	0	0	0	0	0	0	0	0	0	0	0	0	0	0	0	0	0	0	0	0	0	21	11	0	0	0	0	0	0	0
af1d4d8107a0096ea34eebaee8ca9aff	Bacteria	Bacteroidetes	Bacteroidia	Bacteroidales	Tannerellaceae	Parabacteroides	Parabacteroides distasonis	25.2579	0	0	0	0	46	19	0	25	34	22	0	0	0	0	0	0	43	38	27	52	40	23	47	37	15	15	29	19	0	0	0	0	0	0	0	0	0	0	0	0	71
a9e72427254341357ef02b7709c90b9e	Bacteria	Proteobacteria	Gammaproteobacteria	Enterobacterales	Enterobacteriaceae	Citrobacter/Enterobacter/Klebsiella	Citrobacter murliniae/Enterobacter asburiae/Klebsiella aerogenes	25.2516	11	44	39	21	30	32	76	14	14	14	13	2	6	7	7	8	8	9	25	25	10	7	12	19	14	2	5	13	17	11	35	12	11	10	9	17	7	10	0	0	12
625c732902e29a932a5e5873e149f772	Bacteria	Proteobacteria	Gammaproteobacteria	Enterobacterales	Enterobacteriaceae	Klebsiella	Klebsiella oxytoca	25.2327	0	0	0	0	0	0	0	0	0	0	0	0	0	0	0	0	0	0	0	0	0	0	0	0	0	0	0	0	0	0	0	0	0	0	0	0	0	0	0	0	0
53d7a4e09a72b54709e5ce761e6bb3cc	Bacteria	Proteobacteria	Gammaproteobacteria	Enterobacterales	Enterobacteriaceae	Citrobacter	Citrobacter freundii	25.2201	0	36	0	46	76	70	31	62	63	75	0	0	0	0	0	0	99	51	97	94	56	0	0	44	0	0	0	0	0	0	0	0	0	0	0	0	0	0	0	0	0
1853d6368753f7f3a1bc5559a3e9af80	Bacteria	Bacteroidetes	Bacteroidia	Bacteroidales	Rikenellaceae	Alistipes	Alistipes ihumii	25.2075	0	0	0	0	0	0	0	0	0	0	0	0	0	0	0	0	0	0	0	0	0	0	0	0	0	0	0	0	10	0	23	20	0	0	0	0	0	34	0	0	4
6a99909d6db3f7a39660cc1a0d91da9c	Bacteria	Proteobacteria	Deltaproteobacteria	Desulfovibrionales	Desulfovibrionaceae	Desulfovibrio	Desulfovibrio desulfuricans	25.1509	0	0	0	0	0	16	0	0	0	32	0	0	0	0	0	0	0	0	0	0	20	0	0	0	0	0	0	0	0	0	0	0	0	0	0	0	0	0	0	0	0
e50de773f4f4c6e683f874e3edbe0bd4	Bacteria	Bacteroidetes	Bacteroidia	Bacteroidales	Tannerellaceae	Parabacteroides	Parabacteroides distasonis	25.1447	0	0	0	0	0	0	0	0	18	0	0	0	0	0	0	0	0	0	0	0	0	0	170	174	42	26	87	112	0	0	0	0	0	0	0	0	0	0	0	0	0
b88049403d38445bb72cb85ef83bb83e	Bacteria	Bacteroidetes	Bacteroidia	Bacteroidales	Tannerellaceae	Parabacteroides	Parabacteroides distasonis	25.1258	0	0	0	0	0	0	0	0	0	0	0	0	0	0	0	0	0	0	0	0	0	0	217	160	48	0	85	102	0	0	0	0	0	0	0	0	0	0	0	0	0
7f841d55c1f8996d1ebc31c35d76b397	Bacteria	Firmicutes	Clostridia	Clostridiales	Clostridiales Family XIII. Incertae Sedis	Mogibacterium	Mogibacterium diversum	25.1258	0	0	0	0	0	0	0	0	0	0	0	0	0	0	0	0	0	0	0	0	0	0	0	0	0	0	0	0	0	0	0	0	0	0	0	0	0	0	0	0	0
ece042fa01735c858cc07a2d51195b85	Bacteria	Bacteroidetes	Bacteroidia	Bacteroidales	Tannerellaceae	Parabacteroides	Parabacteroides distasonis	25.0755	0	0	0	0	0	0	0	0	0	0	0	0	0	0	0	0	0	0	0	0	0	0	152	200	0	0	0	110	0	0	0	0	0	0	0	0	0	0	0	0	0
d79149d17508a44706468ce3ed5aa134	Bacteria	Actinobacteria	Coriobacteriia	Eggerthellales	Eggerthellaceae	Slackia	Slackia piriformis	24.7107	0	4	183	0	537	6	0	23	41	218	0	65	0	0	0	0	574	0	0	1117	115	78	0	0	0	0	0	15	0	0	8	0	0	0	0	0	0	0	0	0	0
372d50c8ea1eca902abc7f20a8dd1f3a	Bacteria	Proteobacteria	Gammaproteobacteria	Enterobacterales	Enterobacteriaceae	Raoultella	Raoultella ornithinolytica	24.5472	0	0	421	0	0	0	0	0	0	122	0	0	0	0	282	0	0	0	0	0	1574	1323	0	0	0	0	0	0	1	1	10	0	0	1	4	4	0	3	0	0	0
71f3484f204300b8078c61c637a203fe	Bacteria	Firmicutes	Clostridia	Clostridiales	Lachnospiraceae	Lachnoclostridium	[Clostridium] clostridioforme	24.283	0	0	0	0	0	0	0	0	0	0	0	0	0	0	0	0	0	0	0	123	0	0	0	0	0	0	0	0	0	0	0	0	0	0	0	0	0	119	0	0	0
928c8162309359e513a5d5550e916b37	Bacteria	Proteobacteria	Betaproteobacteria	Burkholderiales	Sutterellaceae	Parasutterella	Parasutterella excrementihominis	24.2201	0	0	0	0	0	0	0	0	0	0	0	0	0	0	0	0	0	0	0	0	0	0	0	0	0	0	0	0	0	0	0	0	0	0	0	0	0	0	0	0	0
0d51e962aba815c3f88f04c63845df12	Bacteria	Firmicutes	Clostridia	Clostridiales	{unclassified}	Intestinimonas	Intestinimonas butyriciproducens/timonensis	24.0881	0	0	0	0	0	0	0	0	0	0	0	0	0	0	0	0	0	0	0	12	0	0	0	0	0	0	0	0	0	0	0	0	0	0	0	0	0	0	0	0	0
d9fc93a83ec059cb3c5d01bcbd57c743	Bacteria	Firmicutes	Negativicutes	Acidaminococcales	Acidaminococcaceae	Phascolarctobacterium	Phascolarctobacterium succinatutens	23.9371	0	0	0	0	0	0	0	0	0	0	0	0	0	0	0	0	0	0	0	0	25	259	0	0	0	0	0	15	57	26	172	44	49	29	10	0	0	40	19	0	86
eb36f8fa657fd20c81e7cb930606fcbe	Bacteria	Firmicutes	Clostridia	Clostridiales	Lachnospiraceae	Anaerostipes	Anaerostipes hadrus	23.9182	0	51	85	0	148	0	0	176	69	120	0	0	0	0	0	0	176	233	0	118	152	192	0	0	0	0	0	0	0	0	0	0	0	0	0	0	0	0	0	0	0
3ff8fd48c654a24f741902cb4a69e4e8	Bacteria	Proteobacteria	Gammaproteobacteria	Enterobacterales	Enterobacteriaceae	Enterobacter	Enterobacter asburiae/cloacae	23.8805	0	0	0	0	0	0	1	0	0	0	0	0	0	0	0	0	0	0	0	0	0	0	0	0	0	0	0	0	0	0	1	0	0	0	0	0	0	0	0	0	0
ee05be7d6e11ed48a34e2ea29aae161e	Bacteria	Firmicutes	Clostridia	Clostridiales	Lachnospiraceae	Anaerobium/Anaerotaenia	Anaerobium acetethylicum/Anaerotaenia torta	23.6667	0	0	0	0	0	0	0	0	0	0	0	0	0	0	0	0	0	0	0	0	0	0	0	0	0	0	0	0	553	33	1912	675	583	0	0	0	0	0	0	7	0
991ae07a46a28db56fb854b3dc7a8f37	Bacteria	Bacteroidetes	Bacteroidia	Bacteroidales	Bacteroidaceae	Bacteroides	Bacteroides ovatus	23.3648	0	0	0	0	39	0	40	56	0	118	0	0	0	0	0	0	0	0	0	0	0	0	141	236	82	99	206	86	0	0	0	0	0	0	0	0	0	323	64	56	235
ce9e94d4d453b5260fd023c1532a3640	Bacteria	Firmicutes	Clostridia	Clostridiales	Ruminococcaceae	Ruminococcus	Ruminococcus bromii	23.2956	0	0	0	0	0	0	0	0	29	0	0	0	0	0	0	0	0	0	0	0	0	0	0	0	0	0	0	0	0	25	0	0	0	0	0	57	0	0	0	0	0
4c632cd6bfceae4e1e9309354e3175b4	Bacteria	Firmicutes	Clostridia	Clostridiales	Lachnospiraceae	Fusicatenibacter/Lachnoclostridium	Fusicatenibacter saccharivorans/[Clostridium] clostridioforme	23.2704	0	0	0	0	0	0	0	0	0	0	0	0	0	0	0	0	0	0	0	0	0	0	0	0	0	0	0	0	0	0	72	0	0	0	0	0	0	0	0	0	0
774a633e23ea62ef16e733fae727132e	Bacteria	Proteobacteria	Betaproteobacteria	Burkholderiales	Sutterellaceae	Parasutterella	Parasutterella excrementihominis	23.0063	0	0	0	0	0	0	0	0	0	0	0	0	0	0	0	0	0	0	0	0	0	0	0	0	0	0	0	0	0	0	0	0	0	0	0	0	0	0	0	0	0
16dd073d8d3975784b6446bbb3822833	Bacteria	Bacteroidetes	Bacteroidia	Bacteroidales	Odoribacteraceae	Odoribacter	Odoribacter splanchnicus	22.6918	0	0	0	0	0	0	0	0	0	0	0	0	0	0	0	0	0	0	0	0	0	0	0	0	0	0	0	0	0	0	0	0	0	0	0	0	0	0	0	0	0
26411f897fcb72cf2d03b51b99cbafc1	Bacteria	Firmicutes	Clostridia	Clostridiales	Ruminococcaceae	Hydrogenoanaerobacterium/Ruminococcus	Hydrogenoanaerobacterium saccharovorans/Ruminococcus champanellensis	22.6667	0	0	0	0	0	0	0	0	0	0	0	0	0	0	0	0	6	7	0	0	8	0	0	0	0	0	0	0	0	19	35	14	13	0	26	46	11	0	0	0	0
4dfea4633ff3fba0b29270962e1cb5ea	Bacteria	Firmicutes	Bacilli	Bacillales	Bacillaceae	Bacillus	Bacillus cereus	22.5723	0	0	0	0	0	0	0	0	0	0	0	0	0	0	0	0	0	0	0	0	0	0	0	0	0	0	0	0	0	0	0	0	0	0	0	0	0	0	0	0	0
0d6961a697730ede255db32fe3e2c31b	Bacteria	Firmicutes	Clostridia	Clostridiales	Lachnospiraceae	Eisenbergiella	Eisenbergiella tayi	22.5472	0	0	0	0	0	0	0	0	0	5	0	0	0	0	0	0	224	386	58	216	105	56	0	0	0	0	0	0	0	0	0	0	0	0	0	17	0	0	0	0	0
eff0ef47d2bde973e6f56987b3a0728e	Bacteria	Proteobacteria	Gammaproteobacteria	Enterobacterales	Enterobacteriaceae	Klebsiella	Klebsiella pneumoniae	22.4969	0	0	0	0	0	0	343	0	0	0	0	0	0	0	0	0	0	0	0	0	0	0	0	0	0	0	0	0	72	76	227	79	98	30	50	68	17	199	0	46	183
cf22cf1bdde68802625dd94ca7809f11	Bacteria	Proteobacteria	Gammaproteobacteria	Enterobacterales	Enterobacteriaceae	Klebsiella	Klebsiella aerogenes	22.4214	0	0	0	0	0	0	0	0	0	0	0	0	0	0	0	0	0	0	0	0	0	0	0	0	0	0	0	0	0	0	0	0	0	0	0	0	0	0	0	0	0
c7b5c286f22b28c56b8a29ffa727d1f9	Bacteria	Proteobacteria	Gammaproteobacteria	Enterobacterales	Enterobacteriaceae	Klebsiella	Klebsiella pneumoniae	22.283	0	0	0	0	0	0	0	0	0	0	0	0	0	0	0	0	0	0	0	0	0	0	0	0	0	0	0	0	0	0	19	0	0	0	0	0	0	0	0	0	15
1da3850139ce6044e3a7e25f43644bd0	Bacteria	Proteobacteria	Gammaproteobacteria	Pseudomonadales	Pseudomonadaceae	Pseudomonas	Pseudomonas lutea	22.2704	0	0	0	0	0	0	0	0	0	0	0	0	0	0	0	0	0	0	0	0	0	0	0	0	0	0	0	0	0	0	0	0	0	0	0	0	0	0	0	0	0
c8f47de65a07ecf72a9fcf493ee8fbb0	Bacteria	Firmicutes	Clostridia	Clostridiales	Lachnospiraceae	Lachnoclostridium	[Clostridium] clostridioforme/[Clostridium] indolis/[Clostridium] saccharolyticum	22.2516	0	0	0	0	0	0	0	0	0	0	0	0	0	0	0	0	0	0	0	0	0	0	0	0	0	0	0	157	0	0	0	0	0	0	0	0	0	0	0	0	0
fa22686a3cb8f5b8e67facf937280079	{unclassified}	{unclassified}	{unclassified}	{unclassified}	{unclassified}	{unclassified}	{unclassified}	22.0943	0	0	0	0	0	0	0	0	0	0	0	0	0	0	0	0	0	0	0	0	0	0	0	0	0	0	0	0	0	0	16	0	0	0	0	0	7	0	0	0	0
62b434aeae852e9bd57eddf148024f6d	Bacteria	Bacteroidetes	Bacteroidia	Bacteroidales	Tannerellaceae	Parabacteroides	Parabacteroides distasonis	22.0126	0	0	0	0	18	8	0	19	14	18	0	0	0	0	0	0	18	30	36	33	12	21	41	21	19	9	22	25	0	0	0	0	0	0	0	0	0	0	0	0	0
0fdbd847e0c75109e989914a934ef9bc	Bacteria	Actinobacteria	Coriobacteriia	Eggerthellales	Eggerthellaceae	Eggerthella	Eggerthella lenta	21.9057	0	0	0	0	0	0	0	0	0	0	0	0	0	0	0	0	0	0	0	0	0	0	0	0	0	0	0	0	0	0	0	0	0	0	0	0	0	0	0	0	0
221311c0691487e024e25a11126c2ef7	Bacteria	Firmicutes	Clostridia	Clostridiales	Eubacteriaceae	Eubacterium	Eubacterium ventriosum	21.7673	0	0	0	0	0	0	0	0	0	0	0	0	0	0	0	0	25	24	46	67	38	15	0	0	0	0	0	0	0	28	0	3	0	91	21	18	0	0	0	0	0
abe873d8faacb09f6a69ec4a342559c7	Bacteria	Proteobacteria	Gammaproteobacteria	Enterobacterales	Enterobacteriaceae	Klebsiella	Klebsiella pneumoniae	21.7233	0	81	0	0	0	0	0	0	0	0	0	0	0	0	0	0	0	0	0	868	0	0	0	0	0	0	0	0	52	67	133	61	56	33	27	0	0	205	26	36	151
6701d5bc6f5424c5f84b4e5eea1c7220	Bacteria	Bacteroidetes	Bacteroidia	Bacteroidales	Odoribacteraceae	Butyricimonas	Butyricimonas faecihominis/paravirosa/synergistica/virosa	21.6855	0	0	0	0	0	0	0	0	0	0	0	0	0	0	0	0	0	0	0	0	0	0	0	0	0	0	0	0	4	0	0	0	14	0	0	0	0	64	14	8	27
05d755ad623f9bc2f2f93ee5f7d888d1	Bacteria	Firmicutes	Negativicutes	Veillonellales	Veillonellaceae	Veillonella	Veillonella parvula	21.5912	0	0	0	0	0	0	0	0	0	0	0	0	0	0	0	0	0	0	0	0	0	0	0	0	0	0	0	0	0	0	0	0	0	0	0	0	0	0	0	0	0
0a87d234f8e08e581aa6df8a5815d014	Bacteria	Firmicutes	Bacilli	Lactobacillales	Enterococcaceae	Enterococcus	Enterococcus casseliflavus	21.4591	0	0	0	0	0	0	0	0	0	0	0	0	0	0	0	0	122	0	120	0	91	58	0	0	0	0	0	0	0	0	0	0	0	0	0	0	0	0	0	0	0
5965436ac8885b62169a521ff0425e25	Bacteria	Proteobacteria	Gammaproteobacteria	Enterobacterales	Enterobacteriaceae	Citrobacter	Citrobacter freundii	20.9434	0	1	31	0	0	0	0	0	0	3	0	0	0	0	0	0	0	0	0	0	6	8	0	0	0	0	0	0	99	92	462	88	177	38	170	108	54	13	0	0	0
ddd7c98bcec1bfdd103da7c843f037d6	Bacteria	Bacteroidetes	Bacteroidia	Bacteroidales	Bacteroidaceae	Bacteroides	Bacteroides dorei	20.8742	0	0	0	0	0	41	0	0	0	1	0	0	0	0	0	0	23	16	24	25	7	9	0	0	0	0	0	0	4	4	15	17	57	8	5	7	33	298	41	46	444
693ac157710e5c84b01288425afd602b	Bacteria	Bacteroidetes	Bacteroidia	Bacteroidales	Rikenellaceae	Alistipes	Alistipes obesi	20.8679	0	0	0	0	0	0	0	0	0	0	0	0	0	0	0	0	0	0	0	0	0	0	0	0	0	0	0	0	0	0	6	0	0	0	0	0	0	0	0	0	0
ae2f4e09d0d13b979529521651286f6c	Bacteria	Proteobacteria	Betaproteobacteria	Burkholderiales	Sutterellaceae	Sutterella	Sutterella wadsworthensis	20.7421	0	0	0	0	0	0	0	0	0	0	0	0	0	0	0	0	0	0	0	0	295	0	0	0	0	0	0	0	0	0	0	0	0	0	0	0	0	0	0	0	0
d0a75035b2b8fb98e9c99296178e35bc	Bacteria	Proteobacteria	Gammaproteobacteria	Pseudomonadales	Pseudomonadaceae	Pseudomonas	Pseudomonas rhizosphaerae	20.5849	0	0	0	0	0	0	0	0	0	0	0	0	0	0	0	0	0	0	0	0	0	0	0	0	0	0	0	0	0	0	0	0	0	0	0	0	0	0	0	0	0
780ac9df7a68b7721660d3447c7c4a1d	Bacteria	Firmicutes	Bacilli	Lactobacillales	Enterococcaceae	Enterococcus	Enterococcus casseliflavus/gallinarum	20.5346	0	0	0	0	0	0	0	0	0	0	0	0	0	0	0	0	0	0	0	0	0	0	0	0	0	0	0	0	270	87	708	227	202	105	79	0	0	0	0	12	0
a24980cb05de8d128408179347691d69	Bacteria	Firmicutes	Negativicutes	Acidaminococcales	Acidaminococcaceae	Phascolarctobacterium	Phascolarctobacterium succinatutens	20.4591	0	0	0	0	0	0	0	0	0	0	0	0	0	0	0	0	0	0	0	0	0	218	0	0	0	0	0	0	0	0	167	41	34	0	0	0	0	45	0	0	83
28c0b72466eefd2cbbcccc2f9b138701	Bacteria	Proteobacteria	Gammaproteobacteria	Enterobacterales	Erwiniaceae	Pantoea	Pantoea agglomerans	20.4591	0	0	0	0	0	0	0	0	0	0	0	0	0	0	0	0	0	0	0	0	0	0	0	0	0	0	0	0	0	0	22	9	25	0	0	0	0	0	0	0	0
f7e547d34a866ef500e401100e4f43ea	Bacteria	Proteobacteria	Deltaproteobacteria	Desulfovibrionales	Desulfovibrionaceae	Desulfovibrio	Desulfovibrio piger	20.3082	0	0	0	0	0	0	187	0	97	0	0	0	0	0	0	0	0	0	0	0	0	0	0	0	0	0	0	0	0	0	126	0	0	0	0	0	0	146	0	0	218
6db26fdecea5c7f792deec97fedbf26d	Bacteria	Firmicutes	Clostridia	Clostridiales	Lachnospiraceae	Blautia	Blautia faecis	20.239	0	0	0	0	0	0	0	0	0	0	12	0	0	0	0	0	0	0	0	0	0	0	0	0	0	0	0	0	46	22	244	110	61	54	41	40	0	11	0	0	25
e367c2c7e31138b2c35304a0b7ad16cc	Bacteria	Firmicutes	Clostridia	Clostridiales	Lachnospiraceae	Lachnoclostridium	[Clostridium] celerecrescens/[Clostridium] saccharolyticum/[Desulfotomaculum] guttoideum	20.2201	0	0	0	0	0	0	0	0	0	0	0	0	0	0	0	0	0	0	0	0	0	0	0	0	0	0	0	0	0	0	0	0	0	5	0	0	0	0	0	0	0
d4c8a125876fe0150233b8aeff64a6a6	Bacteria	Proteobacteria	Gammaproteobacteria	Enterobacterales	Enterobacteriaceae	Pseudescherichia	Pseudescherichia vulneris	20.1572	0	0	0	0	0	0	0	0	0	0	0	0	0	0	0	0	0	0	0	0	0	0	0	0	0	0	0	0	0	0	0	0	0	0	0	0	0	0	0	0	0
b47af4a6174e38b92622dd9651c6b356	Bacteria	Firmicutes	Clostridia	Clostridiales	Ruminococcaceae	Ruminococcus	Ruminococcus albus	20.1195	0	0	0	0	0	0	0	0	0	0	0	0	0	0	0	0	0	0	0	0	0	0	0	0	0	0	0	0	0	0	34	14	20	0	0	0	0	0	0	8	0
712fc9b2690317f04801ae05ab95b67f	Bacteria	Proteobacteria	Betaproteobacteria	Burkholderiales	Sutterellaceae	Parasutterella	Parasutterella excrementihominis	20.0755	0	0	0	0	0	0	0	0	0	0	0	0	0	0	0	0	0	0	0	0	0	0	0	0	0	0	0	0	0	0	0	0	0	0	0	0	0	0	0	0	0
7a3cdce13e3bc5fa7b33604a3a251df4	Bacteria	Firmicutes	Clostridia	Clostridiales	Lachnospiraceae	Roseburia	Roseburia faecis	20.0189	0	0	0	0	0	0	0	0	0	0	0	0	0	0	0	0	0	0	0	0	0	0	0	0	0	0	0	0	0	0	0	0	0	0	0	0	0	0	0	0	0
b83e776ad6f9ee74bf42e62e4819cadf	Bacteria	Proteobacteria	Gammaproteobacteria	Pseudomonadales	Pseudomonadaceae	Pseudomonas	Pseudomonas lutea	20.0063	0	0	0	0	0	0	0	0	0	0	0	0	0	0	0	0	0	0	0	0	0	0	0	0	0	0	0	0	0	0	0	0	0	0	0	0	0	0	0	0	0
2de8fa0845a34d46747c97efd4397122	Bacteria	Firmicutes	Clostridia	Clostridiales	Ruminococcaceae	Agathobaculum	Agathobaculum butyriciproducens	19.9874	0	0	827	0	0	0	0	0	0	0	0	0	0	0	0	0	0	0	0	0	0	0	0	0	0	0	0	0	0	0	0	0	0	0	0	0	0	0	0	0	0
98648019ad3c5db0c4f2164d55eb1d6d	Bacteria	Actinobacteria	Coriobacteriia	Eggerthellales	Eggerthellaceae	Eggerthella	Eggerthella lenta	19.8113	0	0	0	0	464	0	0	369	297	332	0	0	0	0	0	0	0	0	0	0	0	0	0	0	0	0	0	0	0	0	0	0	0	0	0	0	0	0	0	0	0
9dd6581675a510a98263ef3e7379d3ef	Bacteria	Bacteroidetes	Bacteroidia	Bacteroidales	Bacteroidaceae	Bacteroides	Bacteroides thetaiotaomicron	19.327	0	0	0	0	196	0	97	76	106	0	0	0	0	0	0	0	62	81	124	157	160	75	0	0	0	0	0	0	0	0	0	0	0	0	0	0	0	0	0	0	0
d8720a2b5ecc3da0f48e9361a65ff181	Bacteria	Firmicutes	Clostridia	Clostridiales	Lachnospiraceae	Lachnoclostridium	[Clostridium] amygdalinum/[Clostridium] indolis/[Clostridium] saccharolyticum	19.3082	0	0	0	0	0	0	0	0	0	0	0	0	0	0	0	0	0	41	31	15	22	0	0	0	0	0	0	0	0	0	0	0	0	0	25	9	0	0	0	0	0
bf09a6c8b85c9f095ff9f81701f9a98d	Bacteria	Firmicutes	Clostridia	Clostridiales	Clostridiaceae	Clostridium	Clostridium botulinum	19.3082	0	0	0	0	0	0	0	0	0	0	0	0	0	0	0	0	0	0	0	0	0	0	0	0	0	0	0	0	0	0	0	0	0	0	0	0	0	0	0	0	0
8b776a5461479c33f119fab133510fe5	Bacteria	Bacteroidetes	Bacteroidia	Bacteroidales	Barnesiellaceae	Barnesiella	Barnesiella intestinihominis	19.2075	0	0	0	0	0	0	0	0	0	0	0	0	0	0	0	0	0	0	0	0	0	0	0	0	0	0	0	0	38	0	91	0	23	0	0	0	0	0	0	0	0
3c33ff4428ae8a93f9012f79cc06f8b4	Bacteria	Firmicutes	Clostridia	Clostridiales	{unclassified}	Flavonifractor	Flavonifractor plautii	19.1132	0	0	0	0	218	155	205	199	0	129	0	0	0	0	0	0	0	178	177	162	0	0	0	0	0	0	0	0	0	0	0	0	0	0	0	0	0	0	0	0	0
2d56eab39d14380204270a3e1ee912ec	Bacteria	Firmicutes	Erysipelotrichia	Erysipelotrichales	Erysipelotrichaceae	Absiella	Absiella dolichum	19.0881	0	0	14	7	45	36	3	15	8	28	0	0	0	0	0	0	0	0	57	83	20	23	82	245	45	97	99	140	0	0	0	0	0	11	0	0	0	0	0	0	0
d1b9d3c73b413b623af1ec89baa7ce6a	Bacteria	Bacteroidetes	Bacteroidia	Bacteroidales	Bacteroidaceae	Bacteroides	Bacteroides fragilis	19.0503	0	0	0	0	48	10	44	21	46	45	0	0	0	0	0	0	49	26	26	54	43	10	0	0	0	0	0	0	0	0	0	0	0	0	0	0	0	0	0	0	0
d4538a6057e6c60e4961bb862c578a61	Bacteria	Actinobacteria	Coriobacteriia	Eggerthellales	Eggerthellaceae	Slackia	Slackia isoflavoniconvertens	18.9497	0	0	0	0	113	15	20	25	53	15	0	0	0	0	0	0	28	0	46	46	9	0	0	0	0	0	0	0	47	109	154	24	22	26	31	65	25	0	0	0	0
a1e4a83914dd87ea9aaf346b5efd884e	Bacteria	Firmicutes	Clostridia	Clostridiales	{unclassified}	Flavonifractor/Pseudoflavonifractor	Flavonifractor plautii/Pseudoflavonifractor capillosus	18.8491	0	0	0	0	0	0	0	0	0	0	0	0	0	0	0	0	0	0	0	0	0	0	0	0	0	0	0	0	0	0	0	0	0	0	0	0	0	0	0	0	0
32961a8393108f3c8191dca50f4009d7	Bacteria	Firmicutes	Clostridia	Clostridiales	Clostridiaceae	Clostridium	Clostridium beijerinckii	18.8302	0	0	0	0	0	0	0	0	0	0	0	0	0	0	0	0	0	0	0	0	0	0	0	0	0	0	0	0	24	0	56	27	14	0	0	0	0	0	0	0	0
0f3f872c11d0bd45e2735d75d1465437	Bacteria	Proteobacteria	Gammaproteobacteria	Enterobacterales	Enterobacteriaceae	Kosakonia	Kosakonia cowanii	18.6918	0	0	0	0	0	0	0	0	0	0	0	0	0	0	0	0	0	0	0	0	0	0	0	0	0	0	0	0	9	0	48	16	39	0	0	0	0	0	0	0	0
356afe6f4d64eedf9a901ff380b139e4	Bacteria	Bacteroidetes	Bacteroidia	Bacteroidales	Tannerellaceae	Parabacteroides	Parabacteroides distasonis	18.673	0	0	0	0	0	0	0	0	0	0	0	0	0	0	0	0	0	0	0	0	0	0	0	0	0	0	0	0	0	0	0	0	0	0	0	0	0	0	0	0	0
e8bfb0fb6c19c136ffc61734ce043d4c	Bacteria	Firmicutes	Clostridia	Clostridiales	Ruminococcaceae	Ethanoligenens/Ruminococcus	Ethanoligenens harbinense/Ruminococcus flavefaciens	18.6226	0	0	0	0	0	0	0	0	0	0	0	0	0	0	0	0	0	0	0	0	0	0	0	0	0	0	0	0	11	10	41	11	0	0	0	10	7	0	0	0	0
d711c9fccaa272ea7fde5d80a778fa07	{unclassified}	{unclassified}	{unclassified}	{unclassified}	{unclassified}	{unclassified}	{unclassified}	18.1887	0	0	0	0	0	0	0	0	0	0	0	0	0	0	0	0	0	0	0	0	0	0	0	0	0	0	0	0	0	0	0	0	0	0	0	0	0	137	39	6	359
fb359f1b2837c31382be0cbae1f6ce76	Bacteria	Firmicutes	Clostridia	Clostridiales	Ruminococcaceae	Ruminococcus	Ruminococcus albus	18.1698	0	3	0	0	0	0	0	0	0	0	0	0	0	0	0	0	17	9	16	0	0	0	0	0	0	0	0	0	0	12	38	10	8	0	46	26	6	0	0	0	0
9070fb689f97adb72fb86f386ce2221f	Bacteria	Firmicutes	Clostridia	Clostridiales	Clostridiaceae/Gracilibacteraceae	Clostridium/Gracilibacter	Clostridium septicum/Gracilibacter thermotolerans	18.1132	0	0	9	0	0	0	0	0	0	0	0	0	0	0	0	0	0	0	0	0	0	0	0	0	0	0	0	0	0	0	10	0	0	0	0	0	0	0	0	0	0
a09403ff53303f553e4d785d776fe4d5	Bacteria	Actinobacteria	Coriobacteriia	Eggerthellales	Eggerthellaceae	Eggerthella	Eggerthella lenta	18.0881	0	0	0	0	287	0	0	301	268	328	0	0	0	0	0	0	0	0	0	0	0	0	0	0	0	0	0	0	0	0	0	0	0	0	0	0	0	0	0	0	0
a06c23b783ea56f78a9a031b730d6893	Bacteria	Bacteroidetes	Bacteroidia	Bacteroidales	Bacteroidaceae	Bacteroides	Bacteroides stercorirosoris	18.0881	0	0	0	0	0	0	15	13	38	8	0	0	0	0	0	0	32	128	45	115	87	21	0	0	0	0	0	0	19	0	80	41	11	0	0	0	0	0	0	0	0
234d5c0b5edd8cf1b9946bbae3d14485	Bacteria	Firmicutes	Clostridia	Clostridiales	Ruminococcaceae	Agathobaculum	Agathobaculum butyriciproducens	17.5535	0	0	0	0	299	0	0	0	0	0	0	0	0	0	0	0	0	0	0	13	0	23	0	0	0	0	0	0	34	23	8	69	55	0	34	0	0	0	0	0	0
c15ad23d6812172c755044faeb1764a7	Bacteria	Proteobacteria	Gammaproteobacteria	Enterobacterales	Enterobacteriaceae	Buttiauxella	Buttiauxella gaviniae	17.5472	0	0	0	0	0	0	0	0	0	0	0	0	0	0	0	0	0	0	0	0	0	0	0	0	0	0	0	0	159	60	742	224	352	0	115	0	0	23	0	0	0
7ee871d4dcffdc7009ef2ddf9d9e59fb	Bacteria	Bacteroidetes	Bacteroidia	Bacteroidales	Odoribacteraceae	Butyricimonas	Butyricimonas paravirosa	17.522	0	0	0	0	0	0	0	0	0	0	0	0	0	0	0	0	0	0	0	0	0	0	0	0	0	0	0	0	0	0	0	0	4	0	0	0	0	211	28	26	139
d6705e57f70096889ce32d00a8333506	Bacteria	Bacteroidetes	Bacteroidia	Bacteroidales	Tannerellaceae	Parabacteroides	Parabacteroides distasonis	17.4277	0	0	0	0	0	0	0	0	0	0	0	0	0	0	0	0	0	0	0	0	0	0	9	7	0	0	0	2	0	0	0	0	0	0	0	0	0	0	0	0	0
dae992cd84d3bfe5b2c80b7806fda51c	Bacteria	Bacteroidetes	Bacteroidia	Bacteroidales	Bacteroidaceae	Bacteroides	Bacteroides finegoldii	17.3396	0	0	0	0	0	0	0	0	0	0	0	0	0	0	0	0	0	0	0	0	0	0	0	0	0	0	0	0	0	0	0	0	0	0	0	0	0	45	0	0	39
40e14630e462b2fab6d3bf6367b6108f	Bacteria	Proteobacteria	Gammaproteobacteria	Enterobacterales	Enterobacteriaceae	Enterobacter/Klebsiella	Enterobacter asburiae/Klebsiella aerogenes	17.1447	0	45	0	0	177	101	0	0	0	0	0	0	116	0	93	0	0	0	0	0	0	129	0	0	0	0	0	0	0	0	0	0	0	0	0	0	0	0	0	0	0
68f37657a261f8b1428b7e379f694938	Bacteria	Firmicutes	Clostridia	Clostridiales	{unclassified}	Intestinimonas	Intestinimonas massiliensis	17.0943	0	0	0	0	0	0	0	0	0	0	0	0	0	0	0	0	0	0	0	0	14	0	0	0	0	0	0	0	105	225	297	84	102	0	119	87	30	0	0	0	0
8bfb3763e57d3cb45f03bdc3f17d991d	Bacteria	Bacteroidetes	Bacteroidia	Bacteroidales	Odoribacteraceae	Butyricimonas	Butyricimonas faecihominis/paravirosa	17.0692	0	0	0	0	0	0	0	0	0	0	0	0	0	0	0	0	0	0	0	0	0	0	0	0	0	0	0	0	0	0	0	0	0	0	0	0	0	227	41	0	159
be36ccc7b029dfa2bfa17c122b57f625	Bacteria	Firmicutes	Bacilli	Lactobacillales	Enterococcaceae	Enterococcus	Enterococcus casseliflavus	17.0629	0	0	0	0	0	0	0	0	0	0	0	0	0	0	0	0	0	0	131	0	0	0	0	0	0	0	0	0	0	0	0	0	0	0	0	0	0	0	0	0	0
459a4df3212be1fce6bba53d6495feda	Bacteria	Bacteroidetes	Bacteroidia	Bacteroidales	Bacteroidaceae	Bacteroides	Bacteroides salyersiae	16.9057	0	0	0	0	0	0	0	0	0	0	0	0	0	0	0	0	39	0	0	40	0	0	0	0	0	0	0	0	0	0	0	0	0	0	0	0	0	0	0	0	0
87b8c26dcc6820f97bac1e516d1c583a	Bacteria	Proteobacteria	Gammaproteobacteria	Enterobacterales	Enterobacteriaceae	Escherichia	Escherichia coli	16.8553	0	169	248	0	0	351	0	0	0	0	255	0	0	0	0	0	0	0	0	0	0	0	0	0	0	0	0	0	0	0	0	0	0	0	0	0	0	0	0	0	0
6e63d9143a3ed41483592b052ddf20a6	Bacteria	Firmicutes	Clostridia	Clostridiales	Eubacteriaceae	Eubacterium	Eubacterium ruminantium	16.8428	0	0	0	0	0	0	0	0	0	0	0	0	0	0	0	0	0	0	0	0	0	0	0	0	0	0	0	0	552	64	1639	389	12	0	0	0	0	0	0	0	0
7526c2ab9647fc55ab147cd59e3715e9	Bacteria	Firmicutes	Negativicutes	Acidaminococcales	Acidaminococcaceae	Phascolarctobacterium	Phascolarctobacterium faecium	16.6918	0	0	0	0	0	0	0	0	0	0	0	0	0	0	0	0	0	0	0	0	0	0	0	0	0	0	0	0	0	0	0	0	0	0	0	0	0	0	0	0	0
78666e462337c6036e585df4cb1fded0	Bacteria	Proteobacteria	Gammaproteobacteria	Enterobacterales	Enterobacteriaceae	Franconibacter	Franconibacter pulveris	16.6918	0	0	0	0	0	0	0	0	0	0	0	0	0	0	0	0	0	0	0	0	0	0	0	0	0	0	0	0	0	0	0	0	0	0	0	0	0	792	252	281	1329
1cbb484fcf5df84957d1f14388b29848	Bacteria	Firmicutes	Clostridia	Clostridiales	Lachnospiraceae	Fusicatenibacter	Fusicatenibacter saccharivorans	16.6164	0	0	0	0	0	0	0	0	0	0	0	0	0	0	0	0	0	0	0	0	0	0	0	0	0	0	0	0	0	0	0	0	26	43	24	9	0	0	0	0	0
e1c0a89b0f319037c2640101215dfa88	Bacteria	Firmicutes	Clostridia	Clostridiales	Oscillospiraceae/Ruminococcaceae	Oscillibacter/Oscillospira	Oscillibacter valericigenes/Oscillospira guilliermondii	16.5535	0	0	0	0	0	0	0	0	0	0	0	0	0	0	0	0	0	0	0	0	0	0	0	0	0	0	0	0	6	21	18	0	0	0	16	16	0	0	0	0	0
12619645ae42f6371a65dfbe53c31991	Bacteria	Firmicutes	Clostridia	Clostridiales	Lachnospiraceae	Anaerocolumna	Anaerocolumna cellulosilytica	16.3836	0	0	0	0	0	0	0	0	0	0	0	0	0	0	0	0	0	0	0	0	0	0	0	0	0	0	0	0	104	0	423	160	127	0	0	0	0	0	0	0	0
f0a0e9c238a24f3148e2155a8c58e469	Bacteria	Firmicutes	Clostridia	Clostridiales	Lachnospiraceae	Blautia	Blautia glucerasea	16.2956	0	0	0	0	0	0	0	0	0	0	0	0	0	0	0	0	0	0	0	0	0	0	0	0	0	0	0	0	0	0	0	0	0	0	0	0	0	0	0	0	0
6f6443e51a1d3c5267dbcb04c1a017bf	Bacteria	Bacteroidetes	Bacteroidia	Bacteroidales	Bacteroidaceae	Bacteroides	Bacteroides thetaiotaomicron	16.1069	0	0	0	0	201	0	0	0	0	126	0	0	0	0	0	0	65	72	79	150	156	0	0	0	0	0	0	0	0	0	0	0	0	0	0	0	0	0	0	0	0
c6976696c2a906d0239ff92dd6493f2d	Bacteria	Bacteroidetes	Bacteroidia	Bacteroidales	Bacteroidaceae	Bacteroides	Bacteroides stercoris	15.6478	0	0	0	0	0	0	0	0	0	100	0	0	0	0	0	0	0	0	0	0	0	0	0	0	0	0	0	0	0	0	0	0	0	0	0	0	0	0	0	0	0
7058686d8e62150365bfd9534e73c6e8	Bacteria	Firmicutes	Bacilli	Lactobacillales	Enterococcaceae	Enterococcus	Enterococcus gallinarum	15.434	0	0	0	0	0	0	0	0	0	0	0	0	0	0	0	0	0	113	0	0	0	0	0	0	0	0	0	0	62	0	230	82	49	44	0	0	0	0	0	0	0
4684e78de8aff3f7ef26a0c9ba9990dd	Bacteria	Actinobacteria	Coriobacteriia	Eggerthellales	Eggerthellaceae	Enterorhabdus	Enterorhabdus caecimuris/mucosicola	15.3145	0	0	0	0	0	0	0	0	0	0	0	0	0	0	0	0	0	0	0	0	0	0	0	0	0	0	0	0	11	0	67	0	28	0	26	0	0	0	0	0	0
cb1271cdd65a46962461536b73cea475	Bacteria	Proteobacteria	Gammaproteobacteria	Enterobacterales	Enterobacteriaceae	Klebsiella	Klebsiella pneumoniae	15.2138	0	0	0	0	0	0	0	0	0	0	0	0	0	0	0	0	0	0	0	0	0	0	0	0	0	0	0	0	0	0	0	0	0	0	0	0	0	0	0	0	0
a177b13df379aca979ac232f885137a7	Bacteria	Firmicutes	Clostridia	Clostridiales	{unclassified}	Intestinimonas	Intestinimonas butyriciproducens/gabonensis/massiliensis/timonensis	15.1887	0	0	0	0	0	0	0	0	0	0	0	0	0	0	0	0	0	0	0	0	0	0	0	0	0	0	0	0	0	32	11	0	0	0	33	38	0	0	0	0	0
cf330114c520273b25669c98b17890d9	Bacteria	Firmicutes	Clostridia	Clostridiales	Ruminococcaceae	Ruminiclostridium	Ruminiclostridium thermocellum	15.0881	0	0	0	0	0	0	0	0	0	0	0	0	0	0	0	0	0	0	0	0	0	0	0	0	0	0	0	0	18	0	55	21	17	0	44	49	21	0	0	0	0
1026007adb4336a0924bf5f97da74ac2	Bacteria	Proteobacteria	Gammaproteobacteria	Enterobacterales	Enterobacteriaceae	Klebsiella/Kluyvera	Klebsiella aerogenes/Kluyvera cryocrescens	15.0692	0	0	0	0	0	0	0	0	0	0	0	0	0	0	0	0	0	0	0	0	0	0	0	0	0	0	0	0	52	0	190	61	111	0	0	0	0	0	0	0	0
98d3a1ec68192b13d7eba9da76ddd312	Bacteria	Bacteroidetes	Bacteroidia	Bacteroidales	Rikenellaceae	Alistipes	Alistipes indistinctus	14.9245	0	0	0	0	0	0	0	0	0	0	0	0	0	0	0	0	0	0	0	0	0	0	0	0	0	0	0	0	0	0	0	0	0	0	0	0	0	46	8	0	0
43ef25bbed7a02346e11bd413ad32eff	Bacteria	Bacteroidetes	Bacteroidia	Bacteroidales	Tannerellaceae	Parabacteroides	Parabacteroides distasonis	14.6604	0	0	0	0	78	31	43	65	36	75	0	0	0	0	0	0	93	82	24	22	50	42	9	31	9	4	18	17	0	0	0	0	0	0	0	0	0	0	0	0	212
c3a5e23bb17e461925465f3e8e41d4e6	Bacteria	Bacteroidetes	Bacteroidia	Bacteroidales	Odoribacteraceae	Butyricimonas	Butyricimonas faecihominis/paravirosa/virosa	14.4528	0	0	0	0	0	0	0	0	0	0	0	0	0	0	0	0	0	0	0	0	0	0	0	0	0	0	0	0	41	0	148	52	38	0	0	0	0	0	0	0	0
f27d74b1ebff9d357c0c3674d31c22e8	Bacteria	Firmicutes	Negativicutes	Acidaminococcales	Acidaminococcaceae	Phascolarctobacterium	Phascolarctobacterium faecium	14.4277	0	0	0	0	0	0	0	0	0	0	0	0	0	0	0	0	0	0	0	0	0	0	0	0	0	0	0	0	0	0	0	0	0	0	0	0	0	0	0	0	0
9887ccf84c41760e9bce45e10c7193ec	Bacteria	Firmicutes	Clostridia	Clostridiales	Oscillospiraceae	Oscillibacter	Oscillibacter ruminantium	14.3396	0	0	0	0	0	0	0	0	0	0	0	0	0	0	0	0	0	0	0	0	0	0	0	0	0	0	0	0	0	0	0	0	0	0	0	0	0	0	0	0	0
33c7710df2e3362dc6120fdb755a221b	Bacteria	Bacteroidetes/Firmicutes	Bacteroidia/Bacilli	Bacteroidales/Lactobacillales	Bacteroidaceae/Lactobacillaceae	Bacteroides/Lactobacillus	Bacteroides galacturonicus/Lactobacillus rogosae	14.3019	0	0	0	0	0	0	0	0	0	0	0	0	0	0	0	0	0	0	186	142	254	0	0	0	0	0	0	0	0	0	0	0	0	0	0	0	0	0	0	0	0
4eea98078621ffe8f420c1ba48a347a0	Bacteria	Firmicutes	Clostridia	Clostridiales	Oscillospiraceae/Ruminococcaceae	Oscillibacter/Oscillospira	Oscillibacter valericigenes/Oscillospira guilliermondii	14.239	0	0	0	0	0	0	0	0	0	0	0	0	0	0	0	0	0	0	0	0	0	0	0	0	0	0	0	0	0	0	0	0	0	0	0	0	0	0	0	0	0
cfd28decb4ac5f10e54b5aa276572b80	Bacteria	Firmicutes	Clostridia	Clostridiales	Lachnospiraceae	Lachnoclostridium	[Clostridium] celerecrescens/[Desulfotomaculum] guttoideum	14.2201	0	0	0	0	0	0	0	0	0	0	0	0	0	0	0	0	0	0	0	0	0	0	0	0	0	0	0	0	0	0	17	0	7	0	0	0	0	0	0	0	0
74a2c6b8afb33693fe1b16d5e8f2e641	Bacteria	Proteobacteria	Gammaproteobacteria	Enterobacterales	Enterobacteriaceae	Enterobacter	Enterobacter cloacae	14.1887	0	0	0	0	0	0	0	0	0	0	0	0	0	0	0	0	0	0	0	0	0	0	0	0	0	0	0	0	0	0	0	0	0	0	0	0	0	0	0	0	0
d179cd5c2f619a30b54686ece8b54281	Bacteria	Firmicutes	Clostridia	Clostridiales	{unclassified}	Pseudoflavonifractor	Pseudoflavonifractor capillosus	14.1509	0	0	0	0	0	0	0	0	0	0	0	0	0	0	0	0	0	38	0	0	0	0	0	0	0	0	0	0	33	80	135	69	48	8	14	25	0	0	0	0	0
9e8a97fcf8ebb999351473eb4a7e4b5a	Bacteria	Firmicutes	Bacilli	Lactobacillales	Lactobacillaceae	Lactobacillus	Lactobacillus ruminis	14.0755	0	0	0	0	0	0	0	0	0	0	0	0	0	0	0	0	0	0	0	0	0	0	0	117	0	0	19	6	0	0	0	0	3	1054	220	111	0	0	0	0	0
84a841868dee485e982570bb866283db	Bacteria	Firmicutes	Clostridia	Clostridiales	Ruminococcaceae	Faecalibacterium	Faecalibacterium prausnitzii	13.8239	0	0	0	0	0	0	0	0	0	0	0	0	0	0	0	0	0	0	0	0	0	0	0	0	0	0	0	0	0	0	0	0	0	0	0	0	0	0	0	0	0
2f7e737d5093b04dd127ce006196b28c	Bacteria	Proteobacteria	Betaproteobacteria	Burkholderiales	Alcaligenaceae	Achromobacter	Achromobacter spanius/xylosoxidans	13.7358	0	0	0	0	0	0	0	0	0	0	0	0	0	0	0	0	0	0	0	0	0	0	0	0	0	0	0	0	0	0	0	0	0	0	0	0	0	0	0	0	0
bfe109eef6d1bf6a9720b7b1dec499e1	Bacteria	Bacteroidetes	Bacteroidia	Bacteroidales	Bacteroidaceae	Bacteroides	Bacteroides dorei/vulgatus	13.6855	0	0	0	0	0	0	0	0	0	0	0	0	0	0	0	0	0	0	0	0	0	0	0	0	0	0	0	0	7	0	28	8	4	0	0	0	0	0	0	0	0
884e6140673990dae90ebf56c0b0dd21	Bacteria	Proteobacteria	Gammaproteobacteria	Enterobacterales	Enterobacteriaceae	Siccibacter	Siccibacter colletis	13.478	0	0	0	0	0	0	0	0	0	0	0	0	0	0	0	0	0	0	0	0	0	0	0	0	0	0	0	0	0	0	0	0	7	0	0	0	0	0	0	0	0
d0d81c687d5d93b6484a2f0042f8d1f3	Bacteria	Proteobacteria	Gammaproteobacteria	Enterobacterales	Erwiniaceae	Pantoea	Pantoea agglomerans/dispersa	13.434	0	0	0	0	0	0	0	0	0	0	0	0	0	0	0	0	0	0	0	0	0	0	0	0	0	0	0	0	0	0	0	0	0	0	0	0	0	0	0	0	0
6b2f5e9ff3fcbc9e3cb94ce33b24c6f1	Bacteria	Firmicutes	Clostridia	Clostridiales	Eubacteriaceae	Eubacterium	[Eubacterium] eligens	13.4088	0	0	0	0	0	0	0	0	0	0	0	0	0	0	0	0	0	0	0	0	0	0	0	0	0	0	0	0	0	0	0	0	0	0	0	0	0	0	0	0	0
e9fd50e83af2d25a154929ad1911634d	Bacteria	Proteobacteria	Gammaproteobacteria	Pseudomonadales	Moraxellaceae	Acinetobacter	Acinetobacter radioresistens	13.4025	0	0	0	0	0	0	0	0	0	0	0	0	0	0	0	0	0	0	0	0	0	0	0	0	0	0	0	0	401	0	830	359	402	39	0	0	0	10	0	12	56
e686a09cd72bf5cad12dc260e6d57661	Bacteria	Proteobacteria	Gammaproteobacteria	Enterobacterales	Enterobacteriaceae	Siccibacter	Siccibacter colletis	13.3522	0	0	0	0	0	0	0	0	0	0	0	0	0	0	0	0	0	0	0	0	0	0	0	0	0	0	0	0	0	0	0	0	0	0	0	0	0	0	0	0	0
5e5637107a45166c5f4c32504d0a408d	Bacteria	Bacteroidetes	Bacteroidia	Bacteroidales	Odoribacteraceae	Butyricimonas	Butyricimonas faecihominis/paravirosa/synergistica	13.327	0	0	0	0	0	0	0	0	0	0	0	0	0	0	0	0	0	0	0	0	0	0	0	0	0	0	0	0	0	0	20	0	0	0	0	0	0	49	9	5	20
80f8e6274aafab9eac94bc26710d5f35	Bacteria	Proteobacteria	Betaproteobacteria	Burkholderiales	Burkholderiaceae	Burkholderia	Burkholderia multivorans	13.0881	0	0	0	0	0	0	0	0	0	0	0	0	0	0	0	0	0	0	0	0	0	0	0	0	0	0	0	0	0	0	0	0	0	0	0	0	0	0	0	0	0
0399bb0a898e0082e33b4edcf6f45d24	Bacteria	Firmicutes	Clostridia	Clostridiales	Eubacteriaceae	Eubacterium	[Eubacterium] eligens	12.9182	0	0	0	0	0	0	0	0	0	0	0	0	0	0	0	0	0	0	0	0	0	0	0	0	0	0	0	0	0	0	0	0	0	0	0	0	0	0	0	0	0
2becc4a7afee1be49db58a373d61a6aa	Bacteria	Firmicutes	Clostridia	Clostridiales	Lachnospiraceae	Lachnoclostridium	[Clostridium] polysaccharolyticum	12.8365	0	0	0	0	0	0	0	0	0	0	0	0	0	0	0	0	0	0	0	0	0	0	0	0	0	0	0	0	6	16	30	0	15	0	0	55	0	0	0	0	0
3673a16b5649246c39501c5ce44c4bc7	Bacteria	Firmicutes	Clostridia	Clostridiales	Ruminococcaceae	Ruminococcus	Ruminococcus bromii	12.8302	0	0	0	0	0	0	0	0	0	0	0	0	0	0	0	0	0	0	0	0	0	0	0	0	0	0	0	0	0	0	0	0	0	0	0	0	0	0	0	0	0
d295ffc0812c06b958188e7a99fc6e56	Bacteria	Firmicutes	Clostridia	Clostridiales	Lachnospiraceae	Blautia	[Ruminococcus] torques	12.7987	0	0	0	0	0	0	0	0	0	0	0	0	0	0	0	0	0	0	0	0	0	0	0	0	0	0	0	0	0	0	13	0	0	0	0	0	0	0	0	0	3
e9b06dc610991ed7b5cf014877e9a5d1	Bacteria	Firmicutes	Clostridia	Clostridiales	Eubacteriaceae	Eubacterium	[Eubacterium] eligens	12.6352	0	0	0	0	0	0	0	0	0	0	0	0	0	0	0	0	0	0	0	34	0	0	0	0	0	0	0	0	0	0	0	0	0	0	0	0	0	0	0	0	0
5823a80b55bf841c45d64cb0cb890ca1	Bacteria	Firmicutes	Clostridia	Clostridiales	Lachnospiraceae	Lachnoclostridium	[Clostridium] clostridioforme	12.5094	0	0	0	0	0	0	0	0	0	0	0	0	0	0	0	0	0	0	0	0	0	0	0	0	0	0	0	0	0	0	0	0	0	0	0	0	0	0	0	0	0
da9b4ca85147f956b5e84b23b075baf7	Bacteria	Firmicutes	Clostridia	Clostridiales	Lachnospiraceae	Faecalicatena	Faecalicatena orotica	12.4969	0	0	0	0	0	0	0	0	0	0	0	0	0	0	0	0	0	0	0	0	0	0	0	0	0	0	0	0	7	12	71	22	12	0	0	0	0	0	0	0	0
703aabb5441473736a8b14090fbecebe	Bacteria	Proteobacteria	Gammaproteobacteria	Enterobacterales	Enterobacteriaceae/Erwiniaceae	Raoultella/Pantoea	Raoultella electrica/Pantoea agglomerans	12.4969	0	0	8	0	0	0	0	0	0	2	0	0	0	0	1	0	0	0	0	0	3	6	0	0	0	0	0	0	137	36	441	167	246	24	23	29	5	15	0	0	9
91f91964f30696754e0330e386bf520b	Bacteria	Firmicutes	Clostridia	Clostridiales	Clostridiaceae/{unclassified}	Clostridium/Intestinimonas	Clostridium phoceensis/Intestinimonas massiliensis	12.478	0	0	0	0	0	0	0	0	0	0	0	0	0	0	0	0	0	0	0	0	0	0	0	0	0	0	0	0	0	0	0	0	0	0	0	0	0	0	0	0	0
60bb6374eadf3b1413da1b6e6c6ddacd	Bacteria	Firmicutes	Clostridia	Clostridiales	Ruminococcaceae	Faecalibacterium	Faecalibacterium prausnitzii	12.4591	0	0	0	0	0	11	0	0	0	0	0	0	0	0	0	0	0	0	0	11	8	0	0	0	0	0	0	0	18	0	85	22	35	0	0	0	0	0	0	0	0
34e7a34c935862c4613819987b45ce5e	Bacteria	Firmicutes	Clostridia	Clostridiales	Lachnospiraceae	Lachnoclostridium	[Clostridium] saccharolyticum/[Clostridium] xylanolyticum	12.434	0	0	0	0	0	0	0	0	0	0	0	0	0	0	0	0	0	0	0	0	0	0	0	0	0	0	0	0	0	0	0	0	0	0	0	0	0	0	0	0	0
fe1629ef55e58019773cc78628a600b1	Bacteria	Bacteroidetes	Bacteroidia	Bacteroidales	Bacteroidaceae	Bacteroides	Bacteroides eggerthii	12.3648	0	0	0	0	11	0	22	0	0	0	0	0	0	0	0	0	0	0	0	0	0	0	0	0	0	0	0	0	5	0	39	16	0	0	0	0	0	0	0	0	0
64f07764c58b3e51cdf3b059c5f6dca1	Bacteria	Proteobacteria	Betaproteobacteria	Burkholderiales	Burkholderiaceae	Burkholderia	Burkholderia multivorans	12.3459	0	0	0	0	0	0	0	0	0	0	0	0	0	0	0	0	0	0	0	0	0	0	0	0	0	0	0	0	0	0	0	0	0	0	0	0	0	0	0	0	0
966143e0996dba372652c69e054d8e66	Bacteria	Firmicutes	Clostridia	Clostridiales	Clostridiaceae	Clostridium	Clostridium botulinum/subterminale	12.2767	0	0	0	0	0	0	0	0	0	0	0	0	0	0	0	0	0	0	0	0	0	0	0	0	0	0	0	0	0	0	0	0	0	0	0	0	0	0	0	0	0
c9bc7c15bf9393c1810ff912a817705e	Bacteria	Actinobacteria	Coriobacteriia	Eggerthellales	Eggerthellaceae	Eggerthella	Eggerthella lenta	12.1761	0	0	0	0	0	0	0	0	0	0	0	0	0	0	0	0	0	0	0	0	0	0	0	0	0	0	0	0	18	0	86	37	20	0	0	0	0	0	0	0	0
7c3c0decd49bdf579f638d4a3db5993f	Bacteria	Firmicutes	Clostridia	Clostridiales	Eubacteriaceae	Eubacterium	[Eubacterium] eligens	12.1132	0	0	0	0	0	0	0	0	0	0	0	0	0	0	0	0	0	0	0	0	0	0	0	0	0	0	0	0	0	0	0	0	0	0	0	0	0	0	0	0	0
251ff425b1bdde45c89c03a5fd4377e4	Bacteria	Verrucomicrobia	Opitutae	Puniceicoccales	Puniceicoccaceae	Coraliomargarita	Coraliomargarita akajimensis	12.1069	0	0	0	0	0	0	0	0	0	0	0	0	0	0	0	0	0	0	0	0	0	0	0	0	0	0	0	0	0	8	0	0	0	0	0	0	0	0	0	0	0
b82ef97e142d5b6a9206c9ca149f5629	Bacteria	Firmicutes	Clostridia	Clostridiales	Ruminococcaceae	Ruminococcus	Ruminococcus gauvreauii	12.0063	0	0	0	0	0	0	0	0	0	0	0	0	0	0	0	0	0	0	0	0	0	0	0	0	0	0	0	0	0	0	0	0	0	0	0	0	0	0	0	0	0
5e9158c5b64b5bf1ba89cb80d6895e94	Bacteria	Proteobacteria	Gammaproteobacteria	Enterobacterales	Enterobacteriaceae	Buttiauxella/Leclercia	Buttiauxella gaviniae/Leclercia adecarboxylata	12	0	0	0	0	0	0	0	0	0	0	0	0	0	0	0	0	0	0	0	0	0	0	0	0	0	0	0	0	159	42	533	206	299	62	40	70	49	0	0	0	22
800e0cb707439214eb046a5d8ae9ee39	Bacteria	Firmicutes	Clostridia	Clostridiales	Ruminococcaceae	Ruminococcus	Ruminococcus gauvreauii	11.9811	0	0	0	0	0	0	0	0	0	0	0	0	0	0	0	0	0	0	0	0	0	0	0	0	0	0	0	0	0	0	0	0	0	0	0	0	0	0	0	0	0
a97f025914805ead0652a420738b03a1	Bacteria	Firmicutes	Clostridia	Clostridiales	Lachnospiraceae	Lachnoclostridium	[Clostridium] saccharolyticum	11.8994	0	0	0	0	0	0	0	0	0	0	0	0	0	0	0	0	0	0	0	0	0	0	0	0	0	0	0	0	0	0	0	0	0	0	0	0	0	0	0	0	0
5a9c33c08e9c3d253d821dfabe2b2667	Bacteria	Proteobacteria	Gammaproteobacteria	Enterobacterales	Enterobacteriaceae	Escherichia	Escherichia coli	11.8679	0	0	160	0	625	0	0	0	140	0	0	0	0	0	0	0	0	0	0	0	0	0	0	0	0	0	0	126	0	0	0	0	0	0	0	0	0	0	0	0	0
75edb043f63836757d64cbbfa7a4d91f	Bacteria	Firmicutes	Clostridia	Clostridiales	Clostridiaceae/Gracilibacteraceae	Clostridium/Gracilibacter	Clostridium septicum/Gracilibacter thermotolerans	11.805	0	0	0	0	0	0	0	0	0	0	0	0	0	0	0	0	0	0	0	0	0	0	0	0	0	0	0	0	0	0	0	0	0	0	0	4	0	0	0	0	0
de32cfd3b6933dcb53530f70b2bbe695	Bacteria	Firmicutes	Clostridia	Clostridiales	Ruminococcaceae	Faecalibacterium	Faecalibacterium prausnitzii	11.7296	0	0	0	0	0	0	0	0	0	0	0	0	0	0	0	0	0	0	0	0	0	0	0	0	0	0	0	0	0	0	0	0	0	0	0	0	0	0	0	0	0
684a9edecbe54d1b6caa131395cb1192	Bacteria	Firmicutes	Clostridia	Clostridiales	Lachnospiraceae	Eisenbergiella	Eisenbergiella massiliensis	11.5031	0	0	0	0	0	0	0	0	0	0	0	0	0	0	0	0	0	0	144	0	0	0	0	0	0	0	0	0	9	0	16	0	0	19	35	0	0	0	0	0	0
9d793a5a030b2a34a4f038b450be05db	Bacteria	Proteobacteria	Gammaproteobacteria	Enterobacterales	Enterobacteriaceae	Enterobacter/Kosakonia	Enterobacter cancerogenus/Kosakonia sacchari	11.5031	0	0	0	0	0	0	0	0	0	0	0	0	0	0	0	0	0	0	0	0	0	0	0	0	0	0	0	0	0	0	0	0	0	11	0	0	0	0	0	0	0
4e3adc3f6849cd736bdeb33d9a92ea0c	Bacteria	Firmicutes	Clostridia	Clostridiales	Ruminococcaceae	Faecalibacterium	Faecalibacterium prausnitzii	11.4843	0	0	0	0	0	0	0	0	0	0	0	0	0	0	0	0	0	49	0	0	0	0	0	0	0	0	0	0	0	52	0	0	18	82	0	0	0	126	35	0	0
40f4a72a663f6f1a2779ed67f2e464cc	Bacteria	Firmicutes	Clostridia	Clostridiales	Ruminococcaceae	Oscillospira	Oscillospira guilliermondii	11.4403	0	0	0	0	0	254	0	0	0	325	0	0	0	0	0	0	0	0	0	0	0	0	0	100	0	0	0	0	0	0	0	0	0	0	0	0	0	0	0	0	0
2cf0235b2d1383fb494f86184ac1377c	Bacteria	Proteobacteria	Gammaproteobacteria	Enterobacterales	Enterobacteriaceae	Klebsiella	Klebsiella pneumoniae	11.4088	0	0	0	0	0	0	0	0	0	0	0	0	0	0	0	0	0	0	0	0	0	0	0	0	0	0	0	0	0	0	0	0	0	0	0	0	0	0	0	0	0
bf5abe17bb45d23eda50fb77c37a0488	Bacteria	Firmicutes	Negativicutes	Veillonellales	Veillonellaceae	Veillonella	Veillonella dispar	11.3962	0	0	0	0	0	0	0	0	0	0	0	0	0	0	0	0	0	0	0	0	0	0	0	0	0	0	0	0	0	0	0	0	0	0	0	0	0	0	0	0	0
6e4485af96d18ba5e9d1dea0beab7206	Bacteria	Firmicutes	Clostridia	Clostridiales	Lachnospiraceae	Faecalicatena/Lachnoclostridium	Faecalicatena orotica/[Clostridium] clostridioforme	11.2201	0	0	0	0	0	0	0	0	0	0	0	0	0	0	0	0	0	0	0	0	0	0	0	0	0	0	0	0	0	0	0	0	0	0	0	0	0	0	0	0	0
63de899a074c23a8ca7bb25edd47d98a	Bacteria	Firmicutes	Erysipelotrichia	Erysipelotrichales	Erysipelotrichaceae	Absiella	Absiella dolichum	11.1258	0	0	0	0	12	0	0	0	0	9	0	0	0	0	0	0	0	18	25	0	0	0	0	0	0	0	0	0	0	0	0	0	0	0	0	0	0	0	0	0	0
f3041d473a6b4b9e85435ae7ddabb783	Bacteria	Proteobacteria	Gammaproteobacteria	Enterobacterales	Enterobacteriaceae	Raoultella	Raoultella ornithinolytica	10.9371	0	0	152	0	0	0	0	0	0	34	0	0	0	0	107	0	0	0	0	0	730	667	0	0	0	0	0	0	0	0	0	0	0	0	0	0	0	0	0	0	0
923458a0084c2295edcde0e69beff75f	Bacteria	Firmicutes	Clostridia	Clostridiales	Ruminococcaceae	Candidatus Soleaferrea	Candidatus Soleaferrea massiliensis	10.8553	0	0	0	0	0	0	0	0	0	0	0	0	0	0	0	0	0	0	0	0	0	0	0	0	0	0	0	0	6	0	34	0	0	0	0	0	0	0	0	0	0
2b9657fda07a8f4d627d0eb269c49cf4	Bacteria	Firmicutes	Clostridia	Clostridiales	Ruminococcaceae	Oscillospira	Oscillospira guilliermondii	10.8176	0	0	0	0	0	0	0	0	0	0	0	0	0	0	0	0	0	0	0	0	0	0	0	0	0	0	0	0	0	0	0	0	0	0	0	0	0	0	0	0	0
ff35d4be1263fc46f03cc9c2f95bbec4	Bacteria	Firmicutes	Clostridia	Clostridiales	Ruminococcaceae	Faecalibacterium	Faecalibacterium prausnitzii	10.7296	0	0	0	0	0	0	0	0	0	0	0	0	0	0	0	0	0	0	0	0	0	0	0	0	0	0	0	0	0	22	38	0	23	91	28	16	15	0	0	0	30
3a73b91a6186f4bdee6feabcc5f2573b	Bacteria	Firmicutes	Clostridia	Clostridiales	Lachnospiraceae	Lachnoclostridium	[Clostridium] xylanolyticum	10.5472	0	0	0	0	0	0	0	0	0	0	0	0	0	0	0	0	0	0	0	0	0	0	0	0	0	0	0	0	0	42	8	5	0	17	30	43	24	0	0	0	0
7510ae64a2666df6d351642cdb32869a	Bacteria	Actinobacteria	Actinobacteria	Bifidobacteriales	Bifidobacteriaceae	Bifidobacterium	Bifidobacterium kashiwanohense/pseudocatenulatum	10.4717	0	0	0	0	0	0	0	0	0	0	0	0	0	0	0	0	0	0	0	0	0	0	0	0	0	0	0	0	0	0	0	0	0	0	0	0	0	0	0	0	0
c476600836445e2037ade5c4dab71572	Bacteria	Firmicutes	Clostridia	Clostridiales	Ruminococcaceae	Ruminococcus	Ruminococcus albus	10.4151	0	0	0	0	0	0	0	0	0	0	0	0	0	0	0	0	0	0	0	0	0	0	0	0	0	0	0	0	0	0	0	0	0	0	0	0	0	0	0	0	0
fa6828a33b2071c975b3d95c4a9e993c	Bacteria	Firmicutes	Clostridia	Clostridiales	Lachnospiraceae	Anaerobium/Blautia/Dorea/Hespellia/Parasporobacterium	Anaerobium acetethylicum/Blautia hansenii/Blautia producta/Dorea Candidatus Dorea massiliensis/Hespellia porcina/Parasporobacterium paucivorans	10.3962	0	0	0	0	0	0	0	0	0	0	0	0	0	0	0	0	0	0	0	0	0	0	0	0	0	0	0	0	0	0	14	0	7	0	7	0	0	0	0	0	0
a85dec8728c8ca963fed2c9563543980	Bacteria	Firmicutes	Clostridia	Clostridiales	Lachnospiraceae	Lachnoclostridium	[Clostridium] celerecrescens/[Clostridium] saccharolyticum/[Clostridium] xylanolyticum/[Desulfotomaculum] guttoideum	10.3459	0	0	0	0	0	0	0	0	0	0	0	0	0	0	0	0	0	0	0	0	28	0	0	0	0	0	0	0	0	0	0	0	0	0	0	0	0	0	0	0	0
9fc883c2e6148f0d914af88484356917	Bacteria	Proteobacteria	Gammaproteobacteria	Xanthomonadales	Xanthomonadaceae	Stenotrophomonas	Stenotrophomonas maltophilia	10.1761	0	0	0	0	0	0	0	0	0	0	0	0	0	0	0	0	0	0	0	0	0	0	0	0	0	0	0	0	0	0	0	0	0	0	0	0	0	0	0	0	0
e3413ec70fb7bc0887edd3c5c0918c00	Bacteria	Bacteroidetes	Bacteroidia	Bacteroidales	Barnesiellaceae	Barnesiella	Barnesiella intestinihominis	10.0503	0	0	0	0	0	0	0	0	0	0	0	0	0	0	0	0	0	0	0	0	0	0	0	0	0	0	0	0	0	30	0	0	0	0	40	72	22	0	0	0	0
27dd4b67b0b4b5ab05619546fca25a7f	Bacteria	Firmicutes	Clostridia	Clostridiales	Lachnospiraceae	Coprococcus	Coprococcus catus	10	0	0	0	0	0	0	0	0	0	0	0	0	0	0	0	0	0	0	0	0	0	0	0	0	0	0	0	0	20	0	65	16	14	15	26	0	0	0	0	0	0
28528ae86a8b9d49875ceb8fc4255c72	Bacteria	Bacteroidetes	Bacteroidia	Bacteroidales	Tannerellaceae	Parabacteroides	Parabacteroides distasonis	9.89937	0	0	0	0	24	7	12	13	3	18	12	0	5	10	0	0	15	10	13	21	7	0	51	58	10	0	36	27	0	0	0	0	0	0	0	0	0	0	0	0	0
4d9d813ca1fb1cdc16d49403c4dc8977	{unclassified}	{unclassified}	{unclassified}	{unclassified}	{unclassified}	{unclassified}	{unclassified}	9.84906	0	0	0	0	0	0	0	0	0	0	0	0	0	0	0	0	0	0	0	0	0	0	0	0	0	0	0	0	0	30	17	0	7	0	28	0	0	0	0	0	0
c3d6b22b404224dd227eecb9b4234f12	Bacteria	Proteobacteria	Gammaproteobacteria	Enterobacterales	Enterobacteriaceae	Citrobacter	Citrobacter freundii/werkmanii	9.74843	0	0	0	0	0	0	0	0	0	484	0	0	0	0	0	0	0	0	0	0	0	0	0	0	0	0	0	0	47	0	279	59	102	0	97	0	0	0	0	0	0
cd0d24348f3ff4a226af4da02e40f8a4	Bacteria	Firmicutes	Clostridia	Clostridiales	Clostridiales Family XIII. Incertae Sedis	Aminipila	Aminipila butyrica	9.65409	0	16	25	0	0	0	0	44	0	0	0	0	0	0	0	0	0	0	0	0	11	0	0	0	0	0	0	0	20	0	83	19	60	0	19	22	0	0	0	0	0
87472886052783f068fcfb0c07e4913d	Bacteria	Proteobacteria	Gammaproteobacteria	Enterobacterales	Enterobacteriaceae	Franconibacter	Franconibacter pulveris	9.63522	0	0	0	0	0	0	0	0	0	0	0	0	0	0	0	0	0	0	0	0	0	0	0	0	0	0	0	0	0	0	0	0	0	0	0	0	0	0	0	0	0
42ee9516debde7310a51947ef159ca11	Bacteria	Firmicutes	Clostridia	Clostridiales	Ruminococcaceae	Sporobacter	Sporobacter termitidis	9.53459	0	0	0	0	0	0	0	0	0	0	0	0	0	0	0	0	0	0	0	0	0	0	0	0	0	0	0	0	8	0	22	0	0	0	14	10	0	0	0	0	0
e06f01d6192eb08ee3881850818f59bb	Bacteria	Proteobacteria	Gammaproteobacteria	Enterobacterales	Erwiniaceae	Pantoea	Pantoea dispersa	9.53459	0	0	0	0	0	0	0	0	0	0	0	0	0	0	0	0	0	0	0	0	0	0	0	0	0	0	0	0	0	0	42	0	19	0	0	0	0	0	0	0	0
aa23dea494ad1771f8f8c0c6077322cf	Bacteria	Firmicutes	Clostridia	Clostridiales	Lachnospiraceae	Fusicatenibacter/Lachnoclostridium	Fusicatenibacter saccharivorans/[Clostridium] clostridioforme	9.45283	0	0	10	0	0	0	0	0	0	0	0	0	0	0	0	0	0	29	0	0	0	0	0	0	0	0	15	226	0	0	0	0	0	0	0	0	0	0	0	0	0
6690d54c7d341e96d00abf6f0d6b869f	Bacteria	Firmicutes	Erysipelotrichia	Erysipelotrichales	Erysipelotrichaceae	Faecalicoccus	Faecalicoccus pleomorphus	9.42138	0	0	0	3	32	0	3	0	0	9	0	0	2	0	0	0	23	23	19	37	10	17	0	0	0	0	0	5	0	4	0	0	0	0	4	0	0	0	0	0	0
7f403c1f38d176d224c3b4a993a7f903	Bacteria	Bacteroidetes	Bacteroidia	Bacteroidales	Prevotellaceae	Prevotella	Prevotella fusca/histicola/melaninogenica/veroralis	9.40881	0	0	0	0	0	0	0	0	0	0	0	0	0	0	0	0	0	0	0	0	0	0	0	0	0	0	0	0	9	0	76	20	6	0	0	0	0	0	0	0	0
78d559873c2771104e8b582de5422521	Bacteria	Firmicutes	Clostridia	Clostridiales	Lachnospiraceae	Marvinbryantia	Marvinbryantia formatexigens	9.28931	0	0	0	0	0	0	0	0	0	0	0	0	0	0	0	0	0	0	0	0	0	0	0	0	0	0	0	0	0	0	0	0	0	0	0	0	0	0	0	0	0
52e857be3fa63bccf5d0543cac6c4faa	Bacteria	Proteobacteria	Gammaproteobacteria	Enterobacterales	Enterobacteriaceae	Enterobacter	Enterobacter asburiae	9.28302	0	0	0	0	0	0	0	0	0	0	0	0	0	0	0	0	0	0	0	0	0	0	0	0	0	0	0	0	0	0	0	0	0	0	0	0	0	0	0	0	0
d72f98ff1129597fc2046859bf4ffbde	Bacteria	Firmicutes	Clostridia	Clostridiales	Ruminococcaceae	Ethanoligenens	Ethanoligenens harbinense	9.25786	0	0	0	0	0	0	0	0	0	0	0	0	0	0	0	0	0	0	0	0	0	0	0	0	0	0	0	0	0	0	0	0	0	0	0	0	0	0	0	0	0
4ce9901be34a05b8a0695c3d419bb1fb	Bacteria	Firmicutes	Clostridia	Clostridiales	Oscillospiraceae	Oscillibacter	Oscillibacter ruminantium	9.2327	0	0	0	0	0	0	0	0	0	0	0	0	0	0	0	0	0	0	0	0	0	0	0	0	0	0	0	0	0	0	0	0	0	0	0	0	0	0	0	0	0
34d26a589808bd08eb94918fc7d36304	Bacteria	Bacteroidetes	Bacteroidia	Bacteroidales	Barnesiellaceae	Barnesiella	Barnesiella intestinihominis	9.22642	0	0	0	0	0	0	0	0	0	0	0	0	0	0	0	0	0	0	0	0	0	0	0	0	0	0	0	0	0	9	25	0	0	0	25	62	0	0	0	0	0
92b7056680a25f82f6d4e976d4de9540	Bacteria	Bacteroidetes	Bacteroidia	Bacteroidales	Odoribacteraceae	Odoribacter	Odoribacter laneus	9	0	0	0	0	0	0	0	0	0	0	0	0	0	0	0	0	0	0	0	0	0	0	0	0	0	0	0	0	0	0	8	0	0	0	0	0	0	0	0	0	0
dc2ceac21ba2bb9b9689a531206be26a	Bacteria	Proteobacteria	Gammaproteobacteria	Enterobacterales	Enterobacteriaceae	Raoultella	Raoultella planticola	8.97484	0	0	0	0	0	0	0	0	0	0	0	0	0	0	0	0	0	0	0	0	0	0	0	0	0	0	0	0	0	0	0	0	0	0	0	0	0	0	0	0	0
e4751e26a66057c084aacdf84e31ff85	Bacteria	Firmicutes	Erysipelotrichia	Erysipelotrichales	Erysipelotrichaceae	Absiella	Absiella dolichum	8.91195	0	0	0	0	0	0	0	0	0	0	0	0	0	0	0	0	0	14	0	0	0	0	42	131	32	0	52	66	0	3	0	0	0	0	0	0	0	0	0	0	0
39efd4edccd882842fee6bbe24909a78	Bacteria	Firmicutes	Clostridia	Clostridiales	Lachnospiraceae	Roseburia	Roseburia faecis	8.88679	0	0	0	0	0	0	0	0	0	0	0	0	0	0	0	0	0	0	0	0	0	0	0	0	0	0	0	0	0	22	0	27	0	21	23	37	6	19	0	40	0
2997c1d4ee083b5db70f70a6bbf43adb	Bacteria	Firmicutes	Clostridia	Clostridiales	{unclassified}	Intestinimonas	Intestinimonas butyriciproducens	8.83019	0	0	0	0	107	0	154	0	0	0	0	0	0	0	0	0	0	0	0	182	216	0	0	0	0	0	0	0	0	0	0	0	0	0	0	0	0	0	0	0	0
d0838e686148033535cbfbb9a75ebc6b	Bacteria	Bacteroidetes	Bacteroidia	Bacteroidales	Bacteroidaceae	Bacteroides	Bacteroides fragilis	8.83019	0	0	0	0	51	0	0	32	0	0	0	0	0	0	0	0	0	0	0	0	0	0	0	0	0	0	0	0	0	0	0	0	0	0	0	0	0	0	0	0	0
6c58acfd130ab0cc6bc58e9a0ec89815	Bacteria	Firmicutes	Clostridia	Clostridiales	Peptococcaceae	Desulfotomaculum	Desulfotomaculum nigrificans	8.8239	0	0	0	0	0	0	11	0	9	0	0	0	0	0	0	0	32	0	18	31	46	19	0	0	0	0	0	0	0	0	0	0	0	0	0	0	0	0	0	0	0
2a1e7d91b7c928ec5e54c212c0bb637c	Bacteria	Proteobacteria	Gammaproteobacteria	Enterobacterales	Enterobacteriaceae	Salmonella	Salmonella enterica	8.7673	99	81	177	90	0	0	149	0	0	0	0	0	0	0	0	0	0	0	0	0	0	0	0	0	0	0	0	0	0	0	0	0	0	0	0	0	0	0	0	0	0
29733e6b45b37ed57f8d0c305b228c0b	Bacteria	Firmicutes	Clostridia	Clostridiales	Clostridiales Family XIII. Incertae Sedis	Aminipila/Anaerovorax/Casaltella	Aminipila butyrica/Anaerovorax odorimutans/Casaltella massiliensis	8.73585	0	5	0	2	0	0	0	0	0	18	0	0	0	0	0	0	0	4	0	4	0	0	0	0	0	0	0	0	9	0	66	7	16	0	0	0	0	0	0	0	0
962681d1214012f9a5a7f2df93ba817c	Bacteria	Firmicutes	Tissierellia	Tissierellales	Peptoniphilaceae	Finegoldia	Finegoldia magna	8.69182	0	0	0	0	0	0	0	0	0	0	0	0	0	0	0	0	0	0	0	0	0	0	0	0	0	0	0	0	0	0	0	0	0	0	0	0	0	0	0	0	0
cf3e5e3ce75e5e6a4ccc8baa93446c78	Bacteria	Proteobacteria	Gammaproteobacteria	Enterobacterales	Enterobacteriaceae	Metakosakonia	Metakosakonia massiliensis	8.65409	0	0	0	0	0	0	0	0	0	0	0	0	0	0	0	0	0	0	0	0	0	0	0	0	0	0	0	0	85	0	334	127	137	0	0	0	0	0	0	0	0
bf8aabe05eff7895024c039bd88a8ad0	Bacteria	Firmicutes	Clostridia	Clostridiales	{unclassified}	Intestinimonas	Intestinimonas gabonensis	8.63522	0	0	0	0	0	0	0	0	0	0	0	0	0	0	0	0	0	0	0	0	0	0	0	0	0	0	0	0	0	0	0	0	0	0	0	0	0	0	0	0	0
23b9abc0e64ec78c14fbbcf49d981ea2	Bacteria	Firmicutes	Clostridia	Clostridiales	Lachnospiraceae	Roseburia	Roseburia faecis	8.61635	0	0	0	0	0	0	0	0	0	0	0	0	0	0	0	0	0	0	0	0	0	0	0	0	0	0	0	0	0	28	0	0	74	7	40	34	7	10	0	0	62
e9cf692c75dd92a72bf88b71841fd7d8	Bacteria	Firmicutes	Clostridia	Clostridiales	{unclassified}	Flintibacter	Flintibacter butyricus	8.60377	0	0	0	0	0	0	0	0	0	0	0	0	0	0	0	0	0	0	0	0	0	0	0	0	0	0	0	0	30	60	97	0	23	0	40	17	0	0	0	0	0
86153b585e31e287dc1637854d0be9ba	Bacteria	Firmicutes	Clostridia	Clostridiales	Lachnospiraceae	Anaerocolumna	Anaerocolumna cellulosilytica	8.54717	0	0	0	0	0	0	0	0	0	0	0	0	0	0	0	0	0	0	0	0	0	0	0	0	0	0	0	0	60	0	132	45	32	0	0	10	0	0	0	0	0
a5392224570fb55494a4e75de6f00885	Bacteria	Firmicutes	Clostridia	Clostridiales	Lachnospiraceae	Lachnoclostridium	[Clostridium] celerecrescens/[Clostridium] clostridioforme/[Clostridium] indolis/[Desulfotomaculum] guttoideum	8.52201	0	0	0	0	0	0	0	0	0	0	0	0	0	0	0	0	0	0	0	0	15	0	0	0	0	0	0	148	0	0	0	0	0	0	0	0	0	0	0	0	0
20f1c9ec3569921390d4c3aac27972e5	Bacteria	Firmicutes	Clostridia	Clostridiales	Lachnospiraceae	Anaerocolumna/Hespellia	Anaerocolumna cellulosilytica/Hespellia porcina	8.46541	0	0	0	0	0	0	0	0	0	0	0	0	0	0	0	0	0	0	0	0	0	0	0	0	0	0	0	0	54	8	94	0	22	0	0	0	30	0	0	0	0
67754eb8cd37a955aa1f1ed11aecc2bc	Bacteria	Proteobacteria	Gammaproteobacteria	Enterobacterales	Erwiniaceae	Erwinia/Pantoea	Erwinia toletana/Pantoea ananatis/Pantoea dispersa	8.45283	0	0	0	0	0	0	0	0	0	0	0	0	0	0	0	0	0	0	0	0	0	0	0	0	0	0	0	0	1	0	0	0	0	1	1	0	3	4	0	0	23
a393f932d5c121cd3227859e90b4e9c0	Bacteria	Firmicutes	Clostridia	Clostridiales	Clostridiaceae	Butyricicoccus	Butyricicoccus pullicaecorum	8.41509	0	0	0	0	0	0	0	0	0	0	0	0	0	0	0	0	0	0	0	0	152	0	0	0	0	0	0	0	0	0	0	0	0	0	0	0	0	0	0	0	0
608f73b23e130f90e2c35c347f15ce17	Bacteria	Firmicutes	Clostridia	Clostridiales	Ruminococcaceae	Ruminococcus	Ruminococcus bromii	8.41509	0	0	0	0	0	0	0	0	0	0	0	0	0	0	0	0	0	0	0	0	0	0	0	0	0	0	0	0	0	0	7	0	0	0	0	0	0	0	0	0	0
32cf7d0bcab058de9f9a39f76939862d	Bacteria	Actinobacteria	Coriobacteriia	Eggerthellales	Eggerthellaceae	Adlercreutzia	Adlercreutzia equolifaciens	8.40881	0	0	0	0	0	0	0	0	0	0	0	0	0	0	0	0	0	0	0	0	0	0	0	0	0	0	0	0	0	0	0	14	0	0	0	0	0	0	0	0	0
0f90668805d226e6c09c531c944cbf91	Bacteria	Bacteroidetes	Bacteroidia	Bacteroidales	Tannerellaceae	Parabacteroides	Parabacteroides distasonis	8.34591	0	0	0	0	0	0	0	0	0	0	0	0	0	0	0	0	0	0	0	0	0	0	0	0	0	0	0	0	0	0	0	0	0	0	0	0	0	0	0	0	0
733cf2aa0d011573d7feaa47b9bbff0f	Bacteria	Bacteroidetes	Bacteroidia	Bacteroidales	Tannerellaceae	Parabacteroides	Parabacteroides distasonis	8.33962	0	0	0	0	0	8	0	0	0	0	0	0	0	0	0	0	0	17	0	0	0	0	0	0	0	0	0	0	0	0	0	0	0	0	0	0	0	0	0	0	0
0e4bec3852b745716ff51e42a5efb459	Bacteria	Firmicutes	Clostridia	Clostridiales	{unclassified}	Flavonifractor	Flavonifractor plautii	8.30818	0	0	0	324	0	0	0	95	0	69	0	0	0	0	0	0	39	57	0	0	69	0	0	0	0	0	0	0	0	0	0	0	0	0	0	0	0	0	0	0	0
78f30c5a042da2e78ff61ecd4b77549e	Bacteria	Verrucomicrobia	Verrucomicrobiae	Verrucomicrobiales	Akkermansiaceae	Akkermansia	Akkermansia muciniphila	8.28931	0	0	0	0	31	0	0	0	0	0	0	0	0	0	0	0	0	0	0	0	0	0	0	0	0	0	0	0	0	0	0	0	0	0	0	0	0	0	0	0	0
56902ef0e298d728f88341dbef8e349b	Bacteria	Firmicutes	Clostridia	Clostridiales	Lachnospiraceae	Lachnoclostridium	[Clostridium] celerecrescens/[Desulfotomaculum] guttoideum	8.26415	0	0	0	0	0	0	0	0	0	0	0	0	0	0	0	0	0	0	0	0	0	0	0	0	0	0	0	202	0	0	0	0	0	0	0	0	0	0	0	0	0
a52713bbc472c15305ea6b763ed3206e	Bacteria	Proteobacteria	Betaproteobacteria	Burkholderiales	Alcaligenaceae	Bordetella	Bordetella avium	8.24528	0	0	0	0	0	0	0	0	0	0	0	0	0	0	0	0	0	0	0	0	0	0	0	0	0	0	0	0	0	0	0	0	0	0	0	0	0	0	0	0	0
f31ae73adcab09997e79d465562e66cc	Bacteria	Firmicutes	Erysipelotrichia	Erysipelotrichales	Erysipelotrichaceae	Candidatus Stoquefichus	Candidatus Stoquefichus massiliensis	8.20126	0	0	0	0	0	0	0	0	0	0	0	0	0	0	0	0	0	0	0	19	0	0	3	0	0	0	0	0	0	18	0	0	0	0	0	21	8	0	0	0	0
79996bab0747e4574e77aae17a42585d	Bacteria	Firmicutes	Clostridia	Clostridiales	{unclassified}	Flavonifractor	Flavonifractor plautii	8.13208	0	0	0	0	0	0	0	0	0	0	0	0	0	0	0	0	0	0	0	0	0	0	0	0	0	0	0	0	0	0	0	0	0	0	0	0	0	0	0	0	0
39c98f81a7b61980718a7b87eb680c75	Bacteria	Bacteroidetes	Bacteroidia	Bacteroidales	Porphyromonadaceae	Porphyromonas	Porphyromonas gingivalis	8.10692	0	0	0	0	0	0	0	0	0	0	0	0	0	0	0	0	0	0	0	0	0	0	0	0	0	0	0	0	0	0	0	0	0	0	0	0	0	0	0	0	0
82fc6350dcbacd12e38547a8ce7d941f	Bacteria	Bacteroidetes	Bacteroidia	Bacteroidales	Tannerellaceae	Parabacteroides	Parabacteroides distasonis	8.06918	0	0	0	0	0	0	0	0	0	0	0	0	0	0	0	0	0	0	0	0	0	0	35	0	0	0	0	0	0	0	0	0	0	0	0	0	0	0	0	0	0
4966e35fa41a6fc84b70474557553768	Bacteria	Bacteroidetes	Bacteroidia	Bacteroidales	Tannerellaceae	Parabacteroides	Parabacteroides distasonis	7.98113	0	0	0	0	0	0	0	0	0	0	0	0	0	0	0	0	0	0	0	0	0	0	0	0	0	0	0	0	0	0	0	0	0	0	0	0	0	0	0	0	0
bba04a7150f9839871d04bdcc2f46b9d	Bacteria	Firmicutes	Clostridia	Clostridiales	Clostridiaceae/Clostridiales Family XIII. Incertae Sedis	Clostridium/Aminipila/Anaerovorax	Clostridium aminobutyricum/Aminipila butyrica/Anaerovorax odorimutans	7.96855	0	0	0	0	0	6	38	0	0	0	0	0	0	0	0	0	0	0	0	0	0	0	0	0	0	0	0	0	11	0	26	0	0	0	0	0	0	0	0	0	0
f70ec6d9f78a301b98befeba8ef443d5	Bacteria	Firmicutes	Clostridia	Clostridiales	Lachnospiraceae	Anaerobium/Anaerosporobacter/Anaerotaenia/Coprococcus/Dorea/Herbinix/Lachnoclostridium/Parasporobacterium	Anaerobium acetethylicum/Anaerosporobacter mobilis/Anaerotaenia torta/Coprococcus catus/Dorea Candidatus Dorea massiliensis/Herbinix luporum/[Clostridium] populeti/Parasporobacterium paucivorans	7.94969	0	0	0	0	0	0	0	0	0	0	0	0	0	0	0	0	0	0	0	0	0	0	0	0	0	0	0	0	0	0	0	0	0	0	0	0	0	0	0	0	0
237ebae432093a09e2f9b29c68fdb393	Bacteria	Firmicutes	Clostridia	Clostridiales	{unclassified}	Intestinimonas	Intestinimonas gabonensis/massiliensis	7.89937	0	0	0	0	0	0	0	0	0	0	0	0	0	0	0	0	0	0	0	0	0	0	0	0	0	0	0	0	0	0	11	0	6	0	0	0	0	0	0	0	0
4fc2462cffdd459962ae6b4db1c88bfb	Bacteria	Firmicutes	Clostridia	Clostridiales	Ruminococcaceae	Ethanoligenens	Ethanoligenens harbinense	7.85535	0	0	0	0	0	0	0	0	0	0	0	0	0	0	0	0	0	0	0	0	0	0	0	0	0	0	0	0	0	0	0	0	0	0	0	0	0	0	0	0	0
87a91d7726be10b76b3871abf64a5456	Bacteria	Actinobacteria	Actinobacteria	Bifidobacteriales	Bifidobacteriaceae	Bifidobacterium	Bifidobacterium longum	7.84277	0	0	0	0	0	3	10	7	0	8	0	0	0	0	0	0	0	0	0	0	0	0	0	0	0	0	0	0	3	13	10	0	7	49	22	22	5	11	0	0	0
e31820c4262cabb572737b01842f597a	Bacteria	Firmicutes	Clostridia	Clostridiales	Clostridiales Family XIII. Incertae Sedis	Mogibacterium	Mogibacterium diversum	7.81761	0	0	0	0	0	0	0	0	0	0	0	0	0	0	0	0	0	0	39	0	0	0	0	0	0	0	0	0	0	0	30	0	22	0	0	3	0	0	0	0	0
fabab3a5900bbd5e8e451079542c82fa	{unclassified}	{unclassified}	{unclassified}	{unclassified}	{unclassified}	{unclassified}	{unclassified}	7.71069	0	0	0	0	0	0	0	0	0	0	0	0	0	0	0	0	0	0	0	0	0	0	0	0	0	0	0	0	0	0	13	0	0	0	0	0	0	0	0	0	0
8b7dff0579227391f805bc8884fec83c	Bacteria	Proteobacteria	Gammaproteobacteria	Enterobacterales	Enterobacteriaceae	Cronobacter	Cronobacter dublinensis/sakazakii	7.7044	0	0	0	0	0	0	0	0	0	0	0	0	0	0	0	0	0	0	0	0	0	0	0	0	0	0	0	0	0	0	119	58	82	16	0	0	0	0	0	0	0
99136d94940f78b16e9890d460be9003	Bacteria	Bacteroidetes	Bacteroidia	Bacteroidales	Barnesiellaceae	Barnesiella	Barnesiella viscericola	7.67296	0	0	0	0	0	0	0	0	0	0	0	0	0	0	0	0	0	0	0	0	0	0	0	0	0	0	0	0	35	0	125	53	32	0	0	0	0	0	0	0	0
19a155b13afb8b8abbe4b55baeccadbd	Bacteria	Firmicutes	Clostridia	Clostridiales	Ruminococcaceae	Anaerofilum	Anaerofilum agile/pentosovorans	7.56604	0	0	0	0	0	0	0	0	0	0	0	0	0	0	0	0	13	18	8	0	0	0	0	0	0	0	0	0	0	0	0	0	0	0	0	3	0	0	0	0	0
eb77234a348469ce69f0d4daecac1f41	Bacteria	Proteobacteria	Betaproteobacteria	Burkholderiales	Oxalobacteraceae	Oxalobacter	Oxalobacter formigenes	7.51572	0	0	0	0	0	0	0	0	0	0	0	0	0	0	0	0	0	0	0	0	0	0	0	0	0	0	0	0	0	0	0	0	0	0	0	0	0	241	23	23	233
bea6ab12095344b8283477f71e073f73	Bacteria	Firmicutes	Clostridia	Clostridiales	Ruminococcaceae/{unclassified}	Sporobacter/Flintibacter	Sporobacter termitidis/Flintibacter butyricus	7.49057	0	0	0	0	0	0	0	0	0	0	0	0	0	0	0	0	0	0	0	0	0	0	0	0	0	0	0	0	0	0	0	0	0	0	0	0	0	0	0	0	0
3427caf2f54a553c9e26f92901dc38f3	Bacteria	Firmicutes	Clostridia	Clostridiales	Catabacteriaceae/Peptococcaceae	Catabacter/Desulfotomaculum	Catabacter hongkongensis/Desulfotomaculum nigrificans	7.45912	0	0	0	0	0	0	0	0	0	0	0	0	0	0	0	0	0	0	0	0	0	0	0	0	0	0	0	0	15	0	30	10	0	0	0	0	0	0	0	0	0
64439a869cb2ec4c231a7dcd46125a11	Bacteria	Firmicutes	Clostridia	Clostridiales	Lachnospiraceae	Anaerocolumna	Anaerocolumna jejuensis	7.45912	0	0	0	0	0	0	0	0	0	0	0	0	0	0	0	0	0	0	0	0	0	0	0	0	0	0	0	0	0	0	0	0	0	0	0	0	0	0	0	0	0
d4b7ea014819509548f570260beb4c69	Bacteria	Bacteroidetes	Bacteroidia	Bacteroidales	Barnesiellaceae	Barnesiella	Barnesiella intestinihominis	7.42767	0	0	0	0	3	0	0	0	0	0	0	0	0	0	0	0	0	0	0	0	0	0	0	0	0	0	0	0	0	0	0	32	0	0	0	0	0	0	0	0	0
c042aeef445859a0b66a6dde0aae3c1f	Bacteria	Firmicutes	Clostridia	Clostridiales	Ruminococcaceae	Ruminiclostridium	[Clostridium] leptum	7.32704	0	0	0	0	0	0	0	0	0	0	0	0	0	0	0	0	0	0	0	0	0	0	0	0	0	0	0	0	0	0	37	0	12	0	0	0	0	0	0	0	0
ef8f4d0d8232736bf7978fc6eee2db32	Bacteria	Proteobacteria	Gammaproteobacteria	Enterobacterales	Erwiniaceae	Pantoea	Pantoea dispersa/stewartii	7.25786	0	0	0	0	0	0	0	0	0	0	0	0	0	0	0	0	0	0	0	0	0	0	0	0	0	0	0	0	4	0	0	0	0	0	0	0	0	0	0	0	0
392f04c963e359f7dcc17e4a2646d702	Bacteria	Bacteroidetes	Bacteroidia	Bacteroidales	Tannerellaceae	Parabacteroides	Parabacteroides distasonis	7.21384	0	0	0	0	0	0	0	0	0	0	0	0	0	0	0	0	0	0	0	0	0	0	0	0	0	0	0	0	0	0	0	0	0	0	0	0	0	0	0	0	0
cac9f72a33a990bad71c7635b0bfa399	Bacteria	Firmicutes	Clostridia	Clostridiales	Ruminococcaceae	Ruminococcus	Ruminococcus bromii	7.10692	0	0	0	0	0	0	0	0	0	0	0	0	0	0	0	0	0	0	0	0	0	0	0	0	0	0	0	0	0	0	0	0	0	0	0	0	0	0	0	0	0
dc54ac5e3ab17c3cd8ac77fa82b07650	Bacteria	Firmicutes	Clostridia	Clostridiales	Ruminococcaceae	Ruminiclostridium	Ruminiclostridium thermocellum	7.08805	0	0	0	0	0	0	0	0	0	0	0	0	0	0	0	0	0	0	0	0	0	0	0	0	0	0	0	0	0	46	0	0	0	0	0	0	0	0	0	0	0
83a04d83a20fc7fd5e30ac25e636999e	Bacteria	Firmicutes	Clostridia	Clostridiales	Ruminococcaceae	Ruminiclostridium	Ruminiclostridium thermocellum	7.04403	0	0	0	0	0	0	0	0	0	0	0	0	0	0	0	0	0	0	0	0	0	0	0	0	0	0	0	0	0	0	13	0	7	0	0	0	0	0	0	0	0
99cde7d56d5230f4d0d8fa7d8b6d22d1	Bacteria	Firmicutes	Clostridia	Clostridiales	Lachnospiraceae/Ruminococcaceae	Blautia/Ruminococcus	[Ruminococcus] torques/Blautia schinkii/Ruminococcus faecis/Ruminococcus gauvreauii/Ruminococcus lactaris	6.98742	0	38	42	43	0	0	34	44	14	0	0	0	0	0	0	0	0	25	18	30	0	17	0	28	0	0	0	0	0	0	7	0	0	0	0	0	0	0	0	0	0
fde12d5c14263b3d9c25ca6d333e4209	Bacteria	Firmicutes	Clostridia	Clostridiales	{unclassified}	Flintibacter	Flintibacter butyricus	6.98113	0	0	0	0	46	0	0	0	0	0	0	0	0	0	0	41	0	0	0	0	52	0	0	0	0	0	0	0	0	0	0	0	0	0	0	0	0	0	0	0	0
b413f0ee6a750160a2b972520dadb238	Bacteria	Proteobacteria	Gammaproteobacteria	Enterobacterales	Enterobacteriaceae	Klebsiella	Klebsiella oxytoca	6.93711	17	5	0	1	12	0	0	8	5	14	5	0	13	5	4	4	5	0	22	4	7	13	9	14	0	45	0	5	8	15	28	14	3	6	3	0	11	44	26	37	33
92a750d3658225dc692d4a800e21d83f	Bacteria	Firmicutes	Clostridia	Clostridiales	{unclassified}	Intestinimonas	Intestinimonas butyriciproducens/timonensis	6.91824	0	0	0	0	0	0	0	0	0	0	0	0	0	0	0	0	0	0	0	0	0	0	0	0	0	0	0	0	154	0	576	125	225	0	0	0	0	0	0	0	0
28f626b098c4566824163d1323836ad3	Bacteria	Actinobacteria	Actinobacteria	Bifidobacteriales	Bifidobacteriaceae	Bifidobacterium	Bifidobacterium adolescentis	6.89937	0	0	0	0	0	0	0	0	0	0	0	0	0	0	0	0	0	0	0	0	0	0	0	0	0	0	0	0	0	0	0	0	0	265	151	102	0	0	0	0	0
18df473790ae48e253aecc30db7c1625	Bacteria	Proteobacteria	Gammaproteobacteria	Pseudomonadales	Pseudomonadaceae	Pseudomonas	Pseudomonas monteilii/putida	6.89937	0	0	0	0	0	0	0	0	0	0	0	0	0	0	0	0	0	0	0	0	0	0	0	0	0	0	0	0	0	0	0	0	0	0	0	0	0	0	0	0	0
fb6d884bf56af3318aa7ec7a4ff2289d	Bacteria	Firmicutes	Clostridia	Clostridiales	Ruminococcaceae	Agathobaculum	Agathobaculum butyriciproducens/desmolans	6.8805	0	0	0	0	0	0	0	0	0	0	0	0	0	0	0	0	0	0	0	0	0	0	0	0	0	0	0	212	0	0	0	0	0	0	0	0	0	0	0	0	0
0248ddadfcb592cfd4a5c8e7634eb5e0	Bacteria	Proteobacteria	Gammaproteobacteria	Enterobacterales	Enterobacteriaceae	Pseudescherichia	Pseudescherichia vulneris	6.86164	0	0	0	0	0	0	0	0	0	0	0	0	0	0	0	0	0	0	0	0	0	0	0	0	0	0	0	0	0	0	0	0	0	0	0	0	0	0	0	0	0
a9be41b2523046f53962ee081e282f44	Bacteria	Proteobacteria	Gammaproteobacteria	Enterobacterales	Erwiniaceae	Pantoea	Pantoea ananatis	6.7044	0	0	0	0	0	0	0	0	0	0	0	0	0	0	0	0	0	0	0	0	0	0	0	0	0	0	0	0	0	0	0	0	0	0	0	0	0	0	0	0	0
4c948f146e6e4b2e78d4255561c5d6c7	Bacteria	Bacteroidetes	Bacteroidia	Bacteroidales	Bacteroidaceae	Bacteroides	Bacteroides faecis	6.67296	0	0	0	0	0	0	0	0	0	0	0	0	0	0	0	0	0	0	0	0	0	0	0	0	0	0	0	0	0	0	0	0	0	0	0	0	0	30	0	0	24
244dc7677f229cd9025a70b60986ea6e	Bacteria	Firmicutes	Clostridia	Clostridiales	Catabacteriaceae/Lachnospiraceae	Catabacter/Cellulosilyticum	Catabacter hongkongensis/Cellulosilyticum lentocellum	6.60377	0	0	0	0	0	0	0	0	0	0	0	0	0	0	0	0	0	0	0	0	0	0	0	0	0	0	0	0	18	17	40	10	21	0	11	17	11	0	0	0	0
0bc06f91ec4e5a016b14ccec9bca9962	Bacteria	Firmicutes	Clostridia	Clostridiales	Ruminococcaceae	Oscillospira	Oscillospira guilliermondii	6.56604	0	0	0	0	0	0	0	0	0	0	0	0	0	0	0	0	0	0	0	0	0	0	0	0	0	0	0	0	0	0	0	0	0	0	0	0	0	0	0	0	0
bc1e49a159cf2d7b3cd98b1e55f3c097	Bacteria	Verrucomicrobia	Verrucomicrobiae	Verrucomicrobiales	Akkermansiaceae	Akkermansia	Akkermansia muciniphila	6.55975	0	0	0	0	0	0	0	0	0	0	0	0	0	0	0	0	0	0	0	0	0	0	0	0	0	0	0	0	0	0	0	0	0	0	0	0	0	0	0	0	0
6bf624a49e8e3bd558792e46de02dc55	Bacteria	Firmicutes	Clostridia	Clostridiales	{unclassified}	Flintibacter	Flintibacter butyricus	6.53459	0	0	0	0	0	0	0	0	0	0	0	0	0	0	0	0	0	0	0	0	0	0	0	0	0	0	0	0	0	432	0	0	0	0	36	298	98	0	0	0	0
b604c6b9271cb97cb89f65ec94e66ee0	Bacteria	Proteobacteria	Gammaproteobacteria	Enterobacterales	Enterobacteriaceae	Enterobacter	Enterobacter asburiae	6.5283	0	0	0	0	0	0	0	0	0	0	0	0	0	0	0	0	0	0	0	0	0	0	0	0	0	0	0	0	0	0	0	0	0	0	0	0	0	0	0	0	0
851a8aab25b2915fb0dd21d5355f05cf	Bacteria	Firmicutes	Clostridia	Clostridiales	{unclassified}	Flavonifractor	Flavonifractor plautii	6.42767	0	0	0	0	0	0	0	0	0	0	0	0	0	0	0	0	6	0	0	0	0	0	0	0	0	0	0	0	0	21	0	0	0	0	19	23	8	0	0	0	0
44be525ea9bca22e5d755940893a7e83	Bacteria	Proteobacteria	Gammaproteobacteria	Enterobacterales	Enterobacteriaceae	Enterobacter	Enterobacter cloacae	6.39623	0	0	0	0	0	0	0	0	0	0	0	0	0	0	0	0	0	0	0	0	0	0	0	0	0	0	0	0	0	0	0	0	0	0	0	0	0	0	0	0	0
099453fb3511a3bf6cbf8b14e8e2dddc	Bacteria	Firmicutes	Erysipelotrichia	Erysipelotrichales	Erysipelotrichaceae	Candidatus Stoquefichus	Candidatus Stoquefichus massiliensis	6.38365	0	0	0	0	0	0	0	0	0	0	0	0	0	0	0	0	0	0	0	0	0	0	0	0	0	0	0	0	0	57	0	0	0	15	34	28	12	0	0	0	0
f3370528f00cf0d1a267696603e91351	Bacteria	Bacteroidetes	Bacteroidia	Bacteroidales	Rikenellaceae	Alistipes	Alistipes shahii	6.36478	0	0	0	0	0	0	0	0	0	0	0	0	0	0	0	0	0	0	0	0	0	0	0	0	0	0	0	0	0	0	51	0	0	0	0	0	0	0	0	0	0
e29d43d2a700233a8a82d42e37944270	Bacteria	Firmicutes	Clostridia	Clostridiales	Lachnospiraceae	Roseburia	Roseburia inulinivorans	6.23899	0	0	0	0	0	0	0	0	0	0	0	0	0	0	0	0	0	0	0	0	0	0	0	0	0	0	0	0	0	0	0	0	0	0	0	0	0	0	0	0	0
8a540eba1d80dec507d0cf7cac1fe60e	Bacteria	Firmicutes	Clostridia	Clostridiales	Caldicoprobacteraceae/Catabacteriaceae/Clostridiaceae	Caldicoprobacter/Catabacter/Caloramator	Caldicoprobacter faecalis/Catabacter hongkongensis/Caloramator australicus	6.22642	0	0	0	0	0	0	0	0	0	0	0	0	0	0	0	0	0	0	0	0	0	0	0	0	0	0	0	0	0	0	0	0	0	0	0	0	0	0	0	0	0
242c6185bbac47820ac9270b45436c37	Bacteria	Firmicutes	Clostridia	Clostridiales	Clostridiaceae	Clostridium	Clostridium botulinum	6.15723	0	0	0	0	0	0	0	0	4	0	0	0	0	0	0	0	0	0	0	0	0	0	0	0	0	0	0	0	0	0	23	10	8	0	0	0	0	0	0	0	0
7a223b5d8988d344425cc8edfcc9f568	Bacteria	Firmicutes	Clostridia	Clostridiales	Ruminococcaceae	Acetanaerobacterium/Anaerotruncus	Acetanaerobacterium elongatum/Anaerotruncus colihominis	6.13208	0	0	0	0	0	0	0	0	0	0	0	0	0	0	0	0	0	0	0	0	0	0	0	0	0	0	0	0	0	0	0	0	0	0	0	0	0	0	0	0	0
805c491d55296c6d15b79c3f7bf92db2	Bacteria	Firmicutes	Clostridia	Clostridiales	Lachnospiraceae	Lachnoclostridium	Lachnoclostridium phytofermentans	6.13208	0	0	0	0	0	0	0	0	0	0	0	0	0	0	0	0	0	0	0	0	0	0	0	0	0	0	0	0	0	0	0	0	0	0	0	0	0	0	0	0	0
9add794addad83591cb51c256c6ea9d3	Bacteria	Bacteroidetes	Bacteroidia	Bacteroidales	Bacteroidaceae	Bacteroides	Bacteroides ovatus	6.1195	0	0	0	0	0	0	27	0	0	0	0	0	0	0	0	0	0	0	0	19	0	0	0	43	48	0	35	74	0	0	0	0	0	0	0	0	0	0	0	0	0
a5100bb2ef147fdd22b56912e1ba9c84	Bacteria	Firmicutes	Clostridia	Clostridiales	Lachnospiraceae	Faecalicatena	Faecalicatena orotica	6.02516	0	0	0	0	0	0	0	0	0	0	0	0	0	0	0	0	0	0	0	68	145	0	0	0	0	0	0	0	0	0	0	0	0	0	22	24	7	0	0	0	0
5d80e85fed5e4d05c0c6bf72dc14f4f5	Bacteria	Proteobacteria	Gammaproteobacteria	Enterobacterales	Enterobacteriaceae	Klebsiella	Klebsiella pneumoniae	6.02516	0	0	0	0	0	0	0	0	0	0	0	0	0	0	0	0	0	0	0	0	0	0	0	0	0	0	0	0	0	0	0	0	0	0	0	0	0	0	0	0	0
507166e77b71875e1fc0196c1e7b5c14	Bacteria	Actinobacteria	Actinobacteria	Bifidobacteriales	Bifidobacteriaceae	Bifidobacterium	Bifidobacterium angulatum	5.97484	0	0	0	0	0	0	0	0	0	0	0	0	0	0	0	0	0	0	0	0	0	0	0	0	0	0	0	0	0	0	0	0	0	40	0	0	0	0	0	0	0
fbb1b555957cce331ee6af7b2af1501a	Bacteria	Firmicutes	Clostridia	Clostridiales	Ruminococcaceae	Bittarella	Bittarella massiliensis	5.9434	0	0	0	0	0	0	0	0	0	0	0	0	0	0	0	0	0	0	0	0	30	0	0	0	0	0	0	0	0	6	6	0	0	0	5	0	0	0	0	0	0
7acd254382ebece84a877585b48e37dd	Bacteria	Firmicutes	Erysipelotrichia	Erysipelotrichales	Erysipelotrichaceae	Dielma	Dielma fastidiosa	5.93711	0	0	0	0	0	0	0	0	0	0	0	0	0	0	0	0	0	0	0	0	0	0	0	0	0	0	0	0	0	0	0	0	0	0	0	0	0	0	0	0	0
c9aa83235750d729e81601e768e59781	Bacteria	Actinobacteria	Actinobacteria	Bifidobacteriales	Bifidobacteriaceae	Bifidobacterium	Bifidobacterium longum	5.83019	0	0	0	0	0	0	0	0	0	0	0	0	0	0	0	0	75	73	134	148	211	92	0	0	0	0	0	0	0	0	0	0	0	0	0	0	0	0	0	0	47
98922d55ae55f18ee29945b4e50016dd	Bacteria	Bacteroidetes	Bacteroidia	Bacteroidales	Tannerellaceae	Parabacteroides	Parabacteroides distasonis	5.79245	0	0	0	0	0	0	0	0	0	0	0	0	0	0	0	0	0	0	0	0	0	0	20	6	5	0	8	8	0	0	0	0	0	0	0	0	0	0	0	0	0
a24b944373b3b465768f81641327cb8e	Bacteria	Bacteroidetes	Bacteroidia	Bacteroidales	Bacteroidaceae	Bacteroides	Bacteroides ovatus	5.73585	0	0	0	0	33	20	42	26	48	50	0	0	0	0	0	0	0	0	0	38	29	0	49	32	30	28	16	53	0	0	16	0	0	0	0	0	0	0	0	0	0
e93cb8590e1d8bba16a5b1965f0db0a1	Bacteria	Firmicutes	Clostridia	Clostridiales	Lachnospiraceae	Anaerobium/Coprococcus/Dorea/Parasporobacterium	Anaerobium acetethylicum/Coprococcus catus/Dorea Candidatus Dorea massiliensis/Parasporobacterium paucivorans	5.66667	0	0	0	0	0	0	0	0	0	0	0	0	0	0	0	0	0	0	15	0	0	0	0	0	0	0	0	0	0	0	0	0	0	0	0	0	0	0	0	0	0
c7bec6c183e15a48b63449a47404e8ac	Bacteria	Actinobacteria	Coriobacteriia	Eggerthellales	Eggerthellaceae	Eggerthella	Eggerthella lenta	5.64151	0	0	0	0	0	0	0	0	0	0	0	0	0	0	0	0	0	0	0	0	0	0	0	0	0	0	0	0	2	0	11	0	0	0	0	0	0	0	0	0	0
fc829b28d3314dabded33068cf41e747	Bacteria	Proteobacteria	Deltaproteobacteria	Desulfovibrionales	Desulfovibrionaceae	Desulfovibrio	Desulfovibrio desulfuricans	5.60377	0	0	0	0	0	0	0	0	0	0	0	0	0	0	0	0	0	0	0	0	0	0	0	0	0	0	0	0	6	0	0	0	19	0	0	0	0	0	0	0	0
03f35c47c0165b0e93aa4a130180d623	Bacteria	Firmicutes	Clostridia	Clostridiales	Ruminococcaceae	Anaerotruncus	Anaerotruncus colihominis	5.50314	0	0	0	0	0	0	0	0	0	0	0	0	0	0	0	0	0	0	0	0	0	0	0	0	0	0	0	0	0	0	0	0	0	0	13	4	3	0	0	0	376
20ea1fab07e557617021f078cc478ba9	Bacteria	Proteobacteria	Gammaproteobacteria	Pseudomonadales	Moraxellaceae	Acinetobacter	Acinetobacter calcoaceticus/indicus/radioresistens/variabilis	5.45283	0	0	0	0	0	0	0	0	0	0	0	0	0	0	0	0	0	0	0	0	0	0	0	0	0	0	0	0	232	0	338	127	154	16	0	0	0	0	0	0	0
af5b0c8b5944a1f173c67cdc590a9dbe	Bacteria	Firmicutes	Clostridia	Clostridiales	Lachnospiraceae	Roseburia	Roseburia faecis/hominis/intestinalis	5.44025	0	0	0	0	0	0	0	0	0	0	0	0	0	0	0	0	0	0	0	0	0	0	0	0	0	0	0	0	0	0	0	0	0	0	0	0	0	0	0	0	0
fac69395e63e7b7ffb170cf5837672a4	Bacteria	Actinobacteria	Coriobacteriia	Coriobacteriales	Coriobacteriaceae	Collinsella	Collinsella aerofaciens	5.42767	0	0	0	0	0	0	0	0	0	0	0	0	0	0	0	0	0	0	0	0	0	0	0	0	0	0	0	0	0	0	0	0	0	0	0	0	0	0	0	0	0
92dc72292738601b9e1e66fff0f14c0d	Bacteria	Firmicutes	Clostridia	Clostridiales	{unclassified}	Flavonifractor	Flavonifractor plautii	5.30189	0	0	0	0	0	0	0	0	0	0	0	0	0	0	0	0	0	0	0	0	0	0	0	0	0	0	0	0	0	0	0	0	0	0	0	0	0	0	0	0	0
dd7632a5779117680888e7962bcc18b2	Bacteria	Proteobacteria	Gammaproteobacteria	Enterobacterales	Enterobacteriaceae	Kluyvera	Kluyvera ascorbata	5.28931	0	25	54	0	0	0	0	32	0	0	0	0	0	0	0	0	0	0	0	0	0	3	0	0	0	0	0	0	8	31	68	21	6	20	21	17	2	35	0	0	27
87b19ba3182f224c1875188c8f7ee494	Bacteria	Firmicutes	Clostridia	Clostridiales	Lachnospiraceae	Lachnoclostridium	[Clostridium] aldenense	5.16981	0	0	0	0	0	0	0	0	0	0	0	0	0	0	0	0	0	0	0	0	0	0	0	0	0	0	0	0	92	0	204	70	82	0	0	0	0	0	0	0	0
deed005afe4bd75ccec5134577e69b35	Bacteria	Firmicutes	Clostridia	Clostridiales	Ruminococcaceae	Caproiciproducens/Ruminiclostridium	Caproiciproducens galactitolivorans/[Clostridium] leptum	5.14465	0	0	0	0	0	0	0	0	0	0	0	0	0	0	0	0	0	0	0	0	0	0	0	0	0	0	0	0	0	0	15	8	0	0	0	5	0	0	0	0	0
f3b9891cef01b2936b9c95a018490dcf	Bacteria	Proteobacteria	Gammaproteobacteria	Enterobacterales	Enterobacteriaceae	Franconibacter	Franconibacter pulveris	5.13836	0	0	0	0	0	0	0	0	0	0	0	0	0	0	0	0	0	0	0	0	0	0	0	0	0	0	0	0	0	0	0	0	0	0	0	0	0	0	0	0	0
2964cf667a51b5527ed419f5a7103461	Bacteria	Bacteroidetes	Bacteroidia	Bacteroidales	Barnesiellaceae	Barnesiella	Barnesiella intestinihominis	5.1195	0	0	0	0	0	0	0	0	0	0	0	0	0	0	0	0	0	0	0	0	0	0	0	0	0	0	0	0	0	0	0	0	0	0	0	0	0	0	0	0	0
41aa689e63d036915902dbb618b40eee	Bacteria	Bacteroidetes	Bacteroidia	Bacteroidales	Tannerellaceae	Parabacteroides	Parabacteroides distasonis	5.08176	0	0	0	0	0	0	0	15	0	0	0	0	0	0	0	0	0	0	0	0	0	0	0	0	0	0	0	0	0	0	0	0	0	0	0	0	0	0	0	0	21
0266f5fbb05c388fab947db2221da408	Bacteria	Proteobacteria	Gammaproteobacteria	Enterobacterales	Enterobacteriaceae	Escherichia	Escherichia coli	4.97484	0	0	0	0	0	0	0	0	275	0	0	0	0	0	0	0	96	0	0	0	0	0	256	0	0	0	0	0	0	0	0	0	0	0	0	0	0	0	0	0	0
c4a11e9745248bb4c62d4165fb6c5c72	Bacteria	Bacteroidetes	Bacteroidia	Bacteroidales	Odoribacteraceae	Butyricimonas	Butyricimonas faecihominis/paravirosa	4.97484	0	0	0	0	0	0	0	0	0	0	0	0	0	0	0	0	0	0	0	0	0	0	0	0	0	0	0	0	0	0	0	0	0	0	0	0	0	0	0	0	0
8746ff0eaaa06976325d549e2818ce3c	Bacteria	Bacteroidetes	Bacteroidia	Bacteroidales	Odoribacteraceae	Odoribacter	Odoribacter laneus	4.94969	0	0	0	0	0	0	0	0	0	0	0	0	0	0	0	0	0	0	0	0	0	0	0	0	0	0	0	0	22	0	31	0	0	0	0	0	0	0	0	0	0
9a9c3d916025f8595dcff97221b0f515	Bacteria	Firmicutes	Clostridia	Clostridiales	Lachnospiraceae	Lachnoclostridium	[Clostridium] algidixylanolyticum	4.9434	0	0	0	0	0	0	0	0	0	0	0	0	0	0	0	0	0	0	0	12	0	0	0	0	0	0	0	0	0	0	0	0	0	0	7	0	0	0	0	0	0
b114d4c0b0ed4c3421eb9fba59e12cdf	Bacteria	Firmicutes	Clostridia	Clostridiales	Clostridiaceae	Clostridium	Clostridium tertium	4.89308	0	0	0	0	0	0	0	0	0	0	0	0	0	0	0	0	0	0	0	0	0	0	0	0	0	0	0	0	0	0	0	0	0	0	0	0	0	0	0	0	0
5f1a57111b1d74d6ed036032ddc731e5	Bacteria	Firmicutes	Clostridia	Clostridiales	Eubacteriaceae/Lachnospiraceae	Eubacterium/Lachnospira	[Eubacterium] eligens/Lachnospira pectinoschiza	4.8805	0	0	0	0	0	0	0	0	0	0	0	0	0	0	0	0	0	0	0	0	0	0	0	0	0	0	0	0	0	0	23	0	17	0	0	10	0	11	0	0	19
c9f7c3fedea4f53644477fd80fbfbd00	Bacteria	Firmicutes	Clostridia	Clostridiales	Ruminococcaceae	Ruminococcus	Ruminococcus callidus	4.8805	0	0	0	0	0	0	0	0	0	0	0	0	0	0	0	0	0	0	0	0	0	0	0	0	0	0	0	0	179	0	423	133	0	7	0	0	0	0	0	0	0
6bc64dd0fc64b34efd55c50c3a187284	Bacteria	Firmicutes	Clostridia	Clostridiales	Clostridiaceae/Clostridiales Family XIII. Incertae Sedis	Clostridium/Aminipila/Anaerovorax	Clostridium aminobutyricum/Aminipila butyrica/Anaerovorax odorimutans	4.85535	0	0	0	0	0	0	0	0	0	0	0	0	0	0	0	0	0	0	0	0	0	0	0	0	0	0	0	0	3	0	11	8	5	0	0	0	0	0	0	0	0
1ff3a709d5face70622b908950e27162	Bacteria	Proteobacteria	Deltaproteobacteria	Desulfovibrionales	Desulfovibrionaceae	Desulfovibrio	Desulfovibrio piger	4.81132	0	0	0	0	44	0	1	87	4	52	0	0	0	0	0	0	0	0	0	0	0	0	0	0	0	0	0	0	46	0	6	40	0	0	0	0	0	7	0	0	13
f65a983e89bb330abfd3613cb668b9e8	Bacteria	Bacteroidetes	Bacteroidia	Bacteroidales	Barnesiellaceae	Barnesiella	Barnesiella intestinihominis	4.74214	0	0	0	0	0	0	0	0	0	0	0	0	0	0	0	0	0	0	0	0	0	0	0	0	0	0	0	0	0	0	30	0	0	0	0	0	0	0	0	0	0
948b28bae25769cf016d23017b7eef81	Bacteria	Firmicutes	Clostridia	Clostridiales	Lachnospiraceae	Lachnoclostridium	[Clostridium] glycyrrhizinilyticum	4.71698	0	0	0	0	0	0	0	0	0	0	0	0	0	0	0	0	0	0	26	0	0	0	0	0	0	0	0	0	0	0	0	0	0	0	0	0	0	0	0	0	0
606d70d3a54631cdd6c7d68a2d0187e9	Bacteria	Actinobacteria	Coriobacteriia	Eggerthellales	Eggerthellaceae	Gordonibacter	Gordonibacter pamelaeae	4.68553	0	0	9	0	89	27	40	29	38	47	10	11	25	14	0	0	6	0	24	15	0	0	0	0	0	0	0	0	0	0	0	0	0	0	0	0	0	0	0	0	0
a28afb7a1cdb76ee49ffe8b8890b22a1	Bacteria	Firmicutes	Clostridia	Clostridiales	Lachnospiraceae	Dorea	Dorea longicatena	4.58491	0	0	0	0	0	0	0	0	0	0	0	0	0	0	0	0	0	0	0	0	0	0	0	0	0	0	0	0	0	0	18	0	0	0	0	0	0	0	0	0	0
49d3a3d0329b6ec84cf2481c58bcea2e	Bacteria	Firmicutes	Clostridia	Clostridiales	Eubacteriaceae	Eubacterium	Eubacterium ramulus	4.58491	0	0	0	0	0	0	0	0	0	0	0	0	0	0	0	0	0	0	0	0	0	0	0	0	0	0	0	0	17	0	50	19	14	0	0	0	0	0	0	0	0
03a18a257eeb878a2c1ea83a3f49ce84	Bacteria	Bacteroidetes	Bacteroidia	Bacteroidales	Tannerellaceae	Parabacteroides	Parabacteroides distasonis	4.5283	0	0	0	0	13	0	19	0	0	0	0	0	0	0	0	0	0	0	0	0	0	0	0	0	0	0	0	0	0	0	0	0	0	0	0	0	0	0	0	0	0
c93d1dc0eabd95abe5f7ad6393cd1a4a	Bacteria	Firmicutes	Clostridia	Clostridiales	Lachnospiraceae	Butyrivibrio/Pseudobutyrivibrio	Butyrivibrio fibrisolvens/Pseudobutyrivibrio ruminis	4.50943	0	0	0	0	0	0	0	0	0	0	0	0	0	0	0	0	0	0	0	0	0	0	0	0	0	0	0	0	5	0	7	0	0	0	0	20	0	0	0	0	0
fde0c8783d9e3ce52343819ef2a8beaa	Bacteria	Proteobacteria	Deltaproteobacteria	Desulfovibrionales	Desulfovibrionaceae	Desulfovibrio	Desulfovibrio desulfuricans	4.47799	0	0	0	0	0	0	0	0	0	0	0	0	0	0	0	0	0	0	0	0	0	0	0	0	0	0	0	0	0	0	27	0	0	0	0	0	0	9	0	0	11
4800a3a80b752c76b696b6d0da080ce3	Bacteria	Bacteroidetes	Bacteroidia	Bacteroidales	Tannerellaceae	Parabacteroides	Parabacteroides distasonis	4.39623	0	0	0	0	8	0	0	0	0	0	0	0	0	0	0	0	0	0	0	0	0	0	9	0	0	0	0	0	0	0	0	0	0	0	0	0	0	0	0	0	0
cefd244d9668679ec4fccc559fe7de1e	Bacteria	Bacteroidetes	Bacteroidia	Bacteroidales	Rikenellaceae	Alistipes	Alistipes finegoldii	4.38994	0	0	0	0	19	0	0	0	0	0	0	0	0	0	0	0	0	0	0	0	0	0	0	0	0	0	0	0	0	0	0	0	0	0	0	0	0	11	0	0	0
1a9b43e4aaa4e6321b2de7f9a8b6f43c	Bacteria	Firmicutes	Clostridia	Clostridiales	Oscillospiraceae/Ruminococcaceae	Oscillibacter/Oscillospira	Oscillibacter valericigenes/Oscillospira guilliermondii	4.38994	0	0	0	0	0	0	0	0	0	0	0	0	0	0	0	0	0	0	0	0	0	0	0	0	0	0	0	0	0	0	0	0	0	0	0	0	0	0	0	0	0
37165dc0d20e219340c7f81277122a2b	Bacteria	Firmicutes	Erysipelotrichia	Erysipelotrichales	Erysipelotrichaceae	Candidatus Stoquefichus	Candidatus Stoquefichus massiliensis	4.37736	0	0	0	0	0	0	0	0	0	0	0	0	0	0	0	0	0	0	0	0	0	0	0	0	0	0	0	0	0	0	0	0	0	0	0	0	0	0	0	0	0
e0363f5c6e1473dd4421d6f1307ce8fb	Bacteria	Bacteroidetes	Bacteroidia	Bacteroidales	Rikenellaceae	Alistipes	Alistipes finegoldii	4.3522	0	0	0	0	0	0	0	0	0	0	0	0	0	0	0	0	0	0	0	0	0	0	0	0	0	0	0	0	14	0	26	0	0	0	0	0	0	0	0	0	0
67f58f67ea248c4a70d1d3de81dcd7af	Bacteria	Bacteroidetes	Bacteroidia	Bacteroidales	Odoribacteraceae	Odoribacter	Odoribacter laneus	4.34591	0	0	0	0	0	0	0	0	0	0	0	0	0	0	0	0	0	0	0	0	0	0	0	0	0	0	0	0	0	0	20	11	0	0	0	0	0	0	0	0	0
858fcc07e3b803388e25791197d605ba	Bacteria	Actinobacteria	Actinobacteria	Bifidobacteriales	Bifidobacteriaceae	Bifidobacterium	Bifidobacterium adolescentis	4.26415	0	0	0	0	0	0	0	0	0	0	0	0	0	0	0	0	22	62	30	31	77	29	0	0	0	0	0	0	0	0	0	0	0	0	0	0	0	0	0	0	16
999f7523fb3735115a09c1ed6fa3dc72	Bacteria	Firmicutes	Clostridia	Clostridiales	Ruminococcaceae	Ethanoligenens	Ethanoligenens harbinense	4.25786	0	0	0	0	0	0	12	0	0	0	0	0	0	0	0	0	0	27	30	56	0	11	0	0	0	0	0	0	0	0	0	0	0	0	0	0	0	0	0	0	0
f82542bd3a6ce4c354960d7a79eecc8a	Bacteria	Firmicutes	Clostridia	Clostridiales	Ruminococcaceae	Ethanoligenens	Ethanoligenens harbinense	4.15094	0	0	0	0	0	0	0	0	0	0	0	0	0	0	0	0	0	4	0	0	0	0	0	0	0	0	0	0	5	10	14	4	14	0	4	5	0	0	0	0	0
9dfc779f466efac0e27f3d7cb5f8e72f	Bacteria	Proteobacteria	Gammaproteobacteria	Enterobacterales	Enterobacteriaceae	Pseudescherichia	Pseudescherichia vulneris	4.15094	0	0	0	0	0	0	0	0	0	0	0	0	0	0	0	0	0	0	0	0	0	0	0	0	0	0	0	0	0	0	0	0	0	0	0	0	0	0	0	0	0
4d50bc59ecb39a96f41bdc97c7b8377e	Bacteria	Firmicutes	Clostridia	Clostridiales	Ruminococcaceae	Gemmiger/Subdoligranulum	Gemmiger formicilis/Subdoligranulum variabile	4.14465	0	0	0	0	0	0	0	0	9	0	0	0	0	0	0	0	0	0	0	0	0	0	0	0	0	0	0	0	0	0	0	0	0	0	0	0	0	0	0	0	0
2ed0861d3293db2bbf63729ef2d9853b	Bacteria	Proteobacteria	Gammaproteobacteria	Enterobacterales	Enterobacteriaceae	Atlantibacter	Atlantibacter hermannii	4.08176	0	0	0	0	0	0	0	0	0	0	0	0	0	0	0	0	0	0	0	0	0	0	0	0	0	0	0	0	0	0	0	0	0	0	0	0	0	0	0	0	0
98de41462821378811c73c977df229ce	Bacteria	Bacteroidetes	Bacteroidia	Bacteroidales	Tannerellaceae	Parabacteroides	Parabacteroides distasonis	4	0	0	0	0	0	0	0	0	0	0	0	0	0	0	0	0	0	0	0	0	0	0	0	0	0	0	0	0	0	0	0	0	0	0	0	0	0	0	0	0	0
8c56ee24d38e618131bf10dffe486cd3	Bacteria	Proteobacteria	Gammaproteobacteria	Enterobacterales	Enterobacteriaceae	Cronobacter	Cronobacter muytjensii	3.96226	0	0	0	0	0	0	0	0	0	0	0	0	0	0	0	0	0	0	0	0	0	0	0	0	0	0	0	0	0	0	0	0	0	0	0	0	0	0	0	0	0
f6cd504a4d62adf3848d676ccdc61233	Bacteria	Bacteroidetes	Bacteroidia	Bacteroidales	Odoribacteraceae	Butyricimonas	Butyricimonas virosa	3.89937	0	0	0	0	0	0	0	0	0	0	0	0	0	0	0	0	0	0	0	0	0	0	0	0	0	0	0	0	0	0	0	0	0	0	0	0	12	58	0	0	101
4bc73e8afbcc50bd78bf2912ffd3334b	Bacteria	Bacteroidetes	Bacteroidia	Bacteroidales	Bacteroidaceae	Bacteroides	Bacteroides acidifaciens/thetaiotaomicron	3.84277	0	0	0	0	0	0	0	0	0	0	0	0	0	0	0	0	0	0	0	0	0	0	0	0	0	0	0	0	0	0	0	0	0	0	0	0	0	0	0	0	0
97b359bdef27db1a15355c64c3e7f57a	Bacteria	Firmicutes	Clostridia	Clostridiales	{unclassified}	Flavonifractor	Flavonifractor plautii	3.84277	0	0	0	0	0	0	0	0	0	0	0	0	0	0	0	0	0	0	0	0	0	0	0	0	0	0	0	0	32	8	81	24	30	0	0	0	6	0	0	0	0
b15ab8edffd99863a2da3875507414ce	Bacteria	Firmicutes	Clostridia	Clostridiales	Ruminococcaceae	Anaerotruncus/Ruminiclostridium/Ruminococcus	Anaerotruncus colihominis/[Clostridium] cellulosi/[Clostridium] hungatei/Ruminococcus bicirculans	3.83019	0	0	0	0	0	0	0	0	0	0	0	0	0	0	0	0	28	0	8	32	25	16	0	0	0	0	0	0	0	0	0	0	0	0	0	0	0	0	0	0	0
7e3d2afdedf7cda982538cb637246c80	Bacteria	Firmicutes	Clostridia	Clostridiales	{unclassified}	Flavonifractor	Flavonifractor plautii	3.80503	0	0	0	0	0	0	0	0	5	0	0	0	0	0	0	0	0	0	0	13	9	0	0	0	0	0	0	0	0	0	50	0	13	0	0	0	0	0	0	0	0
c0869166adfac5cf3572eb70aecadf25	Bacteria	Proteobacteria	Gammaproteobacteria	Enterobacterales	Enterobacteriaceae	Escherichia	Escherichia coli	3.77987	312	67	13	0	0	0	0	0	0	0	0	0	0	0	0	0	0	0	0	0	0	0	0	0	0	0	0	0	0	0	0	0	0	0	0	0	0	0	0	0	0
b3dbf9f88c7b4ddddb3bffec03a758c2	Bacteria	Firmicutes	Clostridia	Clostridiales	Ruminococcaceae	Fournierella	Fournierella massiliensis	3.74214	0	0	0	0	0	0	0	0	0	0	0	0	0	0	0	0	0	0	19	0	0	0	0	0	0	0	0	0	0	0	0	0	0	0	0	0	0	0	0	0	0
73aae276c25e58e1e4ac45f8bc294ece	Bacteria	Firmicutes	Clostridia	Clostridiales	Catabacteriaceae	Catabacter	Catabacter hongkongensis	3.71069	0	0	0	0	0	0	0	0	0	0	0	0	0	0	0	0	0	0	0	0	0	0	0	0	0	0	0	0	9	0	27	13	0	0	0	0	0	0	0	0	0
06703c5b367661690a1ae2059b522791	Bacteria	Firmicutes	Clostridia	Clostridiales	Ruminococcaceae/{unclassified}	Ruminiclostridium/Intestinimonas	[Clostridium] straminisolvens/Ruminiclostridium thermocellum/Intestinimonas butyriciproducens/Intestinimonas gabonensis/Intestinimonas massiliensis/Intestinimonas timonensis	3.71069	0	0	0	0	0	0	0	0	0	0	0	0	0	0	0	0	0	0	0	0	0	0	0	0	0	0	0	0	0	0	8	0	0	0	0	0	0	0	0	0	0
89f58998126d84e7e0f6daf0eb458ef5	Bacteria	Proteobacteria	Alphaproteobacteria	Sphingomonadales	Sphingomonadaceae	Novosphingobium	Novosphingobium lindaniclasticum/panipatense	3.7044	0	0	0	0	0	0	0	0	0	0	0	0	0	0	0	0	0	0	0	0	0	0	0	0	0	0	0	0	0	0	0	0	0	0	0	0	0	0	0	0	0
6366ab707628cae60913a35521a3ca0b	Bacteria	Firmicutes	Clostridia	Clostridiales	Ruminococcaceae	Ruminiclostridium	[Clostridium] clariflavum/Ruminiclostridium thermocellum	3.66038	0	0	0	0	0	0	0	0	0	0	0	0	0	0	0	0	0	0	0	0	0	0	0	0	0	0	0	0	0	0	7	0	0	0	13	0	0	0	0	0	0
bc01740224c1498028ebc0b42f84d526	Bacteria	Firmicutes	Clostridia	Clostridiales	Ruminococcaceae	Candidatus Soleaferrea	Candidatus Soleaferrea massiliensis	3.63522	0	30	50	16	0	0	0	0	0	0	0	0	0	0	0	0	0	0	0	7	0	0	0	0	0	0	0	0	0	0	0	0	0	0	0	0	0	0	0	0	0
deaba7f0a37f607c0259b0cea0a39c47	Bacteria	Proteobacteria	Gammaproteobacteria	Enterobacterales	Enterobacteriaceae	Cronobacter	Cronobacter dublinensis/muytjensii	3.62893	0	0	0	0	0	0	0	0	0	0	0	0	0	0	0	0	0	0	0	0	0	0	0	0	0	0	0	0	0	0	0	0	0	0	0	0	0	0	0	0	0
e3f5e2a7e84452725aedd06b5aa8d260	Bacteria	Firmicutes	Clostridia	Clostridiales	Ruminococcaceae	Anaerotruncus	Anaerotruncus colihominis	3.61006	0	0	0	0	0	0	0	0	0	0	0	0	0	0	0	0	0	0	0	0	0	0	0	0	0	0	0	0	0	0	0	0	0	0	0	0	0	0	0	0	0
e78620611e1916173430bc9272901fb9	Bacteria	Firmicutes	Clostridia	Clostridiales	Ruminococcaceae	Candidatus Soleaferrea/Hydrogenoanaerobacterium	Candidatus Soleaferrea massiliensis/Hydrogenoanaerobacterium saccharovorans	3.55346	0	0	0	0	0	0	0	0	0	0	0	0	0	0	0	0	9	25	0	19	11	19	0	0	0	0	0	0	0	0	0	0	0	0	0	0	0	0	0	0	0
762c1678741d55da42eacc1e1b0236df	Bacteria	Firmicutes	Clostridia	Clostridiales	Lachnospiraceae	Blautia	Blautia schinkii	3.54088	0	0	37	0	0	0	0	0	0	0	0	0	0	0	32	0	0	0	0	0	0	0	0	0	0	0	0	0	0	0	0	0	0	0	25	0	0	0	0	0	0
3294afe9e4f5cc2466f398cd540dbc6d	Bacteria	Actinobacteria	Coriobacteriia	Eggerthellales	Eggerthellaceae	Eggerthella	Eggerthella lenta	3.5283	0	0	0	0	0	0	0	0	0	0	0	0	0	0	0	0	0	0	0	0	0	0	0	0	0	0	0	0	0	0	0	0	17	0	8	8	0	5	0	0	17
8a3db2687f07dac9579f0414b46488f2	Bacteria	Firmicutes	Clostridia	Clostridiales	Lachnospiraceae	Lachnoclostridium	[Clostridium] symbiosum	3.49057	0	0	0	0	0	0	0	0	0	0	0	0	0	0	0	0	0	0	22	0	0	8	0	0	0	0	0	0	0	0	0	0	0	0	0	0	0	184	45	31	104
425f41db1ed24fff4040748c42b1023c	Bacteria	Firmicutes	Clostridia	Clostridiales	Oscillospiraceae	Oscillibacter	Oscillibacter ruminantium/valericigenes	3.42767	0	0	0	0	0	0	0	0	0	0	0	0	0	0	0	0	0	0	0	0	0	0	0	0	0	0	0	0	0	0	0	0	0	0	0	0	0	0	0	0	0
44dd7567f7a2033e69161ccb78592977	Bacteria	Actinobacteria	Coriobacteriia	Eggerthellales	Eggerthellaceae	Adlercreutzia/Eggerthella	Adlercreutzia equolifaciens/Eggerthella lenta	3.37736	0	0	0	0	0	0	0	0	0	0	0	0	0	0	0	0	0	0	0	0	0	0	0	0	0	0	0	0	0	0	0	0	0	0	0	0	0	0	0	0	0
bdf1ef3780c358aaf8091155a4a17b10	Bacteria	Firmicutes	Clostridia	Clostridiales	Clostridiaceae	Beduini	Beduini massiliensis	3.3522	0	0	0	0	0	0	0	0	0	0	0	0	0	0	0	0	0	0	0	0	0	0	0	0	0	0	0	0	0	67	0	0	0	13	74	47	0	0	0	0	0
c9d97708cec0e2fe89c08fd867ca663a	Bacteria	Firmicutes	Clostridia	Clostridiales	Ruminococcaceae	Ruminococcus	Ruminococcus bromii	3.2956	0	0	0	0	0	0	0	0	0	0	0	0	0	0	0	0	0	0	0	0	0	0	0	0	0	0	0	0	0	50	16	9	45	31	68	38	11	44	20	0	56
0a560f54ccf52c4b60f0095ecdf4126b	Bacteria	Firmicutes	Clostridia	Clostridiales	Lachnospiraceae	Fusicatenibacter	Fusicatenibacter saccharivorans	3.23899	0	0	0	0	0	0	0	0	0	0	0	0	0	0	0	0	0	0	0	0	0	0	0	0	0	0	0	0	0	0	34	15	0	0	0	0	0	0	0	0	0
b48fdcfc73c15a5a1fe672a718edaf84	Bacteria	Firmicutes	Clostridia	Clostridiales	Ruminococcaceae	Candidatus Soleaferrea/Ruminiclostridium	Candidatus Soleaferrea massiliensis/[Clostridium] methylpentosum	3.15094	0	0	0	0	0	0	0	0	0	0	0	0	0	0	0	0	0	0	0	0	0	0	0	0	0	0	0	0	0	0	0	0	0	0	14	0	0	0	0	0	0
1f7d4031952beebee377e936b32d04e7	Bacteria	Firmicutes	Clostridia	Clostridiales	{unclassified}	Flintibacter	Flintibacter butyricus	3.10692	0	0	0	0	0	0	0	0	0	0	0	0	0	0	0	0	0	0	0	0	0	0	0	0	0	0	0	0	0	0	17	0	0	0	0	31	0	0	0	0	0
dd89a6a41b016a10068ce4842df53269	Bacteria	Firmicutes	Clostridia	Clostridiales	Clostridiales Family XIII. Incertae Sedis	Aminipila/Anaerovorax/Mogibacterium	Aminipila butyrica/Anaerovorax odorimutans/Mogibacterium timidum	3.10692	0	0	0	0	0	0	0	0	0	0	0	0	0	0	0	0	0	0	0	0	0	0	0	0	0	0	0	0	9	0	21	7	11	0	0	0	0	0	0	0	0
590e4e8ae74da3b15c39134b3f7eca9f	Bacteria	Firmicutes	Clostridia	Clostridiales	Eubacteriaceae	Eubacterium	[Eubacterium] hallii	3.10063	0	0	0	0	0	0	0	0	0	0	0	0	0	0	0	0	0	0	0	0	0	0	0	0	0	0	0	0	12	20	57	22	34	29	26	16	0	37	9	0	56
f5f661a983cc1c45bbf8890e33e74c83	Bacteria	Bacteroidetes	Bacteroidia	Bacteroidales	Bacteroidaceae	Bacteroides	Bacteroides eggerthii	3.10063	0	0	0	0	0	0	0	0	0	0	0	0	0	0	0	0	0	0	0	0	0	0	0	0	0	0	0	0	0	0	0	0	0	0	0	0	0	0	0	0	0
ddebe9cfd4071f959dad5429494804db	Bacteria	Firmicutes	Clostridia	Clostridiales	Clostridiaceae	Lactonifactor	Lactonifactor longoviformis	3.06918	0	0	0	0	0	0	0	0	0	0	0	0	0	0	0	0	0	0	0	18	0	0	0	0	0	0	0	0	0	24	5	0	0	0	0	0	0	0	0	0	0
ff128b847d7380d889d1d3e4ca413767	Bacteria	Firmicutes	Clostridia	Clostridiales	Catabacteriaceae	Catabacter	Catabacter hongkongensis	3.00629	0	0	0	0	0	0	0	0	0	0	0	0	0	0	0	0	0	0	0	0	0	0	0	0	0	0	0	0	3	0	0	0	7	0	0	0	0	0	0	0	0
85ce29ead107cc07d144659d1e208677	Bacteria	Bacteroidetes	Bacteroidia	Bacteroidales	Bacteroidaceae	Bacteroides	Bacteroides ovatus	2.97484	0	0	0	0	0	0	0	0	2	0	0	0	0	0	0	0	6	13	11	0	0	11	21	41	24	24	44	18	0	0	0	9	0	8	0	0	0	6	0	0	3
bd83c2ed516a520cfe442f2332999669	Bacteria	Firmicutes	Clostridia	Clostridiales	{unclassified}	Flavonifractor	Flavonifractor plautii	2.86792	0	0	0	0	0	0	0	0	0	0	0	0	0	0	0	0	0	0	0	0	0	0	0	0	0	0	0	0	0	0	66	11	16	0	0	0	0	0	0	0	0
0ec06985a63a8721cbd779b205586a55	Bacteria	Firmicutes	Clostridia	Clostridiales	Clostridiaceae/Gracilibacteraceae/Ruminococcaceae/{unclassified}	Caloramator/Gracilibacter/Ruminiclostridium/Natranaerovirga	Caloramator australicus/Gracilibacter thermotolerans/[Clostridium] clariflavum/Natranaerovirga pectinivora	2.84906	0	0	0	0	0	0	0	0	0	0	0	0	0	0	0	0	0	0	0	0	0	0	0	0	0	0	0	0	20	0	0	0	11	0	0	0	0	0	0	0	0
e75426cea7a38153b3cb8af980a22e46	Bacteria	Firmicutes	Bacilli	Lactobacillales	Streptococcaceae	Lactococcus	Lactococcus lactis	2.80503	0	0	0	0	0	0	0	0	0	0	0	0	0	0	0	0	0	0	0	0	0	0	0	0	0	0	0	0	0	0	0	0	0	0	0	0	0	0	0	0	0
208559b68f1da6ec2864c8cfc7a44328	Bacteria	Bacteroidetes	Bacteroidia	Bacteroidales	Bacteroidaceae	Bacteroides	Bacteroides vulgatus	2.79245	0	0	0	0	0	0	0	0	0	0	0	0	0	0	0	0	0	0	0	0	0	0	0	0	0	0	0	0	0	0	0	0	0	0	0	0	0	98	0	0	221
11b254e7a94ea66f9716413a53a6cd11	Bacteria	Firmicutes	Clostridia	Clostridiales	Ruminococcaceae	Ruminiclostridium	[Clostridium] cellulolyticum/[Clostridium] hungatei	2.77987	0	0	0	0	0	0	0	0	0	0	0	0	0	0	0	0	0	0	0	0	0	0	0	0	0	0	0	0	6	0	30	8	3	0	0	0	0	0	0	0	0
d691f45ec6f2e41a080f5b080d32252b	Bacteria	Firmicutes	Clostridia	Clostridiales	{unclassified}	Flavonifractor	Flavonifractor plautii	2.7673	0	0	0	0	0	0	0	0	0	0	0	0	0	0	0	0	0	0	0	0	0	0	0	0	0	0	0	0	0	0	0	0	0	0	0	18	0	0	0	0	0
c50215440d71cd5676c38a34e1379db9	Bacteria	Firmicutes	Clostridia	Clostridiales	Lachnospiraceae	Dorea	Dorea formicigenerans	2.75472	0	0	0	0	0	0	0	0	0	0	0	0	0	0	0	0	0	0	0	0	0	0	0	0	0	0	0	0	0	0	0	0	0	0	0	0	0	0	0	0	0
f7396c71377bada61df11f275bddee94	Bacteria	Bacteroidetes	Bacteroidia	Bacteroidales	Odoribacteraceae	Butyricimonas	Butyricimonas faecihominis	2.67925	0	0	0	0	0	0	0	0	0	0	0	0	0	0	0	0	0	0	0	0	0	0	0	0	0	0	0	0	0	0	0	0	0	0	0	0	0	0	0	0	0
c63042348203115a9ef7d128e8550c15	Bacteria	Firmicutes	Clostridia	Clostridiales	Ruminococcaceae/{unclassified}	Ruminiclostridium/Flavonifractor	[Clostridium] cellulolyticum/Flavonifractor plautii	2.67925	0	0	0	0	0	0	0	0	0	0	0	0	0	0	0	0	0	0	12	0	0	0	0	0	0	0	0	0	0	10	0	0	0	0	4	10	0	0	0	0	0
ba1142079b2e36a46cac4cea80f6b6b0	Bacteria	Firmicutes	Clostridia	Clostridiales	Catabacteriaceae	Catabacter	Catabacter hongkongensis	2.67296	0	0	0	0	0	0	0	0	0	0	0	0	0	0	0	0	0	0	0	0	0	0	0	0	0	0	0	0	0	0	0	0	0	0	0	0	0	0	0	0	0
9fc8734834cb7000b59ad4be43b8a609	Bacteria	Firmicutes	Erysipelotrichia	Erysipelotrichales	Erysipelotrichaceae	Erysipelatoclostridium	[Clostridium] cocleatum/[Clostridium] spiroforme/Erysipelatoclostridium ramosum	2.66038	0	0	0	0	0	0	0	0	0	0	0	0	0	0	0	0	0	0	0	0	0	0	0	0	0	0	0	0	5	21	7	5	12	0	13	0	0	0	0	0	10
73ad3af66565eb3e518f0289203a3776	Bacteria	Bacteroidetes	Bacteroidia	Bacteroidales	Odoribacteraceae	Odoribacter	Odoribacter splanchnicus	2.66038	0	0	0	0	0	0	0	0	0	0	0	0	0	0	0	0	0	0	0	0	0	0	0	0	0	0	0	0	4	0	0	0	4	0	0	0	0	8	0	0	5
69ecc42e1c4a1f553ae6e0d0adfd52bc	{unclassified}	{unclassified}	{unclassified}	{unclassified}	{unclassified}	{unclassified}	{unclassified}	2.61635	0	0	0	0	0	0	0	0	0	0	0	0	0	0	0	0	11	0	0	0	0	0	30	20	10	0	18	18	0	0	0	0	0	0	0	0	0	0	0	0	0
904a882cfb587e9c28b1c99a6f1a3202	Bacteria	Firmicutes	Clostridia	Clostridiales	Lachnospiraceae	Lachnoclostridium	Lachnoclostridium phytofermentans	2.56604	0	0	0	0	0	0	0	0	0	0	0	0	0	0	0	0	0	0	0	0	0	0	0	0	0	0	0	0	0	0	0	0	0	0	0	0	0	0	0	0	0
ee1aa041a348bc14129cb97ee3097450	Bacteria	Firmicutes	Clostridia	Clostridiales	Lachnospiraceae	Dorea	Dorea formicigenerans	2.51572	0	0	0	0	0	0	0	0	0	0	0	0	0	0	0	0	0	0	0	0	0	0	0	0	0	0	0	0	0	0	0	0	0	0	0	0	0	0	0	0	0
061f6aac5dbe067aea9e06d502883110	Bacteria	Firmicutes	Clostridia	Clostridiales	Ruminococcaceae	Ruminiclostridium	Ruminiclostridium thermocellum	2.51572	0	0	0	0	0	0	0	0	0	0	0	0	0	0	0	0	0	0	0	0	0	0	0	0	0	0	0	0	0	10	0	0	0	0	14	15	12	0	0	0	0
78433659761de1debe5c7b95df9a603c	Bacteria	Firmicutes	Clostridia	Clostridiales	Ruminococcaceae	Oscillospira	Oscillospira guilliermondii	2.50943	0	0	0	0	16	0	0	0	14	25	0	0	0	0	0	0	0	0	0	0	0	0	0	10	0	0	0	0	0	0	0	0	0	0	0	0	0	19	0	8	18
c4feb3b5aa774b56d0a0ae3416b02c68	Bacteria	Firmicutes	Clostridia	Clostridiales	Catabacteriaceae/Gracilibacteraceae	Catabacter/Gracilibacter	Catabacter hongkongensis/Gracilibacter thermotolerans	2.50314	0	0	0	0	0	0	0	0	0	0	0	0	0	0	0	0	0	0	0	0	0	0	0	0	0	0	0	0	0	4	0	0	0	0	0	0	0	0	0	0	0
42a10cd93c3d09118bb59f5d9ba53aae	Bacteria	Firmicutes	Bacilli	Lactobacillales	Lactobacillaceae	Lactobacillus	Lactobacillus animalis/murinus	2.49057	0	0	0	0	43	0	0	10	9	0	8	23	5	0	0	0	10	16	17	0	40	10	4	0	0	0	0	0	0	0	0	0	0	0	0	0	0	0	0	0	0
a12cdcccfad3fad50dd06166bc69dc01	Bacteria	Firmicutes	Erysipelotrichia	Erysipelotrichales	Erysipelotrichaceae	Holdemania	Holdemania filiformis	2.4717	0	0	0	0	0	0	0	0	0	0	0	0	0	0	0	0	0	0	0	0	0	0	0	0	0	0	0	0	0	0	0	0	14	0	0	6	0	0	0	0	0
d5a6fdb398f05d7a959708db922de975	Bacteria	Firmicutes	Clostridia	Clostridiales	Ruminococcaceae/{unclassified}	Ruminiclostridium/Intestinimonas	[Clostridium] cellobioparum/[Clostridium] termitidis/[Clostridium] viride/Intestinimonas butyriciproducens/Intestinimonas gabonensis/Intestinimonas massiliensis/Intestinimonas timonensis	2.45283	0	0	0	0	0	0	0	0	0	0	0	0	0	0	0	0	0	0	0	0	0	0	0	0	0	0	0	0	0	0	0	0	0	0	0	0	0	0	0	0	0
fb8a3d5cd9ca904e1db048f952ce7032	Bacteria	Firmicutes	Erysipelotrichia	Erysipelotrichales	Erysipelotrichaceae	Holdemania	Holdemania filiformis	2.44654	0	0	0	0	0	0	0	0	0	0	0	0	0	0	0	0	0	0	0	0	0	0	0	0	0	0	0	0	0	3	38	0	0	0	0	0	2	0	0	0	0
e1fb1c7faf4d2c6091f9fdce0702cbb8	Bacteria	Firmicutes	Clostridia	Clostridiales	Lachnospiraceae	Lachnoclostridium	[Clostridium] symbiosum	2.37736	0	0	0	0	0	0	0	0	0	0	0	0	0	0	0	0	0	0	0	0	0	0	0	0	0	0	0	0	0	0	0	0	0	0	0	0	0	0	0	0	0
26ca75459269dee02a3bddcc74a7f59d	{unclassified}	{unclassified}	{unclassified}	{unclassified}	{unclassified}	{unclassified}	{unclassified}	2.33962	0	0	0	0	0	0	0	0	0	0	0	0	0	0	0	0	0	0	0	0	0	0	21	19	11	0	10	16	0	0	0	0	0	0	0	0	0	0	0	0	0
986a23f4fd0eb9c9a51a4e62383903ab	Bacteria	Firmicutes	Clostridia	Clostridiales	{unclassified}	Intestinimonas	Intestinimonas gabonensis/massiliensis	2.33333	0	0	0	0	0	7	54	0	27	0	0	0	0	0	0	0	0	53	12	131	0	0	0	0	0	0	0	0	0	0	0	0	0	0	0	0	0	0	0	0	0
76b6866bbfdb12fdae9d58435d2768a3	Bacteria	Actinobacteria	Coriobacteriia	Eggerthellales	Eggerthellaceae	Adlercreutzia	Adlercreutzia equolifaciens	2.32704	0	0	0	0	54	0	0	0	0	32	0	0	0	0	0	0	26	0	32	0	12	0	0	0	0	0	0	0	0	21	26	0	0	17	28	0	0	0	0	0	0
16a452faf36ec668fdfbf52e36fb1397	Bacteria	Firmicutes	Clostridia	Clostridiales	Lachnospiraceae	Hespellia	Hespellia porcina	2.32704	0	0	0	0	0	0	0	0	0	0	0	0	0	0	0	0	0	0	0	0	0	0	0	0	0	21	0	0	0	10	11	12	0	0	0	18	0	0	0	0	0
b6e5dea3cebb1e6ef25cc9b618b3e95f	Bacteria	Bacteroidetes	Bacteroidia	Bacteroidales	Barnesiellaceae	Barnesiella	Barnesiella intestinihominis	2.2956	0	0	0	0	0	0	0	0	0	0	0	0	0	0	0	0	0	0	0	0	0	0	0	0	0	0	0	0	0	0	27	0	0	0	0	0	0	0	0	0	0
ccb2aec3d4ae0e769dd4bbd053bfe8a5	Bacteria	Bacteroidetes	Bacteroidia	Bacteroidales	Odoribacteraceae	Odoribacter	Odoribacter splanchnicus	2.28931	0	0	0	0	0	0	0	0	0	0	0	0	0	0	0	0	0	0	0	0	0	0	0	0	0	0	0	0	0	0	0	0	0	0	0	0	0	0	0	0	0
af6a60498dcd25b49a2b3e681bde4eea	Bacteria	Firmicutes	Clostridia	Clostridiales	Clostridiaceae	Clostridium	Clostridium paraputrificum	2.27673	0	0	0	0	0	0	38	0	0	0	0	0	0	0	0	0	0	0	0	0	0	0	0	0	0	0	0	0	0	0	0	0	0	0	0	0	0	0	0	0	0
5d452a0c0883bfb9b450a9aa3e223525	Bacteria	Firmicutes	Clostridia	Clostridiales	Clostridiaceae/Clostridiales Family XIII. Incertae Sedis	Clostridium/Aminipila/Anaerovorax	Clostridium aminobutyricum/Aminipila butyrica/Anaerovorax odorimutans	2.19497	0	0	0	0	0	0	0	0	0	0	0	0	0	0	0	0	0	0	0	49	0	0	0	0	0	0	0	0	0	3	0	0	0	0	0	0	0	0	0	0	0
f4bb94896d1feb9dfd62de0df354a23d	Bacteria	Firmicutes	Bacilli	Lactobacillales	Enterococcaceae	Enterococcus	Enterococcus faecalis	2.19497	0	0	0	0	0	2	0	9	0	7	0	11	0	0	0	0	0	0	10	0	26	12	0	0	0	0	0	0	0	1	0	0	0	17	0	4	0	0	0	0	0
7161e9804a417e717185e2a394a3d10b	Bacteria	Firmicutes	Clostridia	Clostridiales	Oscillospiraceae	Oscillibacter	Oscillibacter ruminantium	2.18239	0	0	0	0	0	0	0	0	0	0	0	0	0	0	0	0	0	0	0	0	0	0	0	0	0	0	0	0	20	0	45	21	18	0	0	0	0	0	0	0	0
647662510cdd535aac784ca5d5887db5	Bacteria	Firmicutes	Clostridia	Clostridiales	Oscillospiraceae/Ruminococcaceae/{unclassified}	Oscillibacter/Oscillospira/Flavonifractor	Oscillibacter valericigenes/Oscillospira guilliermondii/Flavonifractor plautii	2.13836	0	0	0	0	0	0	0	0	0	0	0	0	0	0	0	0	0	0	0	0	0	0	0	0	0	0	0	0	0	0	0	0	0	0	0	0	0	0	0	0	0
001aa553011bdff9005b5bc863174efd	Bacteria	Firmicutes	Clostridia	Clostridiales	Lachnospiraceae	Faecalicatena	Faecalicatena contorta	2.13836	0	0	0	0	0	0	0	0	0	0	0	0	0	0	0	0	43	0	0	19	0	0	0	0	0	0	0	0	0	0	0	0	0	0	21	16	0	0	0	0	0
59cbb3d74d2627bbb2e8318683367879	Bacteria	Firmicutes	Clostridia	Clostridiales	Lachnospiraceae	Blautia	[Ruminococcus] gnavus	2.10063	0	0	0	0	0	0	0	0	0	0	0	0	0	0	0	0	0	0	23	0	0	0	0	0	0	0	0	0	0	0	0	0	0	0	0	0	0	0	0	0	0
4e255c6934d4969df90ec5a9dc8db594	Bacteria	Firmicutes	Clostridia	Clostridiales	Ruminococcaceae	Sporobacter	Sporobacter termitidis	2.09434	0	0	0	0	0	0	0	0	0	0	0	0	0	0	0	0	0	0	0	0	0	0	0	0	0	0	0	0	0	13	0	9	14	0	12	0	0	0	0	0	0
f52c9385827ebb25738272c61e31ed51	Bacteria	Firmicutes	Clostridia	Clostridiales	Ruminococcaceae	Caproiciproducens/Ruminiclostridium	Caproiciproducens galactitolivorans/[Clostridium] leptum	2.0566	0	0	0	0	0	0	0	0	0	0	0	0	0	0	0	0	0	0	0	0	0	0	0	0	0	0	0	0	0	0	0	0	0	0	0	4	0	0	0	0	0
e5a7ba9837ac94f56ea1121818dbc904	Bacteria	Firmicutes	Clostridia	Clostridiales	Ruminococcaceae	Agathobaculum	Agathobaculum butyriciproducens	2.04403	0	0	0	0	0	0	0	0	0	0	0	0	0	0	0	0	0	49	0	45	17	0	0	0	0	0	0	0	0	19	0	0	0	0	0	0	0	0	0	0	0
f2a67219e5ef1e83b822cff590a9924f	Bacteria	Firmicutes	Clostridia	Clostridiales	Lachnospiraceae/{unclassified}	Anaerotignum/Robinsoniella/Natranaerovirga	Anaerotignum propionicum/Robinsoniella peoriensis/Natranaerovirga pectinivora	2.03145	0	0	0	0	0	0	0	0	0	0	0	0	0	0	0	0	0	5	0	2	0	0	0	0	0	0	0	0	0	0	0	0	0	0	4	0	0	0	0	0	0
3efdc0183eff9021471d45ef5bd9c531	Bacteria	Actinobacteria	Coriobacteriia	Coriobacteriales	Coriobacteriaceae	Senegalimassilia	Senegalimassilia anaerobia	2.01258	0	0	0	0	0	0	0	0	0	0	0	0	0	0	0	0	0	0	0	0	0	0	0	0	0	0	0	0	0	0	0	0	0	0	0	0	0	0	0	0	0
cfd63daf61de84b6887691c7ce9eb37e	Bacteria	Proteobacteria	Alphaproteobacteria	Sphingomonadales	Sphingomonadaceae	Novosphingobium	Novosphingobium pentaromativorans/resinovorum	1.97484	0	0	0	0	0	0	0	0	0	0	0	0	0	0	0	0	0	0	0	0	0	0	0	0	0	0	0	0	0	0	0	0	0	0	0	0	0	0	0	0	0
1b50d628e0d6c8a4e56ec92ff74c8511	Bacteria	Proteobacteria	Gammaproteobacteria	Enterobacterales	Enterobacteriaceae	Cronobacter	Cronobacter sakazakii	1.96226	0	0	0	0	0	0	0	0	0	0	0	0	0	0	0	0	0	0	0	0	0	0	0	0	0	0	0	0	0	1	0	1	0	0	0	0	0	0	0	0	0
20bd54d97a0b3337f8ee69ec379158ea	Bacteria	Firmicutes	Clostridia	Clostridiales	Lachnospiraceae	Lachnoclostridium	[Clostridium] celerecrescens/[Clostridium] saccharolyticum/[Desulfotomaculum] guttoideum	1.94969	0	0	0	0	0	0	0	0	0	0	0	0	0	0	0	0	0	0	0	0	0	0	0	0	0	0	0	0	0	0	0	0	0	0	0	0	0	0	0	0	0
bf815a3233919932a39da57ca7c635db	Bacteria	Bacteroidetes	Bacteroidia	Bacteroidales	Tannerellaceae	Parabacteroides	Parabacteroides distasonis	1.91824	0	0	0	0	0	0	0	0	0	0	0	0	0	0	0	0	0	0	0	0	0	0	0	0	0	0	0	0	0	0	0	0	0	0	305	0	0	0	0	0	0
9f19a79b069454adc2c52a9cecaacc7d	Bacteria	Firmicutes	Clostridia	Clostridiales	Ruminococcaceae	Anaerotruncus	Anaerotruncus rubiinfantis	1.86164	0	0	0	0	0	0	0	0	0	0	0	0	0	0	0	0	0	0	0	0	0	0	0	0	0	0	0	0	0	11	15	0	0	0	0	0	0	0	0	0	0
6544b839b52b090ecfaee9e1240314d3	Bacteria	Firmicutes	Clostridia	Clostridiales	Ruminococcaceae	Ruminiclostridium	[Clostridium] viride	1.83648	0	0	0	0	0	0	0	0	0	0	0	0	0	0	0	0	0	0	0	0	0	0	0	0	0	0	0	0	0	0	0	0	0	0	0	0	0	0	0	0	0
71363c065d02299dca0242b71411155a	Bacteria	Actinobacteria	Actinobacteria	Bifidobacteriales	Bifidobacteriaceae	Bifidobacterium	Bifidobacterium bifidum	1.80503	0	0	0	0	0	0	0	0	0	0	0	0	0	0	0	0	0	0	0	0	0	0	0	0	0	0	0	0	0	0	0	0	0	0	0	0	0	0	0	0	0
702d5c24ea3fed5bb94ddad582a5036c	Bacteria	Bacteroidetes	Bacteroidia	Bacteroidales	Odoribacteraceae	Butyricimonas	Butyricimonas faecihominis/paravirosa/virosa	1.77358	0	0	0	0	0	0	0	0	0	0	0	0	0	0	0	0	0	0	0	0	0	0	0	0	0	0	0	0	0	0	0	0	0	0	0	0	0	0	0	0	0
2f84aaff3d042486bf99e3f08fa621fa	Bacteria	Bacteroidetes	Bacteroidia	Bacteroidales	Rikenellaceae	Alistipes	Alistipes putredinis	1.76101	0	0	0	0	0	0	0	0	0	0	0	0	0	0	0	0	0	0	0	0	0	0	0	0	0	0	0	0	0	30	15	0	30	17	36	18	13	28	0	0	16
905a5ff5a1ca47528622002930f4ed7b	Bacteria	Actinobacteria	Coriobacteriia	Coriobacteriales	Coriobacteriaceae	Collinsella	Collinsella aerofaciens/intestinalis/stercoris/tanakaei	1.76101	0	0	0	0	0	0	0	0	0	0	0	0	0	0	0	0	0	0	0	0	0	0	0	0	0	0	0	0	0	0	0	0	0	0	0	0	0	0	0	0	0
7767486b5d96ec529eb3802d3237b441	Bacteria	Proteobacteria	Gammaproteobacteria	Enterobacterales	Enterobacteriaceae	Enterobacter	Enterobacter cloacae	1.73585	0	0	0	0	0	0	0	0	0	0	0	0	0	0	0	0	0	0	0	0	0	0	0	0	0	0	0	0	0	0	0	0	0	0	0	0	0	0	0	0	0
3e061fb800896c3f176cfc2802f0ec2d	Bacteria	Bacteroidetes	Bacteroidia	Bacteroidales	Rikenellaceae	Alistipes	Alistipes finegoldii	1.71698	0	0	0	0	0	0	0	0	0	0	0	0	0	0	0	0	0	0	0	0	0	0	0	0	0	0	0	0	0	0	0	0	0	0	0	0	0	0	0	0	0
9988d2d4bcfe234c48fc87b0d247621e	Bacteria	Firmicutes	Clostridia	Clostridiales	Lachnospiraceae	Anaerostipes/Coprococcus/Robinsoniella	Anaerostipes hadrus/Coprococcus catus/Robinsoniella peoriensis	1.7044	0	0	0	0	5	0	0	0	0	0	0	0	0	0	0	0	0	0	0	6	0	0	0	0	0	0	0	0	0	0	14	0	0	0	0	0	0	0	0	0	0
a59068e4d08433957e3d0f7de701ea74	Bacteria	Firmicutes	Clostridia	Clostridiales	Lachnospiraceae	Fusicatenibacter	Fusicatenibacter saccharivorans	1.7044	0	0	0	0	0	0	0	0	0	0	0	0	0	0	0	0	0	0	0	0	0	0	0	0	0	0	0	0	0	0	0	0	0	0	0	0	0	0	0	0	0
8a236cf808ac1ec9df8ad3257110ee35	Bacteria	Firmicutes	Clostridia	Clostridiales	Lachnospiraceae	Faecalicatena	Faecalicatena contorta/fissicatena/orotica	1.62264	0	0	0	0	0	0	0	0	0	0	0	0	0	0	0	0	0	0	0	0	0	0	0	0	0	0	0	0	0	0	0	0	0	0	9	11	0	0	0	0	0
2e58cad93c9c8a27a357ccf5f4dac4d2	Bacteria	Firmicutes	Clostridia	Clostridiales	Ruminococcaceae	Ruminococcus	Ruminococcus albus	1.59748	0	0	0	0	0	0	0	0	0	0	0	0	0	0	0	0	0	0	0	0	0	0	0	0	0	0	0	0	0	0	0	0	0	0	0	5	0	0	0	0	0
f6ad87b0c35d4dbabbd6ac86d2c97441	Bacteria	Firmicutes	Clostridia	Clostridiales	Catabacteriaceae	Catabacter	Catabacter hongkongensis	1.58491	0	0	0	0	0	0	0	0	0	0	0	0	0	0	0	0	0	0	0	0	0	0	0	0	0	0	0	0	0	0	0	0	0	0	0	0	0	22	0	0	0
3200d30a17af5c806e0d9ca166517005	Bacteria	Firmicutes	Clostridia	Clostridiales	Lachnospiraceae	Blautia	Blautia luti/massiliensis	1.57862	0	0	0	0	0	0	0	0	0	0	0	0	0	0	0	0	0	0	0	0	0	0	0	0	0	0	0	0	0	0	0	0	0	0	0	0	0	0	0	0	0
4af43e022224c13e598d5662868cad36	Bacteria	Firmicutes	Clostridia	Clostridiales	Catabacteriaceae/Gracilibacteraceae	Catabacter/Gracilibacter	Catabacter hongkongensis/Gracilibacter thermotolerans	1.55975	0	0	0	0	0	0	0	3	0	0	0	0	0	0	0	0	0	0	0	0	0	0	0	0	0	0	0	0	2	0	25	0	13	0	0	0	0	0	0	0	0
6fe58aa820dc4600ba56ce10fd7a0771	Bacteria	Firmicutes	Clostridia	Clostridiales	Ruminococcaceae	Ruminococcus	Ruminococcus lactaris	1.47799	0	0	0	0	0	0	0	0	0	0	0	0	0	0	0	0	0	0	0	0	0	0	0	0	0	0	0	0	0	0	0	0	0	0	0	0	0	0	0	0	0
61a50faed0607c3b7c61a018fc7e2e1b	Bacteria	Firmicutes	Clostridia	Clostridiales	Catabacteriaceae	Catabacter	Catabacter hongkongensis	1.4717	0	0	0	0	0	0	0	0	0	0	0	0	0	0	0	0	0	0	0	0	0	0	0	0	0	0	0	0	0	0	0	0	0	0	0	0	0	0	0	0	0
640ce94193ef3fe02bba833410281b9c	Bacteria	Actinobacteria	Actinobacteria	Bifidobacteriales	Bifidobacteriaceae	Bifidobacterium	Bifidobacterium kashiwanohense	1.41509	0	0	0	0	0	0	0	0	0	0	0	0	0	0	0	0	0	0	0	0	0	0	0	0	0	0	0	0	0	0	0	0	0	0	0	0	0	0	0	0	0
d77ce08b37cff0c40d7809ae29d3b2ee	Bacteria	Firmicutes	Clostridia	Clostridiales	{unclassified}	Intestinimonas	Intestinimonas gabonensis/massiliensis	1.40252	0	0	0	0	0	0	0	0	0	0	0	0	0	0	0	0	0	0	0	0	0	0	0	0	0	0	0	0	0	0	0	0	0	0	0	0	0	0	0	0	0
c8db1b0d5db3c884cea15690b03d6c80	Bacteria	Bacteroidetes	Bacteroidia	Bacteroidales	Tannerellaceae	Parabacteroides	Parabacteroides distasonis	1.37736	0	0	0	0	0	0	0	0	0	0	0	0	0	0	0	0	0	0	0	0	0	0	0	0	0	0	0	0	0	0	0	0	0	0	0	0	0	9	0	0	0
2a2b3ded1c6951de1ad08d387f6ac304	Bacteria	Bacteroidetes	Bacteroidia	Bacteroidales	Odoribacteraceae	Butyricimonas	Butyricimonas faecihominis/paravirosa	1.35849	0	0	0	0	0	0	0	0	0	0	0	0	0	0	0	0	0	0	0	0	0	0	0	0	0	0	0	0	0	0	7	0	0	0	0	0	0	4	3	26	12
fa87526d0868f89a205a1d701a73d916	Bacteria	Firmicutes	Clostridia	Clostridiales	Ruminococcaceae	Ruminiclostridium/Ruminococcus	[Clostridium] cellulosi/Ruminococcus albus	1.32075	0	0	0	0	0	0	0	0	0	0	0	0	0	0	0	0	0	0	0	0	0	0	0	0	0	0	0	0	0	0	0	0	0	0	0	0	0	0	0	0	0
9418a22dfd623151a97525cc9760e07e	Bacteria	Firmicutes	Clostridia	Clostridiales	Lachnospiraceae	Lachnoclostridium	Lachnoclostridium phytofermentans	1.30818	0	0	0	0	0	0	0	0	0	0	0	0	0	0	0	0	0	0	0	0	0	0	0	0	0	0	0	0	0	0	26	0	0	0	0	0	0	0	0	0	0
06113565ca9f5ca5cd73731676034798	Bacteria	Firmicutes	Clostridia	Clostridiales	Lachnospiraceae	Lachnoclostridium	[Clostridium] polysaccharolyticum	1.27673	0	0	0	0	0	0	0	0	0	0	0	0	0	0	0	0	0	0	0	8	0	0	0	0	0	0	0	0	0	17	0	0	0	0	18	0	0	0	0	0	0
8aca56e88a4dc5f76815e2a8418fd7ed	Bacteria	Firmicutes	Clostridia	Clostridiales	Ruminococcaceae	Ethanoligenens/Ruminiclostridium	Ethanoligenens harbinense/Ruminiclostridium thermocellum	1.23899	0	0	0	0	0	0	0	0	0	0	0	0	0	0	0	0	0	0	0	0	0	0	0	0	0	0	0	0	18	0	23	9	9	0	0	5	0	0	0	0	0
fb31ebe956cbc177f9a50d366ebe7577	Bacteria	Firmicutes	Clostridia	Clostridiales	Lachnospiraceae	Anaerocolumna	Anaerocolumna aminovalerica	1.20126	0	0	0	0	0	0	0	0	0	0	0	0	0	0	0	0	0	0	0	0	0	0	0	0	0	0	0	0	0	0	0	0	0	0	0	0	0	0	0	0	0
a824130aa80a2b85a01216cf9bb0821b	Bacteria	Bacteroidetes	Bacteroidia	Bacteroidales	Bacteroidaceae	Bacteroides	Bacteroides faecis/thetaiotaomicron	1.16981	0	0	0	0	0	0	0	0	0	0	0	0	0	0	0	0	0	0	0	0	0	0	0	0	0	0	0	0	0	0	36	7	0	0	0	0	0	0	0	0	0
9699c6d9c384983635bedcaa7979b4f7	Bacteria	Proteobacteria	Gammaproteobacteria	Enterobacterales	Enterobacteriaceae	Metakosakonia	Metakosakonia massiliensis	1.15723	0	0	0	0	0	0	0	0	0	0	0	0	0	0	0	0	0	0	0	0	0	0	0	0	0	0	0	0	26	6	39	15	2	9	0	0	0	0	0	0	0
e39fb0d5b9621ef2293c862c379deb42	Bacteria	Firmicutes	Clostridia	Clostridiales	Lachnospiraceae	Roseburia	Roseburia faecis/intestinalis	1.10063	0	0	0	0	0	0	0	0	0	0	0	0	0	0	0	0	0	0	0	0	0	0	0	0	0	0	0	0	0	11	0	0	0	0	0	0	0	0	0	0	0
bfa4310973cd00a742a207277ff7a562	Bacteria	Firmicutes	Clostridia	Clostridiales	Catabacteriaceae/Gracilibacteraceae/Ruminococcaceae	Catabacter/Gracilibacter/Ruminococcus	Catabacter hongkongensis/Gracilibacter thermotolerans/Ruminococcus flavefaciens	1.10063	0	0	0	0	0	0	0	0	0	0	0	0	0	0	0	0	0	0	0	0	0	0	0	0	0	0	0	0	0	0	0	0	3	0	0	0	0	0	0	0	0
ae960b6efef7feba1314a27e99631df0	Bacteria	Firmicutes	Clostridia	Clostridiales	Oscillospiraceae/Ruminococcaceae	Oscillibacter/Oscillospira	Oscillibacter valericigenes/Oscillospira guilliermondii	1.06918	0	0	0	0	0	0	0	0	0	0	0	0	0	0	0	0	0	0	0	0	0	0	0	0	0	0	0	0	0	0	22	0	11	0	0	0	0	0	0	0	0
bea8927df159d08ed1dabe59019746d5	Bacteria	Firmicutes	Clostridia	Clostridiales	Ruminococcaceae	Ruminiclostridium	[Clostridium] leptum	1.06289	0	0	0	0	0	0	10	0	0	0	0	0	0	0	0	0	0	0	9	0	0	0	0	0	0	0	0	0	0	0	4	0	0	0	0	0	0	0	0	0	0
b452fc76c215ffa87386a647a46d2e22	Bacteria	Proteobacteria	Gammaproteobacteria	Enterobacterales	Enterobacteriaceae	Citrobacter/Enterobacter	Citrobacter youngae/Enterobacter ludwigii	1.05031	0	0	0	0	0	0	0	0	0	0	0	0	0	0	0	0	0	0	0	0	0	0	0	0	0	0	0	0	5	0	6	1	1	0	0	0	0	0	0	0	0
2ba2209a6eae67c32035affd68b492ee	Bacteria	Firmicutes	Clostridia	Clostridiales	Lachnospiraceae/Ruminococcaceae	Blautia/Ruminococcus	[Ruminococcus] torques/Ruminococcus faecis/Ruminococcus lactaris	1.03774	0	0	0	0	0	0	0	0	0	0	0	0	0	0	0	0	0	0	0	0	0	0	0	0	0	0	0	0	0	0	0	0	0	0	0	0	0	0	0	0	0
75b13b16548c36b75a49676ebe79c320	{unclassified}	{unclassified}	{unclassified}	{unclassified}	{unclassified}	{unclassified}	{unclassified}	1.01258	0	0	0	0	0	0	0	0	0	0	0	0	0	0	0	0	0	0	0	0	0	0	0	0	0	0	0	0	0	0	0	0	0	0	0	0	0	0	0	0	0
5340e50a51d5f3f2dd5ab644d0613d69	Bacteria	Bacteroidetes	Bacteroidia	Bacteroidales	Odoribacteraceae	Butyricimonas	Butyricimonas faecihominis/paravirosa	0.974843	0	0	0	0	0	0	0	0	0	0	0	0	0	0	0	0	0	0	0	0	0	0	0	0	0	0	0	0	0	0	0	0	0	0	0	0	0	0	0	0	0
cfcd6a1ae60d0f0eef2388e881f39a49	Bacteria	Firmicutes	Clostridia	Clostridiales	Eubacteriaceae	Anaerofustis	Anaerofustis stercorihominis	0.943396	0	0	0	0	0	0	0	0	0	0	0	0	0	0	0	0	0	0	5	0	0	0	0	0	0	0	0	0	0	0	0	0	0	0	6	13	0	0	0	0	0
7a6c99c9ae68e08abcee26afb9e892c8	Bacteria	Firmicutes	Clostridia	Clostridiales	Oscillospiraceae	Oscillibacter	Oscillibacter valericigenes	0.91195	0	0	0	0	0	0	0	0	0	0	0	0	0	0	0	0	0	0	0	19	0	0	0	0	0	0	0	0	7	0	0	14	0	0	0	0	0	0	0	0	0
44b6611576fc9e31e19cdf991eff26ee	Bacteria	Firmicutes	Clostridia	Clostridiales	Oscillospiraceae	Oscillibacter	Oscillibacter valericigenes	0.855346	0	0	0	0	0	0	0	0	0	0	0	0	0	0	0	0	0	0	0	0	0	0	0	0	0	0	0	0	0	0	0	0	0	0	0	0	0	0	0	0	0
177d6a54d0dea84dbd278676df250762	Bacteria	Firmicutes	Tissierellia	Tissierellales	Peptoniphilaceae	Peptoniphilus	Peptoniphilus asaccharolyticus	0.823899	0	0	0	0	0	0	0	0	0	0	0	0	0	0	0	0	0	0	0	0	0	0	0	0	0	0	0	0	0	0	18	15	12	0	0	0	3	0	0	0	0
c248c0cc7e9539ebb946aea6ba0ef9c6	Bacteria	Bacteroidetes	Bacteroidia	Bacteroidales	Bacteroidaceae	Bacteroides	Bacteroides massiliensis	0.773585	0	0	0	0	0	0	0	0	0	0	0	0	0	0	0	0	0	0	0	0	0	0	0	0	0	0	0	0	0	0	0	0	0	0	0	0	0	33	0	0	0
61f31ee9616335e6c4a69414f2c7fc7c	Bacteria	Bacteroidetes	Bacteroidia	Bacteroidales	Tannerellaceae	Parabacteroides	Parabacteroides distasonis	0.748428	0	0	0	13	0	0	0	0	0	0	0	0	0	0	0	0	0	0	0	1	0	0	0	0	2	2	0	3	0	0	0	0	0	0	0	0	0	0	0	0	0
e3894341dbffab245ccdcbef63c4875b	Bacteria	Firmicutes	Clostridia	Clostridiales	Eubacteriaceae	Eubacterium	[Eubacterium] hallii	0.716981	0	0	0	0	0	0	0	0	0	0	0	0	0	0	0	0	0	0	0	0	0	0	0	0	0	0	0	0	0	0	0	12	0	0	0	0	0	0	0	0	0
e7f64947c80e9531ed2a4476fd4d74a4	Bacteria	Proteobacteria	Betaproteobacteria	Burkholderiales	Burkholderiaceae	Burkholderia/Caballeronia	Burkholderia symbiont of Cavelerius saccharivorus/Caballeronia zhejiangensis	0.654088	0	0	0	0	0	0	0	0	0	0	0	0	0	0	0	0	0	0	0	0	0	0	0	0	0	0	0	0	0	0	0	0	0	0	0	0	0	0	0	0	0
3abd2328e56445f74c22f3182ed92123	Bacteria	Firmicutes	Clostridia	Clostridiales	Christensenellaceae	Christensenella	Christensenella minuta	0.63522	0	0	0	0	0	0	0	0	0	0	0	0	0	0	0	0	0	0	0	0	0	0	0	0	0	0	0	0	0	0	0	0	0	0	0	0	0	0	0	0	0
c7bad19e1eaccda59f862cf44040c878	Bacteria	Bacteroidetes	Bacteroidia	Bacteroidales	Rikenellaceae	Alistipes	Alistipes shahii	0.603774	0	0	0	0	0	6	0	0	0	0	0	0	0	0	0	0	0	0	0	0	0	0	0	0	0	0	0	0	0	0	2	0	1	4	2	1	0	0	0	0	0
2341ca38e3aa97d778f2384c2d4386d0	Bacteria	Proteobacteria	Gammaproteobacteria	Enterobacterales	Enterobacteriaceae	Citrobacter/Cronobacter/Salmonella	Citrobacter koseri/Cronobacter sakazakii/Salmonella enterica	0.591195	3	0	0	0	0	0	0	0	0	0	0	0	0	0	0	0	0	0	0	0	0	0	0	0	0	0	0	0	0	0	0	0	0	0	0	0	0	2	0	0	8
1d3eba3dbfab20a684ac1ce178b3cf9a	Bacteria	Firmicutes	Clostridia	Clostridiales	Ruminococcaceae	Ruminiclostridium	[Clostridium] clariflavum/[Clostridium] stercorarium	0.553459	0	0	0	0	0	0	0	0	0	0	0	0	0	0	0	0	0	0	0	0	0	0	0	0	0	0	0	0	0	0	0	0	0	0	0	0	0	0	0	0	0
a3375ddb58a2ea9c5a90cbd783d0ab54	Bacteria	Bacteroidetes	Bacteroidia	Bacteroidales	Rikenellaceae	Alistipes	Alistipes senegalensis	0.553459	0	0	0	0	0	0	0	0	0	0	0	0	0	0	0	0	0	0	0	0	0	0	0	0	0	0	0	0	0	0	13	0	11	0	0	0	0	0	0	0	0
86d137229bd10655aec7d0c7efc6d103	Bacteria	Bacteroidetes	Bacteroidia	Bacteroidales	Rikenellaceae	Alistipes	Alistipes onderdonkii	0.540881	0	0	0	0	0	0	0	0	0	0	0	0	0	0	0	0	0	0	7	0	0	0	0	0	0	0	0	0	7	0	0	0	0	0	0	0	0	0	0	0	2
242cc16ae5523852056aa92dc5597493	Bacteria	Firmicutes	Clostridia	Clostridiales	Lachnospiraceae	Murimonas	Murimonas intestini	0.534591	0	0	0	0	0	0	0	0	0	0	0	0	0	0	0	0	0	0	0	0	0	0	0	0	0	0	0	0	0	0	0	0	0	0	0	0	0	0	0	0	0
f635440a8d2125190245229a29196916	Bacteria	Firmicutes	Clostridia	Clostridiales	Lachnospiraceae	Faecalicatena	Faecalicatena orotica	0.515723	0	0	0	0	0	0	0	0	0	0	0	0	0	0	0	0	0	0	0	0	0	0	0	0	0	0	0	0	0	0	0	0	0	0	0	0	0	0	0	0	0
5cf22731b7e7d8622131580f5a759f05	Bacteria	Bacteroidetes	Bacteroidia	Bacteroidales	Bacteroidaceae	Bacteroides	Bacteroides salyersiae	0.503145	0	0	0	0	0	6	0	2	0	0	0	0	0	14	0	4	0	0	0	0	0	0	0	0	0	0	0	0	0	0	0	0	0	0	0	0	0	0	0	0	0
37bc06224cf49837db2de6bcd29046be	Bacteria	Firmicutes	Clostridia	Clostridiales	Peptococcaceae	Desulfitobacterium/Desulfosporosinus	Desulfitobacterium hafniense/Desulfitobacterium metallireducens/Desulfosporosinus youngiae	0.484277	0	0	0	0	0	0	0	0	0	0	0	0	0	0	0	0	0	0	0	0	0	0	0	0	0	0	0	0	0	0	0	0	0	0	0	0	0	0	0	0	0
09163876ae8eefca991bce9f0a5d3bc9	Bacteria	Firmicutes	Erysipelotrichia	Erysipelotrichales	Erysipelotrichaceae	Coprobacillus	Coprobacillus cateniformis	0.433962	0	0	0	0	0	0	0	0	0	0	0	0	0	0	0	0	0	0	0	0	0	0	0	0	0	0	0	0	0	0	0	0	0	0	0	0	0	0	0	0	0
b0ff7a24a0d5c92a26df5e9a3e9e6d88	Bacteria	Firmicutes	Clostridia	Clostridiales	Catabacteriaceae/Gracilibacteraceae/Peptococcaceae	Catabacter/Gracilibacter/Desulfotomaculum	Catabacter hongkongensis/Gracilibacter thermotolerans/Desulfotomaculum nigrificans	0.433962	0	0	0	0	0	0	0	0	0	0	0	0	0	0	0	0	0	0	0	0	0	0	0	0	0	0	0	0	0	0	0	0	0	0	0	0	0	0	0	0	0
1c57e6b716e20e9b86c0e4557132feb7	Bacteria	Firmicutes	Clostridia	Clostridiales	Eubacteriaceae	Eubacterium	[Eubacterium] hallii	0.415094	0	0	0	0	0	0	0	0	0	0	0	0	0	0	0	0	0	0	0	0	0	0	0	0	0	0	0	0	0	0	0	0	0	0	0	0	0	0	0	0	0
7e490c9ce37c84529f064db725305600	Bacteria	Actinobacteria	Actinobacteria	Bifidobacteriales	Bifidobacteriaceae	Bifidobacterium	Bifidobacterium longum	0.389937	0	0	0	0	0	0	0	0	0	0	0	0	0	0	0	0	0	0	0	0	0	0	0	0	0	0	0	0	0	0	0	0	0	0	0	0	0	0	0	0	0
9fa60882b54bbc3f54b7a35c90af2926	Bacteria	Firmicutes	Clostridia	Clostridiales	Catabacteriaceae/Clostridiaceae/Gracilibacteraceae	Catabacter/Clostridium/Gracilibacter	Catabacter hongkongensis/Clostridium subterminale/Gracilibacter thermotolerans	0.377358	0	0	0	0	0	0	0	0	0	0	0	0	0	0	0	0	0	0	0	0	0	0	0	0	0	0	0	0	0	0	0	0	0	0	0	0	0	0	0	0	0
00fe1d959b6fc9893c885bc55827398b	Bacteria	Firmicutes	Tissierellia	Tissierellales	Peptoniphilaceae	Peptoniphilus	Peptoniphilus gorbachii	0.358491	0	0	0	0	0	0	0	0	14	34	0	0	0	0	0	0	0	0	0	0	0	0	0	0	0	0	0	0	0	0	0	0	0	0	0	0	0	0	0	0	0
64f2702fc719fc285cb6f43af93d64fd	Bacteria	Firmicutes	Erysipelotrichia	Erysipelotrichales	Erysipelotrichaceae	Candidatus Stoquefichus	Candidatus Stoquefichus massiliensis	0.358491	0	0	0	0	0	0	0	0	0	0	0	0	0	0	0	0	0	0	0	0	0	0	0	0	0	0	0	0	0	0	0	0	0	0	8	0	0	0	0	0	0
baa86bdd89da96caae3c010e3f87e513	Bacteria	Firmicutes	Clostridia	Clostridiales	Ruminococcaceae	Ruthenibacterium	Ruthenibacterium lactatiformans	0.339623	0	0	0	0	0	0	0	0	0	0	0	0	0	0	0	0	0	0	0	0	0	0	0	0	0	0	0	0	0	0	0	0	0	0	0	0	0	0	0	0	0
f2fd900a05a7f3e17748e8f95c062969	Bacteria	Firmicutes	Clostridia	Clostridiales	Ruminococcaceae	Faecalibacterium	Faecalibacterium prausnitzii	0.339623	0	0	0	0	0	0	0	0	0	0	0	0	0	0	0	0	0	0	0	0	0	0	0	0	0	0	0	0	0	0	0	0	0	0	0	0	0	0	0	0	0
79664111b317958d305544681f0bd3dd	Bacteria	Proteobacteria	Alphaproteobacteria	Sphingomonadales	Sphingomonadaceae	Sphingomonas	Sphingomonas leidyi	0.339623	0	0	0	0	0	0	0	0	0	0	0	0	0	0	0	0	0	0	0	0	0	0	0	0	0	0	0	0	0	0	0	0	0	0	0	0	0	0	0	0	0
1ff8562c0ae44e30da1d2dabe10a897b	{unclassified}	{unclassified}	{unclassified}	{unclassified}	{unclassified}	{unclassified}	{unclassified}	0.339623	0	0	0	0	0	0	0	0	0	0	0	0	0	0	0	0	0	11	0	0	4	0	0	0	0	0	0	0	0	0	0	0	0	0	0	0	0	0	0	0	0
25097e93daf2cb68bb1845e7f6c39342	Bacteria	Actinobacteria	Coriobacteriia	Eggerthellales	Eggerthellaceae	Eggerthella	Eggerthella lenta	0.333333	0	0	0	0	11	0	0	0	0	0	0	0	0	0	0	0	0	0	0	0	0	0	0	0	0	0	0	0	0	0	0	0	0	0	0	0	0	0	0	0	0
2cfccf5ffc3a25b546a3884518e4a3b1	Bacteria	Proteobacteria	Gammaproteobacteria	Enterobacterales	Enterobacteriaceae	Cronobacter	Cronobacter sakazakii	0.327044	0	0	0	0	0	0	0	0	0	0	0	0	0	0	0	0	0	0	0	0	0	0	0	0	0	0	0	0	0	0	0	0	0	0	0	0	0	0	0	0	0
150483b00781c25f01fbc8145f6d1b1a	Bacteria	Firmicutes	Clostridia	Clostridiales	Lachnospiraceae	Lachnoclostridium	[Clostridium] saccharolyticum/[Clostridium] xylanolyticum	0.327044	0	0	0	0	0	0	0	0	0	0	0	0	0	0	0	0	0	0	0	0	0	0	0	0	0	0	0	0	0	0	0	0	0	0	0	0	0	0	0	0	0
13f0c0ac213df62cd63dba9bb26d0f51	Bacteria	Firmicutes	Clostridia	Clostridiales	Clostridiaceae	Clostridium	Clostridium perfringens	0.27044	0	0	0	0	0	0	0	0	0	0	0	0	0	0	0	0	0	0	0	0	0	0	0	0	0	0	0	16	0	0	0	0	0	0	0	0	0	0	0	0	0
96a3958e142fa2fdf6cd818bb6cf0861	Bacteria	Firmicutes	Clostridia	Clostridiales	Ruminococcaceae	Acetanaerobacterium/Anaerotruncus/Hydrogenoanaerobacterium	Acetanaerobacterium elongatum/Anaerotruncus colihominis/Hydrogenoanaerobacterium saccharovorans	0.176101	0	0	0	0	0	0	0	0	0	0	0	0	0	0	0	0	0	0	0	0	0	0	0	0	0	0	0	0	0	0	0	0	0	0	0	0	0	0	0	0	0
8f48a518db82429e156dcf354cce04ee	Bacteria	Firmicutes	Clostridia	Clostridiales	{unclassified}	Flavonifractor	Flavonifractor plautii	0.169811	0	0	0	0	0	0	0	0	0	0	0	0	0	0	0	0	0	0	4	0	0	0	0	0	0	0	0	0	3	0	0	2	0	0	0	0	0	0	0	0	0
f2cb2d00e9b918149439cf578d8ef6f1	Bacteria	Firmicutes	Bacilli	Lactobacillales	Lactobacillaceae	Lactobacillus	Lactobacillus mucosae	0.157233	0	0	0	0	0	0	0	0	0	0	0	0	0	0	0	0	0	0	0	0	0	0	0	0	0	0	0	0	0	0	0	0	0	0	0	0	0	0	0	0	0
46268e6bbef7f39f354e9516023c5ed5	Bacteria	Bacteroidetes	Bacteroidia	Bacteroidales	Bacteroidaceae	Bacteroides	Bacteroides uniformis	0.157233	0	0	0	0	0	0	2	0	0	0	0	0	0	0	0	0	0	0	0	0	0	0	0	0	0	0	0	0	0	0	0	0	0	0	0	0	0	0	0	0	1
bc5b16aff9050f46b080371f3afd5f61	Bacteria	Firmicutes	Erysipelotrichia	Erysipelotrichales	Erysipelotrichaceae	Erysipelatoclostridium	[Clostridium] cocleatum/[Clostridium] spiroforme/Erysipelatoclostridium ramosum	0.150943	0	0	0	0	0	0	0	0	0	0	0	0	0	0	0	0	0	0	0	0	0	0	0	0	0	0	0	0	0	0	0	0	0	0	0	0	0	15	0	0	0
7eb2797dbd638bed271ae5d7fed91aea	Bacteria	Bacteroidetes	Bacteroidia	Bacteroidales	Barnesiellaceae	Barnesiella	Barnesiella intestinihominis	0.138365	0	0	0	0	0	0	0	0	0	0	0	0	0	0	0	0	0	0	0	0	0	0	0	0	0	0	0	0	0	0	0	0	0	0	0	0	0	0	0	0	0
b89f00edcac9be918fa2249aa0dd775c	Bacteria	Firmicutes	Clostridia	Clostridiales	Eubacteriaceae/Gracilibacteraceae/Peptococcaceae	Pseudoramibacter/Gracilibacter/Desulfotomaculum	Pseudoramibacter alactolyticus/Gracilibacter thermotolerans/Desulfotomaculum nigrificans	0.125786	0	0	0	0	0	0	0	0	0	0	0	0	0	0	0	0	0	0	0	0	0	0	0	0	0	0	0	0	6	0	14	0	0	0	0	0	0	0	0	0	0
793eb1188396b27c552f133390c6fcb6	Bacteria	Firmicutes	Clostridia	Clostridiales	Ruminococcaceae	Ruminococcus	Ruminococcus bicirculans	0.0880503	0	0	0	0	5	0	0	0	0	0	0	0	0	0	0	0	0	0	0	0	0	0	0	0	0	0	0	0	0	0	0	0	4	0	0	0	0	0	0	0	0
e0d712bcdf199b1040ab8a65a08846e4	Bacteria	Firmicutes	Clostridia	Clostridiales	Ruminococcaceae/{unclassified}	Oscillospira/Intestinimonas	Oscillospira guilliermondii/Intestinimonas butyriciproducens	0.0880503	0	0	0	0	0	0	0	0	0	0	0	0	0	0	0	0	0	0	0	0	0	0	0	0	0	0	0	0	0	0	0	0	0	0	5	0	0	0	0	0	9
8a0583bdef29678a18cd7d9ca3ab2910	Bacteria	Bacteroidetes	Bacteroidia	Bacteroidales	Rikenellaceae	Alistipes	Alistipes inops	0.0691824	0	0	0	0	0	0	0	0	0	0	0	0	0	0	0	0	0	0	0	0	0	0	0	0	0	0	0	0	0	0	0	0	0	0	0	3	0	0	0	0	0
1910dcf6315135f7947c373ec31f82f6	Bacteria	Firmicutes	Bacilli	Lactobacillales	Streptococcaceae	Streptococcus	Streptococcus thermophilus	0.0503145	0	0	0	0	0	0	0	0	0	0	0	0	0	0	0	0	0	0	8	0	0	0	0	0	0	0	0	0	0	0	0	0	0	0	0	0	0	0	0	0	0
[truncated: 118 more columns]

## Sheet: Species
SampleId	Escherichia coli	Eggerthella lenta	Bacteroides uniformis	Bifidobacterium adolescentis	Blautia hansenii/producta	Phascolarctobacterium faecium	Bifidobacterium longum	Bacteroides caccae	Flavonifractor plautii	[Clostridium] symbiosum	Enterobacter cloacae	Gordonibacter pamelaeae	Intestinimonas butyriciproducens	Bacteroides ovatus	Bacteroides cellulosilyticus	Bacteroides vulgatus	Enterococcus faecalis	Romboutsia sedimentorum	Slackia isoflavoniconvertens	Bacteroides thetaiotaomicron	[Clostridium] clostridioforme	Enterococcus casseliflavus	Bacteroides dorei/vulgatus	Citrobacter freundii	Oscillospira guilliermondii	Franconibacter pulveris	[Clostridium] aldenense	Acidaminococcus intestini	Bacteroides galacturonicus/Lactobacillus rogosae	Bacteroides faecis/thetaiotaomicron	Roseburia faecis	Anaerostipes hadrus	Cloacibacillus evryensis	Faecalibacterium prausnitzii	Flintibacter butyricus	Klebsiella pneumoniae	Oscillibacter valericigenes/Oscillospira guilliermondii	Collinsella aerofaciens	Oscillibacter ruminantium	Enterococcus faecium/lactis	Sutterella wadsworthensis	Catabacter hongkongensis	[Eubacterium] eligens	Parabacteroides distasonis	Ruminococcus bromii	Senegalimassilia anaerobia	Hungatella hathewayi	Blautia obeum/wexlerae	Agathobaculum butyriciproducens
acellulose2_S68	0.855997	0.00940046	0.000367844	0	0	0.0150571	0	0	0.0102996	0.0124523	0.00313261	0	0.0150816	0	0.00202314	0	0	0.01417	0	0	0.00133588	0	0	0.0049168	0.00233552	0	0.00195611	0	0	0	0	0	0	0	0	0.000183922	0	0	0	0	0	0	0	0	0	0	0	0	0
acellulose3_S69	0.425619	0.0351395	0.00587581	0	0.293534	0.0566848	0	0	0.0279025	0.00762367	0.00732678	0	0.0183301	0.00181672	0.0173423	0	0	0.0324783	0	0	0.00346314	0.000105907	0	0.0130976	0.00885413	0	0.00481036	0	0	0	0	0.0139626	7.33204e-05	0	0	0.00317722	0	0	0	0	0	0	0	0.00031423	0	0	0.000641553	0	0
acellulose5_S71	0.403788	0.0233563	0.0121387	0	0.249251	0.0430553	0	0	0.0268125	0.00771358	0.0144929	0.000137032	0.0284569	0.00353541	0.0419317	0	0	0.025512	0	0	0.00128856	0.000191844	0	0.0103982	0.0222244	0	0.0041856	0	0	0	0	0.0249042	5.48126e-05	0	0.000898318	0	0	0	0	0	0	0	0	0.000508974	0	0	0	0	0.0196143
acellulose6_S72	0.46407	0.0254982	0.00755147	0	0.204157	0.0544517	0	0	0.0403252	0.0541518	0.00976563	0	0.0103051	0.00211509	0.0232372	0	0	0.0479146	0	0	0.00780921	8.78471e-05	0	0.0137379	0.0024607	0	0.00803928	0	0	0	0	0.000165182	6.75747e-05	0	0	0	0	0	0	0	0	0	0	0.000337873	0	0	0.00166403	0	0
amylopectinMaize1_S25	0.181223	0.15783	0.0813177	0.0586692	0.00828246	0.0400919	0	0	0.0589741	0.0404011	0.0135272	0.000387072	0.0234918	0.0341423	0.0240104	0.000848079	0.000153307	0.0250014	0.000737176	0.0179946	0.00144689	0.00308701	0.00138861	0.00963685	0.010193	0	0.00571647	0	0	0.00201353	0.0020928	0.00961446	2.87042e-05	5.4364e-05	0.000200059	0	0	0.00175096	3.4793e-05	0	1.11835e-05	0	3.39231e-05	0.00339604	0	0.00157873	0.000394683	0	0.0324613
amylopectinMaize2_S26	0.372199	0.0884218	0.0673075	0.0341801	0.0429084	0.04456	2.23521e-05	0	0.0646825	0.00917677	0.0260245	0.000246097	0.04319	0.0147385	0.0104591	0.000363286	1.36721e-05	0.0142376	0.000205081	0.00772612	0.00310148	0.00214378	0.000828136	0.0191273	0.0794205	0	0.0102993	0	0	0.00115329	0.000224222	0	0.000109376	5.01309e-05	0	0	0	0.00112111	7.29176e-05	0	0.000269535	0	0	0.00405084	0	0	0.00114845	0	0
amylopectinMaize3_S27	0.183438	0.132783	0.0820588	0.0672339	0.00799035	0.0285083	6.3661e-05	0	0.0889219	0.00341818	0.0740762	0.000311515	0.0606519	0.0317091	0.0288307	0.000473947	0	0.00193036	0.000233636	0.0157233	0.000449999	0.001285	0.000961245	0.00949383	0.00634155	0	0.0067409	0	9.81271e-05	0.00254298	0.00563997	7.26868e-05	7.47635e-05	0	0.0656907	0.00317745	0	0.00213076	0	0	1.33506e-05	0	0	0.00271352	0	0.00147969	0.000309568	0	0
amylopectinMaize4_S28	0.250544	0.179181	0.0812141	0.0361164	0.065526	0.0290074	3.80623e-05	0	0.081249	0.0437042	0.0098825	0.000192904	0.0358002	0.0217236	0.0207089	0.0005388	4.49e-05	0.026423	0.000249444	0.00901931	0.000660008	0.00193569	0.00137408	0.0106289	0.00290669	0	0.00732221	0	0	0.0022147	0.0019756	0.0181396	6.78489e-05	2.66074e-05	0.000192904	0.000556261	0	0.000347227	0	0	0	0	0	0.00315583	0	0.0134035	0	0	0
amylopectinMaize5_S29	0.168351	0.235599	0.0816682	0.0583353	0.0492362	0.033309	0	0	0.0434318	0.0344605	0.00533682	0.000285192	0.0578528	0.0265499	0.0265567	0.00040849	0	0.0340176	0.000596652	0.0131627	0.00122651	0.00154904	0.00126728	0.0147316	0.00908176	0	0.0134434	0	0	0.00264318	0.00586295	0.0138418	5.40364e-05	0	0	0	0	0.00106722	0	0	0	0	0	0.00350594	0.000163235	0.00297951	0	0	0
amylopectinMaize6_S30	0.183092	0.181462	0.086321	0.0263597	0.0562794	0.046435	4.31424e-05	0	0.0431457	0.00405073	0.00847846	0.000310068	0.0187921	0.0300595	0.0336309	0.00085952	3.46353e-05	0.024864	0.000148437	0.0168804	0.000662287	0.00100937	0.0013741	0.0150248	0.0634717	0	0.0072351	0	4.74998e-05	0.00258887	0.00250166	0.0132846	5.54164e-05	0	0	0.000593748	0	0.00100145	0	0	0	0	0	0.00333912	0	0.00075208	0.000395832	0	0.0629894
amylose1_S37	0.226059	0.170163	0.0503263	0	0.0471066	0.0315376	0	0	0.0148165	0	0.0105257	0.000221971	0.138443	0.0217087	0.00367916	0	0	0.00814287	0	0.00171163	0.00123077	0.00181128	0.00031393	0.0121821	0.03919	0	0.0124502	0	0	0.00125546	0	0	3.99547e-05	0	0	0	0	0.000146501	0	0	0	0	0	0.000361495	0	0	0.000399547	0	0
amylose2_S38	0.269396	0.196665	0.0674644	0	0.102807	0.0364054	0	0	0.0791445	0.0490167	0.0104419	0.000395633	0.0607476	0.0220763	0.00288632	0	0.000296725	0.0128491	0	0.000971706	0.00239311	0.000906358	0.000400771	0.0124427	0.00199479	0	0.0132881	0	0	0.00278925	0.000582659	0.0057067	0	0	0.00133076	0	0	0	0	0	0	0	0	0	0	0	0.00202312	0	0
amylose3_S39	0.325148	0.21546	0.0587015	0	0.0752511	0.0300055	0	0	0.0415679	0.0202223	0.0166972	0.000760481	0.0696753	0.0169192	0.00693559	0	0	0.0111786	0	0.00102729	0.00147362	0.000529295	0	0.0102054	0.0144683	0	0.0124459	0	0	0.00140124	0	0.00297095	0	0	0	0	0	0.000292025	0	0	0	0	0	0.000338957	0	0.00124719	0	0	0
amylose4_S40	0.304726	0.187092	0.0896288	0	0.0864552	0.0301326	0	0	0.0921741	0.0320513	0.00841345	0.00050546	0.0423503	0.0201895	0.00850255	0	0	0.011986	0	0.0024792	0.00488882	0.000411588	0.00052609	0.0128546	0.00142597	0	0.0114424	0	0	0.002021	0	0	0	0	0.0034299	0	0	0.000303276	0	0	0	0	0	0.000680823	0	0	0.000839424	0	0
amylose5_S41	0.373992	0.0205083	0.0878353	0	0.168241	0.0606637	0	0	0.0340467	0.0234995	0.0113006	0	0.0756471	0.0229021	0.00702464	0	0	0.018876	0	0.000492945	0.00400414	0.00195595	0.000333638	0.0113883	0.00971066	0	0.0147528	0	0	0.00127667	0	0	0	0	0	0	0	0	0	0	5.21309e-05	0	0	0.000427473	0	0	0.000383162	0	0
amylose6_S42	0.434114	0.0384924	0.0679657	0	0.103741	0.0889064	0	0	0.0473128	0.0107599	0.0189488	0	0.0430433	0.0110612	0.0039717	0	0	0.0122792	0	0.000875562	0.00210562	0.0036341	0.00076597	0.0295899	0.00325412	0	0.026214	0	0	0.00210357	0	0	5.95755e-05	0	0.001357	0	0	0	0	0	0	0	0	0.000297877	0	0	0.00367382	0	0
applepectin1_S13	0.187047	0.0441476	0.044398	0.00019917	0.00198489	0.0315067	0.00169489	0.000118814	0.0745034	0.0436068	0.00320144	6.98906e-05	0.107317	0.00687024	0.0671299	0.00924553	0	0.0140713	0.000489234	0.0167121	0.00350133	0.0324921	0.0143176	0.0236914	0.00765468	0	0.0235643	0	0.0287809	0.0210962	0.000384398	0.0396629	0	0.000541652	0	0	0.000265946	0.0174657	0.000256265	0	0.00609546	0	0.00264186	0.0086864	0	0.00167737	0.00150265	0.000527356	0.00828115
applepectin2_S14	0.181414	0.0353258	0.0529711	0.000566843	0.0100366	0.0391796	0.00171164	9.88135e-05	0.143421	0.0232753	0.0104551	0	0.0328908	0.0124717	0.0520183	0.00654892	7.94037e-05	0.0161178	0	0.0193932	0.00218334	0.0198051	0.00826807	0.0126967	0.0188513	0	0.0127224	0	0.0276537	0.0216133	0.000134104	0.0458071	0	0.00173512	0.0277972	0	0.000161144	0.039236	0	0.000406488	0.0178419	0	0.00521594	0.00707323	0	0.000152926	0.000696988	0.000718644	0.00909448
applepectin3_S15	0.16857	0.0544068	0.0368373	0.000219093	0.0538937	0.0323509	0.00265002	0.000231158	0.103542	0.0204295	0.0134257	0.00022552	0.0589595	0.0083217	0.0541249	0.00875502	7.04751e-05	0.0215272	0.000648371	0.019897	0.00318098	0.026431	0.0132413	0.0218218	0.00671981	0	0.0159433	0	0.0332304	0.0285078	0.000270624	0.0154419	2.819e-05	0.000173839	0.00185115	0	0	0.0252921	0.000357074	0	0.00531181	0	0.00765078	0.00712402	0	0.00287538	0.00131084	0.000235771	0.00632499
applepectin4_S16	0.143519	0.0367058	0.039201	0.00018626	0.0634962	0.0275943	0.00219285	0.000166985	0.0668753	0.0360114	0.00912733	0.000115962	0.0844435	0.013818	0.0699251	0.00509902	0	0.015938	0.000533425	0.0258249	0.00362776	0.0145741	0.00762367	0.0200038	0.00595077	0	0.0225201	0	0.0368435	0.0270285	0.000287586	0.0174252	0	0.000429059	0	0.017058	0.000494207	0.0171067	0.000146885	0	0.0132594	0	0.00374325	0.00711013	0	0.0011287	0.00135676	0.000387946	0.00219581
applepectin5_S17	0.190082	0.0143809	0.0401162	0.000548865	0.0240312	0.0203993	0.00380855	0.000236625	0.0749771	0.0404367	0.0170839	0	0.106839	0.0196674	0.060986	0.00687077	0.000178845	0.026042	0.000123815	0.026415	0.00343129	0.0159419	0.00904049	0.0142164	0.00494799	0	0.0234784	0	0.0515567	0.0266268	0.000214613	0.0221247	0	0.00136197	0.00519108	0	0	0.0149954	0.00194436	0	0.0190243	0	0.00290003	0.00508626	0	0.000403547	0.00126567	0.000250132	0.000131022
applepectin6_S18	0.233525	0.0210453	0.0389078	0.0003904	0.0276446	0.0156618	0.00322826	0.000249425	0.0994324	0.0202597	0.0265048	0	0.0506126	0.0118477	0.0526781	0.00809148	0.000155891	0.0203146	0	0.0218871	0.00197138	0.0236434	0.0133992	0.0130524	0.0114116	0	0.00340695	0	0.0254934	0.0199775	0.000103927	0.051571	5.19636e-05	0.00111722	0.0151214	0	0	0.0154644	0.000242497	0	0.0102368	0	0.00552893	0.00466188	0	0.000502315	0.00209154	0.000160615	0.0043958
Bglucan1_S49	0.301422	0.0185122	0.0991022	0	0.0234705	0.0302213	0	0	0.0079478	0.00508263	0.00720714	0	0.00910072	0.334298	0.00386965	0	0	0.011797	0	0	0.00332161	0.00131973	0	0.00914309	0.013605	0	0.00189465	0	0	8.58201e-05	0.000196242	0.00464712	0	4.49721e-05	0	0	0	0	0	0	6.30778e-05	0	0	0.0163827	0	0	0.00130624	0	0
Bglucan2_S50	0.26035	0.0123352	0.077842	0	0.000562302	0.0567874	0	0	0.0142982	0.063066	0.00997468	0	0.021137	0.220934	0.00427425	0	0	0.0155484	0	0	0.00703197	0.000688946	0	0.0116803	0.0289118	0	0.00223722	0	0	0	0.00274565	0.000453106	0	2.11074e-05	0	0	0	0	0	0	0.000112171	0	0	0.0150417	0	5.91008e-05	0.000759867	0	0
Bglucan3_S51	0.237149	0.0211116	0.0608669	0	0.100275	0.0783174	0	0	0.0281386	0.0068206	0.00930313	0	0.030445	0.27466	0.0046936	0	0	0.0146353	0	0	0.00178592	0.00103328	0	0.0135112	0.0043803	0	0.000700009	0	0	0.000161384	0.000359804	0.00527406	0	0	0.000415159	0	0	0	0	0	0.000191105	0	0	0.00993746	0	0.00061505	0.000645803	0	0
Bglucan4_S52	0.250891	0.01302	0.0658304	0	0.075986	0.0725945	0	0	0.0279771	0.0303475	0.00691669	0	0.0358209	0.248625	0.00449349	0	0	0.0148218	0	0	0.00586932	0.00119403	0	0.00938842	0.0163317	0	0.00243422	0	0	0	0.000355668	0.00783317	0	0	0	0.000333439	0	0	0	0	0	0	0	0.00879191	0	0	0.00049222	0	0
Bglucan5_S53	0.240171	0.00687403	0.0625376	0	0.127642	0.0457481	0	0	0.0460238	0.0220177	0.0162704	0	0.012853	0.2702	0.0055941	0	0	0.0150347	0	0	0.00275134	0.00153234	0	0.00671459	0.00137392	0	0.00286975	0	0	0.000132214	0.00112419	5.56924e-05	4.29627e-05	0	0	0	0	0	0	0	0	0	0	0.0132008	0	0	0.000420676	0.000247361	0
Bglucan6_S54	0.260557	0.0149038	0.0838594	0	0.0754872	0.0393611	0	0	0.0160027	0	0.0149813	0	0.00776095	0.288158	0.00313357	0	0	0.0143	0	0	0.00616659	0.00283652	0	0.00930571	0.00136592	0	0.0019709	0	0	0	0.014423	0.00127441	0	2.86171e-05	0	0	0	0	0	0	0.000103021	0	0	0.0145604	0	0	0.000437841	0	0
Bhringaraj 1_S71	0	0.00140765	0.0849342	0.00158634	0.00118243	0.0132601	0.0001726	0.000844591	0.0111908	0.00230044	0.0179816	0	0	0.0157938	0.00665115	0.0326374	0	0	0.00496197	0.0110526	0.00776399	0.0197212	0.0391227	0.0108072	0.00408101	0.00095434	0.0037793	0.00584175	0.00249154	0.00172365	0.00101351	0.00175956	0	0.00270973	0.0537019	0.0417281	0.00848447	0.00164695	0.0317425	0.00438509	0.0025941	0.000553225	0.0162584	0	0.00110853	0.00577137	0.00126689	0	0.00981807
Bhringaraj 2_S72	0.0447636	0	0.0328839	0.0653068	0.0100232	0.0645637	0.0005331	0	0.0266382	0.00562172	0.0168558	0	0.00880414	0.00701321	0.00989525	0.0167053	0.000790115	0.000144401	0.00820215	0.00463071	0.00389421	0.0198959	0.0203388	0.0107392	0.00615483	0	0.00573884	0.00511694	0.00084279	0.00204759	0.0206784	0.00160531	0	0.00228256	0.0403837	0.0572269	0.00192418	0.00478584	0.0551325	0.00590961	0.0137168	0	0.0182404	0	0.00650905	0.00892956	0.00221985	0.0135996	0.0205301
Bhringaraj 3_S73	0	0.0019839	0.0719726	0.000762998	0.00144804	0.0143209	0.000167187	0.00119034	0.0146338	0.00402287	0.0187873	0	0.00165666	0.0152903	0.00949511	0.0300127	0	0	0.00472455	0.0098771	0.00765181	0.0205426	0.0347109	0.0138685	0.00469206	0.00151372	0.00459586	0.00468364	0.00111671	0.00168152	0.000687206	0.00254975	0	0.00213729	0.0688025	0.0421374	0.00750862	0.00100627	0.0275701	0.00457238	0.00238419	0.000361716	0.0113389	0	0.00131919	0.00480636	0.00139589	0.000368146	0.0108278
Bhringaraj 4_S74	0	0.00239259	0.0708077	0.00105541	0.00124156	0.0122604	0	0.000969969	0.00795374	0.00154742	0.0185483	0	0.00135796	0.0153643	0.00824473	0.027464	0	0	0.00232792	0.00920833	0.00837872	0.0183906	0.0330621	0.00930107	0.0046189	0.00168055	0.00362323	0.00743643	0.00128036	0.00162133	0.00209513	0.00273747	0	0.00245725	0.0600734	0.0449338	0.0104526	0	0.040674	0.00589091	0.00302076	0.000550637	0.0103205	0	0.00160045	0.00847106	0.00092147	0.000423259	0.0147805
Bhringaraj 5_S75	0.00111532	0.00229916	0.0511718	0.00396018	0.00130493	0.0119308	0.000355566	0.00197603	0.0150999	0.0025025	0.0281191	0	0.00223702	0.0103648	0.00596538	0.0213582	0	0	0.0020506	0.00870883	0.00703601	0.0168149	0.0247403	0.0155542	0.00501292	0.00322984	0.0051138	0.00466045	0.00223702	0.000797123	0.00633821	0.00225773	0	0.00568575	0.0830803	0.0612616	0.00959046	0.00175233	0.027217	0.00409924	0.00263648	0.000284918	0.010775	0	0.00358855	0.00372836	0.0020972	0.000982931	0.0116968
Black pepper 1_S56	0.0157466	0	0.0952823	0.288902	0.00333987	0.0125023	0.00197311	0	0	0.00304764	0.0235307	0	0.00273396	0.0152215	0.0211697	0.0159393	0.00214284	0.000362365	0.00192116	0.0049353	0.00411144	0.0697826	0.0175438	0.00393839	0	0.00637326	0	0.0479306	0.0200688	0.00347553	0.0140984	0.0014614	0	0.00499995	0	0.0214653	0	0.0023054	0.00285712	0.00386863	0.00935248	0	0.0160491	0	0.00210589	0.00295564	0	0.0123868	0.00521583
Black pepper 2_S57	0.0475324	0.000365874	0.0454828	0.155153	0.0119092	0.0387735	0.00082247	0.000246965	0.0157097	0.0175641	0.0218993	0	0.00692875	0.00551556	0.0114221	0.0147591	0.000823217	0.000219408	0.00212664	0.00386124	0.00661991	0.0215957	0.019228	0.0173255	0.00303614	0.000800996	0.00288286	0.0168302	0.005543	0.00258672	0.0323524	0.000579301	0	0.00240105	0.0155954	0.0378165	0.00125299	0.00205804	0.0636164	0.00186768	0.0223053	0	0.0189066	0.00597813	0.00397888	0.00365874	0.00281266	0.00748379	0.00295928
Black pepper 3_S58	0.0431451	0.000380621	0.0350766	0.123135	0.00739355	0.0574642	0.000855618	0	0.0187694	0.0145787	0.0183987	0	0.00777893	0.00482437	0.00970582	0.0163939	0.0010705	0.000106517	0.00463881	0.00214233	0.00677564	0.0177559	0.0193913	0.0147532	0.0061571	0.00059136	0.00199937	0.00961067	0.0036825	0.00183097	0.0296028	0.0016335	0	0.00176037	0.02455	0.0407323	0.00356289	0.0033114	0.059805	0.00194296	0.0235509	0	0.0277758	0	0.00595909	0.00894458	0.00228372	0.00781137	0.00523753
Black pepper 4_S59	0.045592	0	0.0434422	0.131877	0.00405883	0.0814303	0.000576015	0	0.0194486	0.007074	0.0164754	0	0.00845589	0.00820222	0.0124724	0.0237369	0	0	0.00528493	0.00277633	0.00945941	0.0133603	0.0295352	0.0169539	0.00639521	0	0.00493535	0.00591913	0.00152206	0.00172569	0.019364	0.00272468	0	0.00105699	0.0138113	0.0422795	0	0.00397427	0.0450981	0	0.0235557	0	0.0233383	0	0.00422795	0.0080331	0.00359375	0.0135294	0.0079348
Frankincense 1_S86	0.0112871	4.82672e-05	0.0159354	0.000127545	0	0.0651723	8.6802e-05	0.000689256	0	0.0173593	0.0388068	0	0.00780481	0.012563	0.0532146	0.105436	0	0	0	0.0796273	0.0295068	0.000173762	0.112556	0.000447208	0.00015413	0.191683	0.0129758	0.00905493	0	0.00585398	0.0011642	0	0	0.000757795	0	0.0187265	0	6.37127e-05	0	0	0.00782342	0.000139111	0	3.72347e-05	0.000376484	0	0.0371416	0.000136903	0
Frankincense 3_S88	0.00537304	0	0.016047	0	0	0.0584442	0	0.000847018	0	0.030692	0.0227124	0	0	0.0104024	0.0542621	0.0926804	0	0	0	0.0651304	0.0175861	0	0.099033	0	0	0.29677	0.0128999	0.0105877	0	0.00596781	0.00169404	0	0	0.000772021	0	0.0110344	0	0	0	0	0.0117788	0	0	0	0.000661733	0	0.0300757	0	0
Frankincense 4_S89	0.00789699	0	0.0196315	0.000651467	0	0.0358682	0	0.000708677	0	0.0289315	0.0251614	0	0	0.00896134	0.0596661	0.107249	0	0	0	0.0706833	0.0214151	0	0.112833	0	0.000256141	0.302052	0.00618213	0.00289567	0	0.00795343	0.000914422	0	0	0	0	0.0130734	0	0.000205745	0	0	0.0176026	0	0	0	0	0	0.0170311	0	0
Frankincense 5_S90	0.00672007	0.00010801	0.014467	7.90075e-05	0	0.0718888	0.000540136	0.000476514	0	0.0744845	0.0228874	0	0	0.00794825	0.0592784	0.0960108	0	0	0	0.0366978	0.0247639	0.000240163	0.103575	0	9.61037e-05	0.214447	0.0160383	0.00699523	3.04969e-05	0.00311193	0.000625186	0	0	0.000371681	0	0.00953981	0	6.48059e-05	0.000349444	0	0.0193764	0	0	0.00763239	0.000266848	0	0.0358577	0	0
CDM-Ashwagandha-1_S49	0.000315323	0.000848189	0.0561124	0.0756489	0.000258594	0.0342151	0.00308622	0.000200669	0.00747338	0.00309106	0.00735943	0	0.00295315	0.0111258	0.0017662	0.0300221	0.00017843	0	0.000449954	0.0104447	0.00503706	0	0.0317066	0	0.020195	0	0.000430655	0.00924389	0.0215192	0.00404704	0.0601035	0.00224805	0.000833708	0.015888	0.0111368	0.0702717	0.0518165	0.0363129	0.0269352	0.00138459	0.0140764	0.000239397	0.0302431	0.0096537	0.00807331	0.00237217	0.00176103	0.00262544	0.00310313
CDM-Ashwagandha-3_S51	0	0	0.0542389	0.055487	0	0.0356196	0.00340326	0	0.00485721	0.00593989	0.00614799	0	0.00138778	0.00915932	0	0.0264999	0.00115648	0	0	0.0149279	0.00368993	0	0.0282842	0	0.0063493	0	0	0.00215876	0.0222044	0.00395608	0.0230371	0.000513991	0.00055511	0.0706223	0.0240548	0.0897428	0.0611156	0.0109172	0.00709307	0.00274487	0.00997877	0	0.0164683	0.00852491	0.0084423	0.00200456	0	0.00454181	0
CDM-Ashwagandha-6_S54	7.79586e-05	0.000443897	0.0580288	0.0662017	0.000160532	0.0338942	0.00309672	0.000266338	0.00402243	0.000816291	0.00592463	0	0.00151411	0.0119305	0.00206594	0.0341887	0.00023715	0	0	0.00954556	0.00102214	0	0.0401644	0	0.0130915	0	0.000202298	0.0119244	0.0224381	0.00386475	0.040498	0.00122021	0.0026196	0.0285827	0.0182362	0.0980958	0.0321809	0.00590686	0.00997855	0.00119387	0.00508179	0.000262881	0.0212705	0.010518	0.00915764	0.00372751	0.00129977	0.00355891	0.000189066
CDM-Bacopa-3_S33	0.000847646	0.00405714	0.0609247	0.000770787	0	0.0188792	0	0.000757333	0.0178514	0.0196279	0.0375874	0	0.00703238	0.0216922	0.00885809	0.000618231	0	0	0	0.0127372	0.0229431	0.00822247	0.00239564	0	0.0371999	0	0.0116294	0.00189333	0.00551771	0.00136684	0	0.00174307	0	0	0.0406616	0.0010819	0.0273358	0.00129828	0.0406616	0.0326648	0.0211744	0.000649615	0.0123337	0.0417306	0.000202857	0	0.019339	0	0.00113645
CDM-Bacopa-4_S34	0.0020778	0.00352796	0.0574775	0.000645161	0.000231244	0.00590562	0	0.000587004	0.0281495	0.0586589	0.0455832	0.000118587	0.00542534	0.0265575	0.0109841	0.00101646	0	0	0.00120069	0.0148512	0.0122855	0.0324453	0.00313831	0.00118513	0.0185354	0	0.0137044	0.00370584	0.00434027	0.000726041	0	0.0020555	0.000195668	0.00217903	0.0393708	0.00104505	0.00923244	0.00298839	0.024162	0.0159409	0.00836037	0.000407804	0.00686617	0.033073	6.6705e-05	0.00026682	0.00962776	0	0.00764835
CDM-Bacopa-5_S35	0.000639007	0.00237141	0.0621095	0.00175682	0.000133173	0.00876489	0	0.000616802	0.0215267	0.0358228	0.029445	8.17729e-05	0.00540577	0.0230775	0.0101369	0.00148193	0	0	0.00200636	0.0110594	0.00907161	0.0443361	0.00193752	0.00367695	0.0187989	0	0.0164455	0.000899502	0.00629418	0.000810577	0	0.00249797	0.0054601	0.00137262	0.00669954	0.00420327	0.0258708	0.00167518	0.0209339	0.00951979	0.00780264	0.000290771	0.00649394	0.0344147	0.000775383	0.000496479	0.00648343	0	0.00355855
CDM-Gotu-Kola-5_S29	0.114357	0.0475637	0.0436399	0	0	0.00364974	0	0.000627798	0.0183551	0	0.00269105	0.000195078	0.0146043	0.013918	0.0261095	0.00870252	0.0193793	0	0.000771447	0.0395281	0.0431422	0.0291554	0.00774487	0.00125223	0	0.167725	0	0.0473863	0	0.0161006	0.000212813	0	0.0695472	0.000505431	0	0	0	0.00180891	0	0.0183008	0.00982739	0.00336876	0	0.00343541	0	0	0	0	0
CDM-Gotu-Kola-6_S30	0.000355828	0.0222632	0.0560098	0	0	0.00220054	0	0.000309266	0.017872	0	0.00732108	0	0	0.0177947	0.0155079	0.0111387	0	0	0	0.0435065	0	0.0308433	0.0133902	0	0	0.0288634	0.00509117	0.0257127	0	0.0125653	0.000178422	0	0.148864	0.000703777	0	0	0	0.000904007	0	0	0.00932045	0.000986907	0	0.011538	0	0	0	0	0
CDM-Guduchi-1_S43	0.000137495	0.00153234	0.0492136	0.0249759	0.00131204	0.0359616	0	0	0.110083	0.0225851	0.046079	0	0.0446779	0.0122533	0.0101102	0.00960072	0	0	0.000376269	0.00658065	0.022114	0.00979937	0.0140225	0	0.00881216	0.000508347	0.0042172	0.00723637	0.0369235	0.00189828	0.00387394	0.000501693	0.000124333	0.00799436	0.00178864	0	0.0183267	0.000255209	0.042104	0	0.00211038	8.21549e-05	0.0216895	0.022034	0.0466492	0.0054041	0.0019795	9.22083e-05	0.014994
CDM-Guduchi-2_S44	0	0.00105276	0.0541728	0.0341999	0.0019204	0.0233246	4.04292e-05	0.000101743	0.05988	0.00104333	0.0420456	0	0.0483279	0.0155752	0.00664509	0.0234705	0	0	0.00029675	0.00898762	0.0112044	0.00660482	0.0358523	0	0.00589582	0.000387205	0.00262688	0.0174659	0.0531607	0.00297451	0.0100302	0.000400378	0	0.0159291	0.00248705	0	0.0271328	0.000504476	0.033879	0	0.000802437	0.000120329	0.0948711	0.0218899	0.0355836	0.00182996	0.00151025	0.00024665	0.00419179
CDM-Guduchi-4_S46	0	0.00196006	0.0523639	0.0349322	0.00121659	0.0372275	0	0	0.0582948	0.00287973	0.0561984	0	0.0422764	0.00924605	0.00664053	0.0150625	0	0	0	0.0091301	0.0214993	0.00916495	0.0221303	0	0.00783795	0	0.00299807	0.0127066	0.0605049	0.00331044	0.0085161	0.000382999	0	0.0113886	0.00331182	0	0.0246897	0	0.0262918	0	0	0	0.0387685	0.0303567	0.0566726	0.00297388	0.00121659	0	0.00596366
CDM-Guduchi-5_S47	0.000100521	0.000911474	0.0713449	0.0276961	0.00720359	0.0349536	4.80693e-05	0.000135251	0.0554676	0.0230872	0.093162	0	0.0220224	0.0201642	0.0118565	0.0259245	0	0	0	0.0155728	0.0199868	0.00940289	0.026647	0	0.00726412	0.000143967	0.00463917	0.00807586	0.0422336	0.00374888	0.00351653	0.00256454	0	0.00570897	0.00163673	0.000132311	0.0226179	0.00124078	0.0369196	0	0.000604849	2.5679e-05	0.0440566	0.017234	0.0332982	0.00400853	0.001279	0.000550627	0.00882072
CDM-Guduchi-6_S48	0	0.0012907	0.0449029	0.0418238	0.00452384	0.032771	0	0.000161018	0.0496089	0.0301554	0.0852233	0	0.0360182	0.0158794	0.0116163	0.0170109	0	0	0	0.0145798	0.0116803	0.00942339	0.0217046	0	0.010857	0	0.00596694	0.0134693	0.068218	0.00652745	0.0020779	0.000651739	0	0.0077442	0.0012268	8.62596e-05	0.0124524	0.00127281	0.0420691	0	0.00116108	0.000226008	0.0362367	0.0265187	0.0502414	0.0031948	0.00198397	0.000167291	0.00466065
CDM-Kapikacchu-1_S19	0	0	0.0399231	0.0740052	0	0.00758301	9.51547e-05	0	0.00251936	0	0.144895	0	0	0.0101373	0.0106387	0.065489	0	0	0	0.0143581	0	0	0.0437876	0	0	0	0	0.201748	0.00695442	0.00913406	0.186442	0	0.00080819	0.00172946	0	0.0278564	0	0.000129709	0.00196227	0.00181095	0.000427614	0	0.00507862	0.00650685	0.000199553	0.00146339	0	0.000480741	0
CDM-Kapikacchu-2_S20	0	0.000950051	0.0266979	0.00289584	0	0.00946785	0	0	0.00672458	0	0.211779	0	0	0.00179025	0.0188043	0.0441964	0	0	0	0.010277	0	0.012799	0.0605657	0	0	0	0	0.0523567	0	0.00942607	0.0729995	0	0.00774885	0	0	0.0373637	0	0.000454243	0	0.000512953	0.00541402	0	0.000249388	0.00327004	0.150357	0.00371114	0	0	0
CDM-Kapikacchu-3_S21	0	0.000361886	0.0422543	0.0887595	0	0.00931693	4.03391e-05	0	0.00612534	0	0.204637	5.34605e-05	0	0.00500884	0.00309351	0.0287823	0	0	8.01907e-05	0.00871925	0.0156925	0.00572192	0.0274869	0	0	0	0.000146412	0.174565	0.00396759	0.00725115	0.0984668	0.00029883	0.00214418	0.00122342	0	0.0343478	0	0.000550232	0.000670312	0.000411234	0.00542477	4.04051e-05	0.0108418	0.00412762	0.00458321	0.00368877	0	0.00103407	0.00041469
CDM-Kapikacchu-4_S22	0.00346988	0.000154918	0.0530844	0.000155815	0	0.0504887	0	0	0	0	0.245605	0	0	0.00410624	0.0473844	0.039629	0	0	0	0.00985826	0	0	0.0460458	0	0	0	0	0.0057593	0	0.00678546	0.00042648	0	0.223311	0	0	0.0458876	0	0	0	0.0112598	0.00330795	0.000149227	0	0.00365945	0.000102519	0	0	0	0
CDM-Kapikacchu-5_S23	0.0018597	0.000176421	0.0546022	0.00371733	0	0.025628	0	0	0	0.000102969	0.245653	0	0	0.00268159	0.039974	0.0409044	0	0	0	0.0146962	0	0	0.0417445	0	0	0	0	0.00299915	0	0.00617215	0	0	0.289153	0	0	0.0415544	0	0	0	0.00800513	0.000882103	0.000680516	0.000105852	0.00704842	0	0	0	0	0
CDM-Kapikacchu-6_S24	0.00207902	0	0.161171	0.0186965	0	0.0100251	0	0	0	0	0.17763	0	0	0.0535877	0.0672615	0.032511	0	0	0	0.0215658	0	0	0.0309868	0	0	0	0	0.00234857	0	0.00303231	0.000422743	0	0.223591	0	0	0.0338572	0	0	0	0.00458473	0.00263136	0.000175813	0	0.00431371	0	0	0	0	0
CDM-Licorice-1_S13	0.00285102	4.22239e-05	0.138783	0.00102328	0	0.0155829	0.00016944	9.67312e-05	0.0024298	0	0.00782913	0	0	0.0439989	0.0918802	0.0283037	0	0	0	0.0187102	0	0.00918255	0.0274434	0.000692658	0	0	0	0	0	0.0462012	0.000209584	0	0.273901	0.00171391	0	0.000120914	0	0.000550446	0	0	0.00961554	8.29728e-05	0	0.00233767	0.00455731	0	0.0121835	4.81562e-05	0
CDM-Licorice-2_S14	0.00132506	7.86395e-05	0.0424822	0.00127476	0	0.0749075	0.000670379	0.000235918	0.00353878	0.041289	0.00499234	0.000101108	0	0.0209428	0.0718877	0.0514495	0	0	0	0.0592673	0.0192053	0.0116948	0.0505299	0.0014354	0	0	0.00114091	0.00013481	0	0.0686892	0.000141551	0	0.0422833	0.00222999	0	0	0	0.000303324	0	0	0.0110641	0.000147173	0	0.00414542	0.0212832	0	0.00089312	8.57885e-05	0
CDM-Licorice-3_S15	0.00568226	8.15319e-05	0.049923	0.00454128	0	0.0590046	0.00039433	0.000460655	0.00286381	0	0.00272474	0	9.17233e-05	0.011977	0.112015	0.0649809	0	0	0	0.0386359	0.0356186	0.00179778	0.0480659	0.00148494	0	0	0	0	0	0.0576467	0.00017937	0	0.312467	0.00244935	0	0	0	0.00156949	0	0	0.03026	1.78017e-05	0	0.0037097	0	0	0.000224213	0	0
CDM-Licorice-5_S17	0.00269851	0.000649012	0.0710038	0.00144796	0	0.0921841	0.000162279	0	0.016504	0.0141627	0.00622756	0	0.000389407	0.00813174	0.140971	0.0462249	0	0	0	0.0338695	0.0146039	0.0463257	0.0523245	0.000992701	0	4.3138e-05	0.00712145	0.0365585	0	0.050238	0.000238226	0	0.014037	0.00269149	0	0	0	0.000879602	0	0	0.00898581	0.000120033	0	0.00268985	0.0177696	0	0.0102105	0.000154097	0
CDM-Licorice-6_S18	0.00664681	0	0.0999689	0.0410396	0	0.0299779	0.000645132	0.000859634	0.00162092	0	0.0219679	2.42834e-05	0	0.0203544	0.104759	0.0492364	0	0	0	0.0575217	0.0272976	0.00149343	0.0264447	0.000331138	0	0	0	0.245931	0.000305971	0.0813035	0.0322654	0	0.00492468	0.00288973	0	0	0	0.00443658	0	0	0.0204866	0	0	0.00468844	0	0	0.000819566	0.000450347	0
CDM-Shankhapushpi-1_S37	0.000390904	0.0211062	0.105154	0.00131652	0	0.0338241	0.00105235	0.000752099	0.0109766	0.0104206	0.0185828	0	0.00747017	0.0108648	0.0166554	0.0197898	0	7.5847e-05	0.0023376	0.0424178	0.0181816	0	0.026534	0	0	0	0.0176181	0.00752099	0.0011688	0.00774362	0	0	0.000304905	0.000787671	0	0.0326375	0	0.000538665	0	0.0127709	0.00954643	0.00205267	0	0.0154485	0	0.00294741	0.103414	0	0
CDM-Shankhapushpi-2_S38	0	0.00419299	0.0720145	0	0.00220132	0.0387432	0	0	0.0166671	0.00513926	0.0316909	0	0	0.0133337	0.0101418	0.0180823	0	0	0	0.0352529	0.00480276	0.0222648	0.0253825	0	0	0.000769899	0.00177427	0.00838597	0.0012579	0.00458417	0	0	0.000880527	0.000759979	0	0.0403116	0.0901779	0	0	0	0.00134775	0.000961274	0.00352211	0.00950161	0.00149375	0.00497917	0.050591	0	0
CDM-Shankhapushpi-3_S39	0.000982883	0.0240636	0.0972156	0.000773704	0	0.00689984	0.000729578	0.00107102	0.00633343	0.0251847	0.0364226	0	0.00576703	0.0103807	0.0139284	0.0113869	0	0	0.00159623	0.0406328	0.031596	0	0.0127846	0	0	0	0.0159283	0.00233427	0.000988634	0.0109288	0	0.00181936	0.00142116	0.00267755	0	0.0399058	0.000815084	0.000741475	0	0.00801575	0.00900363	0.00314794	0	0.0152856	0	0.00494317	0.0931993	0	0
CDM-Shankhapushpi-6_S42	0.000286273	0.0274485	0.0743068	0.000218536	0	0.0159679	0.000824756	0.000788967	0.0250212	0.0426698	0.0182604	0.000124052	0.00765398	0.00693696	0.0141977	0.0294924	0	0	0.00275394	0.0339896	0.0688655	0	0.0354007	0	0	0	0.0301054	0.0027374	0.000436661	0.0103629	0	0	0.000198482	0.0013563	0	0.0227448	0	0.000238179	0	0.00926164	0.0139647	0.00268688	0	0.0108527	0.000130254	0.00267951	0.0655302	0	0
CDM-Shatavari-2_S56	0	0	0.0673438	0.00235321	0	0.0472784	0.000256971	0	0	0.0131091	0.000131295	0	6.20451e-05	0.00470054	0.0177139	0.00024818	0.178969	0	0	0.00332925	0.0482407	0	0.00120899	0	0	0	0.013254	0	0	0	0	0	0.0349686	5.37724e-05	0	0	0	0	0	0.0548249	0	0	6.45269e-05	0.0189787	0	0	0	0	0
CDM-Shatavari-3_S57	3.72461e-05	0	0.0446506	0.0126201	0	0.0986377	0.000394585	0	0	0.0245072	0.00533835	0	0	0	0.0362233	0.0203945	0.162769	0	0	0.027143	0.0453519	0	0.046501	0	0	0	0.0330376	0	0	0	0	0	0.009441	0	0	0	0	0	1.34086e-05	0.0737543	0	0	0	0.0216156	1.00565e-05	0	0	0	0
CDM-Shatavari-4_S58	0	0	0.112214	0.0124428	0	0.105101	0.000194441	0	0.000237866	0.0158423	0.0415576	0	0.000128844	6.34311e-05	0.0616223	0.00918335	0.115321	0	0	0.0257354	0.105	0	0.0195843	0	6.66293e-05	0	0.0397794	3.96444e-05	0.00021408	0	0	0	0.0103472	3.63407e-05	0	3.96444e-05	5.43074e-05	0	0.000112326	0.0673125	0	0	0.000170471	0.022215	0.000247778	0	0	0	4.44195e-05
CDM-Shatavari-6_S60	0	7.02549e-05	0.051862	0.014211	0	0.0455695	0.0002811	0	0	0.022626	0.00238175	0	0	0	0.0418923	0.0195995	0.17273	0	0	0.0190598	0.0511222	0	0.0472525	0	0	0	0.00938794	0	1.99672e-05	0	0	0	0.0246218	0	0	0	0	0	0	0.107121	0	0	0	0.0302741	0	0	0	0	0
CDM-Slippery-Elm-1_S7	0.118041	0.00188317	0.0361551	0.0048841	0.00423652	0.0546889	0.00339961	0.000268071	0.00805464	0.0508451	0.00792008	5.01067e-05	0.00924468	0.0793539	0.0343951	0.0138831	0.00719657	2.13674e-05	0.00323188	0.0379819	0.0135161	0.00703247	0.0158391	0.00278769	0.002572	0	0.0164723	0.00443444	0.0259152	0.00381765	0.00337468	0.0192117	0.000465992	0.000158671	0.00253456	0.00069523	0.00252821	0.00152575	0.0142679	0.025919	0.0304863	0	0.00975576	0.00839823	3.758e-05	0.000129442	0.00609735	0.000999855	0.027906
CDM-Slippery-Elm-2_S8	0.163459	0.000906313	0.0341793	0.00599904	0.00550132	0.0463307	0.00397592	0.000271894	0.00827011	0.0691372	0.00213422	0	0.0081115	0.0881389	0.0333297	0.010455	0.00616293	6.76353e-05	0.00108758	0.0302161	0.0176414	0.0048669	0.0115037	0.00354399	0.00267832	0	0.0128894	0.00457688	0.0152895	0.00480901	0.00256487	0.0569114	0.000734113	0.000234131	0.00197878	0	0.000206921	0.000761303	0.0101054	0.0373597	0.0302903	0.000118731	0.00295458	0.00624061	5.66446e-05	0	0.00382917	0	0.00130743
CDM-Slippery-Elm-3_S9	0.173651	0.00206241	0.0407926	0.00805182	0.00794268	0.0678581	0.00454799	0	0.0106478	0.0515369	0.0036947	0	0.0115831	0.0874558	0.0291016	0.00986668	0.00514403	0	0.000719445	0.0258352	0.0176362	0.00500734	0.00877723	0.00220403	0.000967321	0	0.0146688	0.00163074	0.0172091	0.00609676	0.00256123	0.0569961	0.000863334	0.000143889	0.015588	0	0	0.000805779	0.00565964	0.0386969	0.0337523	0	0.00526634	0.00666001	0	0	0.00431667	0	0.00169281
CDM-Slippery-Elm-4_S10	0.097264	0.00355805	0.0325209	0.00720199	0.00762439	0.0485849	0.00425086	0.000375354	0.0312013	0.073939	0.00460112	0	0.00809358	0.118377	0.0300284	0.0088644	0.00768304	3.75154e-05	0.0129615	0.0237017	0.0124601	0.00330781	0.00970224	0.00159222	0.00482993	0	0.0087175	0.0134502	0.0163279	0.00613279	0.000586491	0.0357108	0.000140758	0.000215047	0.00832818	0	0	0.00293246	0.0200971	0.0362335	0.0585989	0	0.000797628	0.00966873	0	0.000899287	0.00105568	0	0.000821416
CDM-Slippery-Elm-5_S11	0.09524	0.00335087	0.0350533	0.00856559	0.00755397	0.0492868	0.00549409	0.000429996	0.0288504	0.0717074	0.00488103	0	0.00758303	0.123548	0.0288649	0.00967905	0.00597055	3.7169e-05	0.0118539	0.0215968	0.0128764	0.0032424	0.00860821	0.00123017	0.00542011	0	0.00916832	0.013171	0.0151777	0.00625686	0.000581075	0.0357426	0.000302159	0.000213061	0.00958774	0	0.00014151	0.00239403	0.0222358	0.0368927	0.0552851	0	0.00113891	0.00865802	0	0.00108467	0.000987828	0	0.00113936
CDM-Turmeric-3_S63	0	0.000282223	0.0770014	0.000266346	0.0020441	0.0353544	0	0	0.0554265	0.0064359	0.0224972	0	0.0104019	0.000338667	0.0281215	0.0232229	0	0	0	0.0012481	0.00108245	0.00394305	0.0199831	0	0.00140603	0	0.000894201	0.0284843	0.00278191	0.000540701	0.36518	0	0.000145143	0.00237873	0.0108252	0.0302759	0.00576227	0	0.00114905	0.00151982	0.00016415	3.96133e-05	0.00861182	0.00180565	0.046219	0.011047	0.00247953	0	0.000220222
CDM-Turmeric-4_S64	0.000215978	0.000505388	0.0706606	0.000114035	0.00432351	0.0472163	0	0	0.053188	0.0101813	0.0246688	0	0.0134498	0.000332578	0.0261416	0.0313783	0	0	0	0.00122042	0.00123699	0.00396159	0.0318115	0	0.00863092	0	0.0023027	0.0490063	0.0017118	0.000256663	0.0149367	0.000108686	3.91268e-05	0.00255139	0.00102708	0.0457723	0.000357323	0.000146726	0.00534733	0.00281672	0.000894327	5.33936e-05	0.00745366	0.00208211	0.0923026	0.00414092	0.0105887	0	0.000547995
CDM-Turmeric-5_S65	0.000238426	7.60796e-05	0.0580487	0.000814669	0.00146073	0.0485591	0	9.63675e-05	0.0463959	0.00653732	0.0294796	0.000169066	0.00673304	0.000578205	0.0493947	0.029182	0	0	0	0.00156061	0.00192419	0.00489445	0.030863	0	0.00475231	0	0.00177124	0.0220293	0.00220631	0.000290813	0.0674319	0.00013807	0	0.00261207	0.00685562	0.042389	0.0253521	0.000238383	0.00978891	0.00334591	9.78166e-05	0.000182724	0.00883538	0.00244179	0.220726	0.00396459	0.00595957	6.91633e-05	0.000781396
CDM-Turmeric-6_S66	0.00142441	0.00199987	0.0441082	0	0.00253317	0.0568852	0	0	0.0512189	0.00600912	0.0347504	0	0.00877721	0.00146657	0.0414973	0.0237762	0	0	0	0.0020845	0.00306941	0.00568852	0.0288235	0	0.00516617	0	0.00419341	0.00785134	0.00275538	0.000820592	0.0308869	0	0.000177766	0.00177766	0.00222208	0.0465525	0.0698077	0	0.0102956	0.00271458	0	0	0.00319979	0.00393625	0.129603	0.00459229	0.00561075	0	0.000933646
control herb 1_S81	0.258387	0.0588391	0.0424758	0	0	0.00620173	0	0	0.0129704	0.0279247	0	0	0.00416598	0.009294	0.00253395	0	0	0	0	0	0.171008	0	0	0	0.00916711	0	0.0563174	0	0	0	0	0	0	0.000171793	0	0	0.0379148	0	0.000171793	0.000389757	0.00393897	0	0	0	0	0	0	7.80877e-05	0
control herb 2_S82	0.208647	0.0532672	0.079823	8.05696e-05	0	0.00496561	0	0	0.0115329	0.03111	0	0	0.00717889	0.00275752	0.000803413	0	0.000116624	6.6311e-05	0	0.000330643	0.0376042	0	0	0	0	0	0.00415472	0	0	0	0.0001244	0	6.21998e-05	0	0	0	0.142466	0	0.0390303	0.000307561	0.0207481	0	0	0	0	0	0	0	0
control herb 3_S83	0.396205	0.0978481	0.0372619	0	0	0.0071842	0	0	0.0175541	0.0275746	0	0	0.0424225	0.0151161	0.00276315	0	0	0.000121297	0	0	0.00224518	0	0	0	0.136359	0	0.125857	0	0	0	0	0	0.00107275	0	0	0	0.0127161	0	0	0	0.0198761	0	0	0	0	0	0	0	0
control herb 4_S84	0.298765	0.0711185	0.0272121	0	0	0.00591803	0	0	0.010007	0	0	7.44808e-05	0.0074534	0.0275983	0.00203492	0	0.000111721	0	0	0.000479105	0.225585	0	4.56005e-05	0	0.0569023	0	0.00505509	0	0	0	0	0	0.000108529	0	0	0	0.0821281	0	0.0570842	0.000167122	0.0103696	0	0	0	0	0	0	0	0
control herb 5_S85	0.17775	0.0583556	0.0371826	0	0.196018	0.00329205	0	0	0.00605503	0	0	0	0.00188117	0.00315097	0.0008818	0	0.000411507	0	0	0.000882352	0.0115057	0	0	0	0.00918851	0	0.00182994	0	0	0	0	0	0	0	0	0	0.0491768	0	0	0	0.0105816	0	0	0	0	0	0	0	0
control herb 6_S86	0.136087	0.063497	0.0689482	0	0	0.00397755	0	0	0.0168926	0	0	0	0.0328268	0	0.00904533	0	0	0.315684	0	0	0.102324	0	0	0	0	0	0.00727225	0	0	0	0	0	0	0	0	0	0.0466458	0	0.0120604	0.00041817	0	7.84754e-05	0	0	5.99029e-05	0	0	0	0
citruspectin1_S31	0.170927	0.0296382	0.015567	0	0.0186603	0.0331694	0.00452173	0	0.196542	0.0437268	0.0142157	0	0.0409479	0.0175373	0.0647746	0.00146824	0.000156672	0.00658224	0.00026321	0.0194756	0.00253114	0.0528324	0.00294365	0.0111633	0.00267528	0	0.00514519	0	0.0123734	0.0288387	0.000225608	0.0182492	5.51487e-05	0.00074785	0.0147732	0.0531934	0	0.0182893	0	0	0.00448352	0	0.00718437	0.00260345	0	0.00288277	0.000664291	0	0
citruspectin2_S32	0.184258	0.0202849	0.0194014	0.000102178	0.0223791	0.0384802	0.00349587	0	0.0120294	0.0943093	0.0749119	5.41343e-05	0.0447884	0.0205509	0.0545558	0.00290668	7.54014e-05	0.0237619	0	0.0234834	0.00356131	0.0403873	0.00485883	0.0316745	0.00578386	0	0.00914927	0	0.0403595	0.0258429	0.000654252	0.0136032	8.81616e-05	0.000247471	0.00497262	0	0	0.015999	0	0.000412992	0.0411078	0	0.0101061	0.00209135	0	0	0.00504029	0	0.00264498
citruspectin3_S33	0.211119	0.010606	0.0143398	5.26712e-05	0.0191824	0.0234011	0.00259678	9.65726e-05	0.0817182	0.114817	0.0504112	0	0.063128	0.0267252	0.0463675	0.00263941	6.35346e-05	0.0184345	0	0.0239024	0.00073176	0.0408756	0.00311864	0.0378771	0.00546006	0	0.00851413	0	0.0298308	0.0220204	0.000203311	3.38851e-05	4.57449e-05	0.000292259	0.0110127	0.0108358	0	0.0108466	0	0	0.00118356	0	0.00609932	0.00139413	0	0.000237196	0.000813243	0	0
citruspectin4_S34	0.239501	0.00879379	0.0166867	3.42584e-05	0.0059044	0.0254689	0.00195474	0.000158685	0.129014	0.0809955	0.0265755	0	0.0649617	0.0264806	0.0377207	0.00230471	0	0.0344938	0	0.0242146	0.00132495	0.0419325	0.00409464	0.0230675	0.0156314	0	0.0134875	0	0.0389836	0.0146117	0.000416548	0.0106268	0.000132238	0.000258965	0	0	0	0.0041787	0	0	0.00790119	0	0.0112534	0.00155379	0	0	0.00181827	0	0
citruspectin5_S35	0.396611	0.0114457	0.0160113	0	0.0121477	0.0452742	0.00160788	0	0.041637	0.0663585	0.0322417	0	0.0290213	0.00831214	0.02003	0.00204206	0	0.0119148	0	0.00954407	0.00557194	0.0482145	0.00439661	0.0673472	0.00907679	0	0.0145484	0	0.0111812	0.00696063	0.000111914	0.0253615	0	0.00020348	0	0	0	0.00770171	0	0	0.00772496	0	0.00423238	0.00286325	0	0	0	0	0
citruspectin6_S36	0.187676	0.0245057	0.0262674	0	0.0612913	0.0214163	0.000317356	0.000148234	0.0444879	0.0493084	0.0640299	5.88231e-05	0.0510702	0.0260822	0.0384879	0.0122167	7.94112e-05	0.0207963	0	0.0260036	0.00198442	0.0725147	0.0176721	0.0288856	0.00480471	0	0.0152642	0	0.0371997	0.0220818	0.000197646	0.00736073	0	0.000117646	0.00944699	0	0	0.00218116	0	0.000640586	0.000201679	0	0.00300704	0.00205713	0	0.000482349	0.00154411	0	0
control prebiotic 1_S91	0.378744	0.0206192	0.0271117	0	0.172622	0.114476	0	0	0.00524616	0.0634176	0.0319771	0	0.036958	0.00397769	0.00385632	0.000100673	0	0.05542	0	0	0.00664187	0.00090829	0	0.032822	0.00138178	0	0.00450916	0	0	0	0	0.000504606	0	0	0	0	0	0	0	0	0	0	0	0.000369133	0	0	0.00140942	0	0
control prebiotic 2_S92	0.322355	0.0350369	0.0203628	0	0.143297	0.101373	0	0	0.00693202	0.0441094	0.00916816	0	0.0258067	0.00140147	0.00352252	7.53481e-05	0	0.0490887	0	0.000904742	0.00442707	0.00292351	0	0.0309837	0.00386238	0	0.00466161	0	0	0	0	0	0.000120557	0	0	0	0	0	7.53481e-05	0	0	0	0	0.0002691	0	0	0.00135627	0	0
control prebiotic 3_S93	0.375491	0.0188713	0.0126871	0	0.267752	0.0556449	0	0	0.0170437	0.000396915	0.0324887	0	0.07183	0.000799055	0.00259268	0	0	0.0326339	0	0	0	0.000374026	0	0.0139842	0.0159297	0	0.00468029	0	0	0	0	0.0327367	0.000187013	0	0	0	0.00121622	0	0	0	0	0	0	9.71496e-05	0	0	0	0	0
control prebiotic 4_S94	0.310613	0.0279788	0.0123412	0	0.140367	0.0561599	0	0	0.0233006	0.000242473	0.0163052	0	0.041616	0.000834487	0.00266873	0	0	0.0273537	0	0.000121998	0.000875012	0	2.32232e-05	0.0342265	0.0248625	0	0.00917181	0	0	0	0	0.0356614	5.41875e-05	0	0.135523	0.00402342	0	0	0	0.000491754	0	0	0	0.000131598	0	0	0.00113794	0	0
control prebiotic 5_S95	0.349488	0.00985363	0.0161308	0	0.301933	0.0858346	0	0	0.0205257	0.00398377	0.027245	0	0.0215323	0.00194454	0.00284806	0	0	0.0498478	0	0	0.00300932	0.000520507	7.01492e-05	0.0441879	0.00830787	0	0.00788155	0	0	0	0	0	0.000117851	0	0	0	0	0	0	0	0	0	0	0.000224478	0	0	0.000932985	0	0
control prebiotic 6_S96	0.412573	0.0168171	0.0298973	0	0.0428354	0.0957034	0	0	0.0396654	0.102488	0.0555817	0	0.0195362	0.00283347	0.0128772	0.000462477	0	0.0296984	0	0.00105239	0.0102893	0.00580157	0.000480793	0.0514522	0.00165202	0	0.00309927	0.00148512	0	0	0	0.000680233	4.4874e-05	0.000106843	0.000395319	0	0	0	0.000619689	0.000425134	4.57898e-05	0	0	0.00120885	0	0	0.00423899	0	0
corndextrin1_S55	0.113212	0.00113413	0.077796	0.000275982	0.00925932	0.0489533	0	0	0.0261485	0.0896779	0.00444069	0	0.0147293	0.0417202	0.0298444	0.00300176	0	0.0393718	0	0.015298	0.0045025	0.00652653	0.00456863	0.040281	0.000441511	0	0.0024215	0	0	0.0160783	0.0389831	5.67671e-05	1.73925e-05	5.25398e-05	0	0	0	0.00184795	0	0.000214371	0.00598954	0	0	0.0382293	0	0	0.000964739	0	0
corndextrin2_S56	0.262471	0.00661882	0.093452	0.000565707	0.0055435	0.0828439	3.96663e-05	0	0.0107871	0.0691964	0.0322482	0	0.00538628	0.0258542	0.0335478	0.0021046	3.63938e-05	0.0445168	0	0.0121486	0.000322871	0.012007	0.00335239	0.0215952	0.00442842	0	0.00126883	0	0	0.0120761	0.0317529	0.0623968	0	0.000383348	0	0	0	0.00583465	0	0.000630064	0.0278381	0	0	0.0335239	0	0	0.00168139	0	0
corndextrin3_S57	0.146833	0.000328854	0.128206	0	0.000242846	0.0178037	0	0	0.030887	0.0505684	0.0724083	0	0.00961899	0.0478863	0.0306593	0.00198397	0	0.0532116	0	0.0128286	0.00425217	0.00169234	0.00364269	0.0455101	0.000488924	0	0.00412667	0	0	0.0147428	0.151475	0.00715469	0	0.000126482	0	0	0	0.00139637	0	0	0.00271034	0	0	0.0321067	0	0	0.00084427	0.000496731	0.00426214
corndextrin4_S58	0.114195	0.000831612	0.156267	7.60389e-05	0.00183444	0.0256088	0	0	0.0057051	0.03282	0.0114516	0	0.00172437	0.0657389	0.0444576	0.00216464	0	0.0667282	0	0.0193975	0.00756616	0.0018858	0.00300324	0.0512135	0.000513848	0	0.00358322	0	0	0.0141264	0.0810968	0.0879756	0	0.000201788	0.00129634	0	0	0.000609033	0	0	0.0321184	0	0	0.0365997	0	0	0.000742947	0	0.003525
corndextrin5_S59	0.140725	0.000742682	0.132019	0	0.000228994	0.0258515	0	0	0.0119293	0.0549847	0.00337401	0	0.00861821	0.0771461	0.0527072	0.00202027	0	0.0925152	0	0.0213016	0.00360625	0.00707405	0.00346143	0.0619904	0.000875477	0	0.00143889	0	0	0.0188557	0.097706	0.0117866	0	0.000159883	0	0	0	0.00151631	5.15751e-05	0	0	0	0	0.0427086	0	0	0.000982506	0	0
corndextrin6_S60	0.109526	0.000590211	0.170671	0	0.00387803	0.0218482	0	0	0.0135141	0.068295	0.0849209	0	0.00657043	0.0687179	0.0295713	0.00473161	0	0.0375017	0	0.0338031	0.00291458	0.00497513	0.00655431	0.0273531	0.00025285	0	0.00858501	0	0	0.0164482	0.0869728	0.0337057	3.12465e-05	8.67957e-05	0	0	0	0.000166648	0	0	0.00290394	0	0	0.0328956	0	7.52229e-05	0.00242594	6.94366e-05	0.00182344
cornstarch1_S7	0.162438	0.156254	0.0967583	0.016073	0.0502166	0.0584751	7.47602e-05	0	0.043762	0.000894105	0.00633706	0.000308666	0.038086	0.0170864	0.0244189	0.000166582	0	0.0197587	0	0.00295347	0.00342963	0.00405382	0.000950496	0.0070002	0.00832909	0	0.00166811	0	0	0.00308633	0.000452711	0.0214542	4.11555e-05	0	0.194014	0	0	0.0018177	0	0	0	0	0	0.00121997	0	0.0204406	0.0002315	0	0
cornstarch2_S8	0.17107	0.243376	0.098035	0.00801112	0.0533694	0.0765462	7.65292e-05	0	0.0688253	0.000131142	0.00561362	0.000608535	0.0435898	0.0185032	0.0279809	0.000192591	0.00013341	0.014097	0	0.00390467	0.00291791	0.00380849	0.00102715	0.00804462	0.066573	0	0.00250262	0	0	0.00349918	0.0003258	0.00114529	0	4.21293e-05	0	0	0	0.000589811	0	0	0	0	0	0.0021827	2.10647e-05	0.0130414	0.00103919	4.59593e-05	0
cornstarch3_S9	0.195374	0.297093	0.112874	0.0398948	0.0537498	0.0368198	0	0	0.105686	0.00111054	0.0114627	0.000479205	0.0366169	0.00878636	0.010465	7.24847e-05	0	0.0149026	0	0.00188805	0.0032	0.00201266	0.000368464	0.00632398	0.0166525	0	0.00296966	0	0	0.00174226	0.000177588	0.000714109	5.91959e-05	0	0	0	0	0.000778003	0	0	0	0	0	0.000736928	0	0.00101479	0.000803372	0	0
cornstarch4_S10	0.171926	0.0947344	0.0898458	0.0111736	0.0018329	0.0364095	0	0	0.0219016	0.00128938	0.0316808	0.000172589	0.103424	0.0138658	0.017876	0	0.000129442	0.0115587	0.000207107	0.0028657	0.00293134	0.00280631	0.000643512	0.00720233	0.161335	0	0.00259892	0	0	0.00447827	0.000755942	0.00738108	5.17769e-05	8.62948e-05	0.00374519	0	0	0.000787008	0	0	0	0	0	0.00117607	0	0.00250255	0.000504824	0	0.157695
cornstarch5_S11	0.239248	0.159023	0.0982872	0.00779892	0.0390971	0.0529657	0	0	0.103328	0.0124963	0.008068	0.00020511	0.0515221	0.0133385	0.0127799	0	0	0.00320937	0	0.00220237	0	0.00260332	0.000439522	0.00825234	0.0782653	0	0.000543318	0	0	0.00126038	6.62663e-05	0.000210369	0.000132533	0	0	0	0	0.000624797	0	0	0.000175809	0	0	0.000534188	0	0.0013411	0.000508831	0	0.00486589
cornstarch6_S12	0.186662	0.0658754	0.0867068	0.00326571	0.00721897	0.0359571	0	0	0.0473573	0.0657205	0.0303353	0	0.0862419	0.00639237	0.0130017	0.000157447	0	0.00563257	0	0.00219703	0.00134014	0.00305842	0.000728195	0.00810644	0.0269552	0	0.00499873	0	0	0.00223586	0.000192873	0.000114806	0	0	0	0	0.000293566	0	0	0	0	0	0	0.000905323	0	0.00229611	0.000895483	0	0.131438
FOS1_S61	0.268493	0.00212534	0.139564	0	0.0812056	0.0588364	0	0	0.0397173	0.0601111	0.0385875	0	0.0073944	0.0399209	0.000797002	0	0	0.026765	0	0	0.00196408	0.089583	0	0.00994736	0.00297666	0	0.00628849	0	0	0.00685038	0	0.00341432	0	0	0	0	0	0	0	0	0	0	0	0.000645192	0	0	0.0011955	0	0
FOS2_S62	0.45238	0.00373752	0.0990442	0.000305769	0.0140059	0.0990246	0	0	0.0100323	0.0152317	0.0191635	0	0.00609806	0.0245103	0.000590135	0	0	0.0181402	0	0	0	0.0953264	0	0.0173684	0.00253466	0	0.00463076	0	0	0.0056968	0	0.0387303	0	0	0	0	0	0.000196712	0	0	0	0	0	0.000309118	0	0	0.00236054	0	0
FOS3_S63	0.668693	0	0.0724174	0	0.0507712	0.0241216	0	0	0.0131668	0.0148575	0.0197757	0	0.00421338	0.0100068	0	0	0	0.012858	0	0	0	0.0606726	0	0.0055094	0.00737636	0	0.00276656	0	0	0.00174022	0	0.00614451	0	0	0	0	0	0	0	0	0	0	0	0	0	0	0	0	0
FOS5_S65	0.602406	0.00167306	0.0650063	0	0.0128879	0.0539803	0	0	0.0133575	0.00929242	0.0160446	0	0.00113336	0.0106212	0	0	0	0.00586876	0	0	0.00160649	0.0838039	0	0.0119566	0.000317468	0	0.00274048	0	0	0.0012273	0	0.0130246	0	0	0.0242863	0	0	0	0	0	0	0	0	0.000161909	0	0	0.00085002	0	0
FOS6_S66	0.745774	0	0.0143396	0	0.00314106	0.0497107	0	0	0.00204852	0.00584532	0.00449353	0	0	0.000819408	0	0	0	0.00465904	0	0	0	0.0424726	0	0.00450691	0.00286908	0	0.00239127	0	0	0	0	0.0292862	0	0	0	0	0	0	0	0	0	0	0	0	0	0	0	0	0
Ginger 1_S61	0.0413999	0	0.0299113	0.172314	0.00395545	0.0450529	0.000267534	0	0.00182343	0.0368398	0.00747472	0	0.0110809	0.00356271	0.0417987	0.019116	0.00224423	0	0	0.00228949	0.0179014	0.0224142	0.0213402	0.00779051	0	0.00876981	0	0.00584434	0.0101832	0.000463458	0	0.00344426	0	0	0	0.0201454	0.00111016	0.178697	0.0483444	0.00401454	0.0108404	0	0.0152607	0	0.0054703	0	0.0113965	0.000739575	0.00161088
Ginger 2_S62	0.0502674	0	0.0211203	0.140373	0.00213072	0.0400351	0.000356495	0	0.0017756	0.0297812	0.00643918	0	0.00822383	0.00242977	0.0462123	0.0135907	0.00182233	0	0	0.00185853	0.0104361	0.0216436	0.0163409	0.00803017	0	0.00975004	0.000472717	0.00641708	0.00579406	0.000326948	0.00601835	0	0	0	0	0.0241341	0	0.216773	0.0267897	0.00450138	0.00841073	0	0.0217558	0	0.0204661	0	0.0101396	0.00142728	0.004136
Ginger 3_S63	0.0578695	0.000212916	0.014292	0.157784	0.00504611	0.0445846	0.000391603	0	0.00167671	0.0547099	0.00667594	0	0.00830372	0	0.036728	0.0100831	0.00323366	0	0	0.00233688	0.0154716	0.0185556	0.0164706	0.0094261	8.94605e-05	0.000691676	0.000807755	0.00681331	0.00747335	0.000651783	0.00396024	0.000745206	0	0.000372603	0	0.0305601	0.00194444	0.160294	0.0384846	0.00627043	0.0109728	0	0.0198331	0	0.0133339	0	0.0202802	0.00130653	0.00675427
Ginger 4_S64	0.046048	0.000294539	0.014322	0.180157	0.00194396	0.0360811	0.000682175	0	0.00412355	0.0293107	0.00653687	0	0.00861527	0.00241522	0.0284599	0.00980395	0.00165678	0	0	0.00193412	0.021718	0.0216486	0.0122865	0.00737265	0.000330016	0.00995665	0.00051573	0.0082471	0.00936635	0.00037211	0.00412355	0	0	0.00211086	0	0.0175803	0.000762126	0.214542	0.0233668	0.00367531	0.0111294	0	0.0114576	0	0.00953571	0	0.00684804	0.00163335	0.00235136
inulin1_S43	0.332738	0.00758456	0.129607	0	0.0653165	0.12281	0	0	0.0126409	0.0115154	0.00238907	0	0.00316023	0.0304721	0.00263973	0.000116849	0	0.00696813	0	0.000125558	0.000593132	0.145177	0	0.0294841	0.00924794	0	0.0211213	0	0	0.00664818	0.000133845	0	0	0	0	0	0	0	0	0	0	0	0	0.000594868	0	0	0.00158012	0	0
inulin2_S44	0.289641	0.00332392	0.176879	0	0.00172588	0.0971863	0	0	0.0162521	0.0526793	0.0326247	0	0.00191765	0.0356874	0.00246897	0	0	0.00618431	0	0	0.00076482	0.095844	0	0.0275468	0.0043241	0	0.06958	0	0	0.00998891	0	0.0132744	0	0	0	0	0	0	0	0	0	0	0	0.000986218	0	0.000223725	0.00433868	0	0
inulin3_S45	0.325613	0.00540166	0.179358	0	0.055403	0.0854002	0	0.000504155	0.00904778	0.0131538	0.0210374	0	0.00405125	0.0459321	0.00182306	0	0	0.00741912	0	0	0.00383581	0.164048	0	0.0233982	0.00290005	0	0.00437878	0	0	0.013421	0	0	0	0	0	0	0	0	0	0	0	0	0	0.000553027	0	0	0.00189058	0	0
inulin4_S46	0.407053	0.00432609	0.129308	0	0.097986	0.0646381	0	0	0.00593519	0.0423238	0.0226482	0	0.00189926	0.0228702	0.00225537	0	0	0.00343372	0	0	0.00528085	0.127013	0	0.0155118	0.00505405	0	0.00856022	0	0	0.00922867	0	0.0019696	0	0	0	0	0	0	0	0	0.000180882	0	0	0.000384374	0	0	0.000910062	0	0
inulin5_S47	0.301888	0.0100341	0.0718178	0	0.0294863	0.080591	0	0	0.0583196	0.068914	0.0111524	0	0.0125558	0.0050011	0.00177852	0	0	0.0155705	0	4.98032e-05	0.00615599	0.219794	0	0.0353648	0.0175183	0	0.00220004	0	0	0.00889481	8.49444e-05	0.00732055	0	0	0	0	0	0	0	0	0	0	3.18541e-05	0.000477812	0	0	0.00160598	0	0
inulin6_S48	0.352347	0.00410331	0.125418	0	0.0732522	0.0655872	0	0	0.0351243	0.00304954	0.0201194	0	0.023553	0.0360599	0.00414434	0	0	0.0175244	0	0.00030794	0	0.105373	0	0.023189	0.0380676	0	0.0192871	0	0	0.0118194	0	0	0	0	0	0.000954019	0	0	0	0	0	0	0	0.00078549	0	0	0.000984794	0	0
Jatamansi 1_S1	0.00543123	0	0.084745	0.00244863	0.000736914	0.0109896	0	0	0.00320397	0.0204144	0.00866106	0	0.00456566	0.00605551	0.0160199	0.00196815	0	0.000307417	0	0.00961793	0.0190742	0	0.00443979	0.0012768	0.014539	0.0797674	0.00844627	0	0.000865072	0.00411005	0	0	0	0.00389817	0	0	0.0376479	0	0.174243	0.00198501	0.00949749	0.00048969	0.00140975	0	0	0.000427196	0.0267532	0	0.00121159
Jatamansi 2_S2	0.00348189	0	0.00196568	0.00597809	0	0.00430741	0	0	0.0225626	0.0101094	0.0304805	0	0.00880284	0	0	0	0	0	0	0	0.00838017	0	0.00136743	0	0.013071	0.146915	0.00372452	0.0086604	0.000376044	0.000465113	0.000512787	0.00127247	0	0.0016808	0	0.00190158	0.0185758	0	0.000797669	0	0.00818017	0.000559811	0.000546973	0	0	0.00199417	0.0161528	0	0.0011491
Jatamansi 4_S4	0.00780172	0	0.0700972	0.00277604	0	0.010775	0	0	0.00550657	0.00920754	0.0166301	0	0.00654836	0.00392902	0.0136176	0	0	0	0	0.0120066	0.0170253	0	0.00489001	0	0.0701193	0.247091	0.00712282	0.00079374	0.00434573	0.00248767	0	0.000926031	0	0	0	0.00714366	0.0231961	0	0.137813	0.00540242	0.00578297	0	0.00196451	0	0	0	0.0193474	0	0
Jatamansi 5_S5	0.0138993	0.000556448	0.0558187	0.00252997	0.0015358	0.00567577	0	0	0.0101413	0.0337766	0.0144425	0.000166934	0.00801286	0.00684432	0.00813806	0.0018959	0.000250402	0	0.000166934	0.013953	0.0162875	0	0.00344601	0.00321188	0.00357717	0.194144	0.00126662	0.00147459	0.000567577	0.00413686	0	0.000306047	0	0.00133548	0	0	0.00495468	0	0.00411772	0.00365624	0.00449531	0.000291589	0.00175281	0	0	0	0.0257079	0	0.00126253
Jatamansi 6_S6	0.038477	0.000602799	0.0789118	0.00251284	0	0.0150261	0	0.000460319	0.019317	0.00355026	0.0128762	0.000328799	0.013974	0.0167688	0.013974	0.00502593	0	0	0	0.0177663	0.0185189	0	0.0104276	0.00407416	0.0547999	0.0908068	0.00521345	0.000986398	0	0.00501666	0.000394559	0.00390906	0	0.00216459	0	0.00579509	0.056001	0	0.00252079	0.00903768	0.00443879	0.000646112	0.00417575	0	0	0.00471279	0.0403601	0	0
kalmegh-1_S55	0	0.000993199	0.0340007	0	0.00268164	0.0366647	0	0	0.0598664	0.0299989	0.0840257	0	0.0383035	0.0283611	0.0448018	0.0129265	0	0	0.000196026	0.01897	0.0197857	0.00127809	0.0174687	0	0.00172415	0.000369164	0.0171161	0.00449553	0.00605329	0.00925076	0.000266596	0	0	0.000522737	0.0323051	0.00420476	0.0360903	0	0.008978	0	0.000179224	0	0.107532	0	0	0	0.000568476	0	0.0087196
kalmegh-2_S56	0.00102027	0	0.052285	0	0.00111414	0.0391222	0	0	0.0639835	0.0315848	0.117041	0	0.0210095	0.0341245	0.048107	0.011005	0	0	0	0.0192608	0.0132532	0.00149613	0.023647	0	0.0069996	0	0.0298508	0.00488099	0.00859479	0.00714609	0	0	0	0.00092845	0.0124147	0.00738118	0.0686072	0	0.0074276	0	0	0	0.0933649	0	7.95814e-05	0	0	0	0
kalmegh-3_S57	0.000833583	0.000765419	0.0444807	0	0.00164442	0.0361623	0	0	0.0527398	0.0481761	0.072209	0	0.030481	0.0315846	0.0664989	0.0158622	0	0	0	0.0207209	0.0120044	0.00174812	0.0221372	0	0.00340278	0	0.0308252	0.00199997	0.00734802	0.0133029	0	0	0	0.000679001	0.0360981	0.00487029	0.0252321	0	0.0089875	0	0.0117141	0	0.0783394	0	0	0	0.000777764	0	0.00755252
kalmegh-4_S58	0	0.000442456	0.0369811	0	0.00814326	0.0273994	0	0	0.0340331	0.0169119	0.0826574	0	0.0294336	0.0362094	0.0435099	0.0114348	0	0	0	0.0177859	0.0193682	0.00140763	0.0156638	0	0.0075573	0.000348803	0.0142154	0.0113392	0.01307	0.0131456	0.00117302	0	0	0.00209395	0.0362917	0.00373516	0.0341486	0	0.0216186	0	0.0131326	0	0.102664	0	0	0	0.000864334	0	0.0070212
kalmegh-5_S59	0	0	0.0499523	0	0.001341	0.0386744	0	0	0.0548469	0.0272722	0.124249	0	0.0278481	0.0382096	0.0548693	0.0125288	0	0	0	0.0231803	0.0209238	0.00139464	0.0228992	0	0.00871462	0	0.0135491	0.0043806	0.00775992	0.0101476	0.00119796	0	0	0.001788	0.017731	0.00416828	0.0465098	0	0.0115028	0	0	0	0.0782965	0	0	0	0.00154215	0	0.00187815
kalmegh-6_S60	0	0	0.0477214	0	0.0014252	0.0421192	0	0	0.0808118	0.0589064	0.122311	0	0.0259265	0.0278065	0.0383212	0.00868548	0	0	0	0.0155315	0.0142768	0.00212264	0.0240854	0	0.00369487	0	0.00787582	0.00368935	0.0089454	0.0142924	0	0	0	0	0.00566037	0.0040368	0.0232618	0	0.0183962	0	0.00311898	0	0.0717148	0	0	0	0.000379042	0	0.0100229
mucin1_S73	0.0585094	0.000529544	0.030004	0	0.0388431	0.0143867	0	0.0255791	0.120238	0.0541949	0.000822673	0	0.00194872	0.0112094	0.00324611	0.00544674	0	0.0333895	0	0.0128482	0.0161995	0.000237236	0.00534083	0.00376418	0.000148332	0	0.0265679	0	0	0.151912	0	0.104003	0.000156745	8.11968e-05	0.00150391	0	0.000735075	0.000415163	0	0	0.000453895	0	0	0.00361603	0	0	0.046118	0.000377421	0.00205885
mucin2_S74	0.0722969	0.00212464	0.0182178	0	0.0507585	0.016229	0	0.0323967	0.125088	0.0892011	0.00453925	0	0.00450465	0.010946	0.00306439	0.00741582	0.000153219	0.0711866	0	0.0159486	0.0135095	0.00181412	0.0082826	0.0120591	0.000291847	0	0.043593	0	0	0.117739	0	0.00813765	0.000147091	0	0.000388156	0	0.000597019	0.000527075	0	0	8.7554e-05	0	0	0.00621633	0	0	0.00335551	0	0.00947643
mucin3_S75	0.0804767	0.00513286	0.0153662	0	0.0997275	0.0215321	0	0.0159869	0.0636922	0.0797094	0.00271806	0	0.00242225	0.00979281	0.00195726	0.00322555	0	0.127425	0	0.016052	0.0133634	0	0.00347272	0.00709416	0.000145393	0	0.0362109	0	0	0.11004	0	0.0580187	0.000302781	0.000129763	0	0	0.00243594	0.000519054	0	0.000128329	5.56129e-05	0	0	0.00233574	0	0.0003172	0.0418595	0	0.00924458
mucin4_S76	0.0523097	0	0.0176641	0	0.0785182	0	0	0.0111458	0.0104492	0.0895451	0	0	0	0.00159226	0.00323427	0.00191924	0	0.305285	0	0.0190443	0.013456	0	0.00575771	0.00334612	0	0	0.0495644	0	0	0.117021	0	0.021783	0	0	0	0	0	0	0	0	0	0	0	0	0	0	0.0245058	0	0.0142166
mucin5_S77	0.0617972	0.00239549	0.0247402	0	0.0322804	0.0159165	0	0.0374144	0.0506408	0.0682262	0.00214322	0	0.00613786	0.0134781	0.00359323	0.00826903	0	0.101266	0	0.019595	0.0112831	0.00214196	0.0088163	0.0104121	5.48292e-05	0	0.093333	0	0	0.141151	0	0.0101567	0.000139814	0	0.000223703	0	0	0.000548073	3.72839e-05	0	0.00019574	0	0	0.00922776	0	9.32097e-05	0.0389453	4.57575e-05	0.0418034
mucin6_S78	0.0947746	0.00393978	0.0148522	0	0.0434149	0.0137818	0	0.0169396	0.0260918	0.145796	0.00381557	0	0.00441553	0.00996394	0.00180635	0.00329413	0	0.187478	0	0.0102006	0.017693	0.000454934	0.00373377	0.00675407	0.000224881	0	0.0303706	0	0	0.0868621	0	0.0592504	0.000258688	0	0.00567924	7.80523e-05	0.000162927	0.000107043	0	0	8.2831e-05	0	0	0.00256139	0	0	0.0187883	0	0.0398663
Pipili 1_S66	0.0136462	0	0.0334607	0.129134	0	0.00108705	0.0124033	0	0.00101911	0	0.000701321	0	0.00384996	0.00208351	0.00203821	0.0323526	0.00526538	0	0.00147204	0.00208198	0.00304014	0	0.0366878	0	0	0.0743379	0	0.212503	0.00597876	0	0.0207445	0	0	0.0161925	0	0.0122293	0	0.0501401	0	0.012766	0.00187645	0	0.000543524	0	0.000849256	0	0	0.00279997	0.00386962
Pipili 2_S67	0.0102938	0.000364044	0.0383611	0.00471559	0	0.0403725	0.00228147	0	0	0.000602018	0.027456	0	0.00154719	0.00433212	0.238449	0.0120394	0	0	0	0.153233	0.0161482	0.00804537	0.00980318	0	0.000305919	0.0575203	0	0.00127415	0	0.00297179	0.00309437	0	0	0.00109213	0.000364044	0.120407	0	0.00240269	0.00121348	0.00241425	0.0190603	0.000357685	0	0.0303196	0.000819099	0	0	0.000463329	0.000509865
Pipili 3_S68	0.0150159	0	0.0698379	0.153648	0	0	0.00397027	0	0	0.00128452	0	0	0.0229947	0.00409807	0.00358581	0.0315811	0.00660244	0	0	0.00598008	0.0115164	0	0.0336302	0	0	0	0	0.246795	0.0100175	0	0.0267285	0	0	0.0114974	0	0	0	0.0565988	0.0121424	0.00627782	0.00250437	0	0.00150262	0	0.00022767	0.000910681	0.00125219	0.0100175	0.00229584
Pipili 4_S69	0.0228286	0	0.0830047	0.149547	0	0.00664037	0.00331419	0	0.00460224	0.0184512	0.00161184	0	0.00690336	0.0097962	0.00361605	0.027496	0.00246549	0	0.000657463	0.00922052	0.0384693	0	0.0270499	0.0026405	0	0.0481025	0.00163087	0.13467	0.01167	0	0.00897437	0	0	0.00893054	0	0.017957	0	0.071006	0.0210388	0.00719996	0.00361605	0.00046654	0.00138067	0	0	0.00109577	0.00291749	0.00522982	0.00193371
Pipili 5_S70	0.0284918	0.000676861	0.063773	0.157291	0	0.00553334	0.00580957	0	0.0032997	0.0392586	0.0023581	0	0.00672631	0.0074624	0.00418808	0.0195444	0.0021575	0	0	0.00585745	0.0570361	0	0.0188554	0.00319254	0	0.0403918	0.00202466	0.11862	0.0114728	0	0.0090361	0	0	0.00351122	0	0.0202424	0	0.068583	0.0203058	0.0131563	0.00580167	0	0.00106606	0	0.000380734	0	0.00317279	0.0062302	0.00277286
potstarch1_S1	0.445046	0.135418	0.0283617	0	0.000323434	0.034431	0	0	0.0761295	0.0185628	0.021695	0	0.0401597	0.00126433	0.00202146	0	0	0.0136671	0	0.000275826	0.000152545	0.000294031	0.000336035	0.0169351	0.0445851	0	0.00970568	0	0	0.000666736	0.000127413	0	6.86072e-05	0	0	0	0	0	0	0	0	0	0	0.000707074	0	0	0.000367538	0	0
potstarch3_S3	0.223369	0.228378	0.016887	0.0001939	0.0468532	0.0271464	0	0	0.056396	0.00917366	0.0275962	0.000474021	0.0560031	0.000666124	0.00227343	0	4.67784e-05	0.013086	0	0.000463396	0.00214052	0.000935568	0.000277997	0.00753115	0.0266257	0	0.00419367	0	0	0.000741908	0	0	0	4.36598e-05	0.194648	0.0065864	0	0	0	0	0	0	0	0.000320766	5.61341e-05	0.00032433	0.000374227	0	0
potstarch4_S4	0.310665	0.122115	0.0413527	0.000147991	0.124538	0.0421079	0	0	0.107733	0.00691134	0.0477772	0.000214217	0.0761362	0.00262058	0.00381127	0.00013261	4.46285e-05	0.0143496	0	0.000542575	0.00410512	0.000721196	0.000550843	0.00947035	0.0414132	0	0.00691134	0	0	0.000693932	0	0.000599013	0.000149952	0	0	0	0.000130421	0.000142811	0	0	0	0	0	0.000367228	0	0	0.000419508	0	0
potstarch5_S5	0.344514	0.204504	0.0322739	0	0.0717015	0.0500759	0	0	0.0429119	0	0.0184744	0.000274088	0.115682	0.00277514	0.00601281	0	0	0.00711154	0	0.00104133	0	0.000287793	0.000469866	0.0148991	0.0376296	0	0.00687887	0	0	0.000459477	0	0	0	0	0	0	0	0	0	0	0	0	0	0.000381766	0	0	0	0	0
potstarch6_S6	0.222012	0.198843	0.0860758	0.000212076	0.11554	0.060432	0	0	0.0637913	0.0091842	0.0134538	0.000171808	0.0848782	0.00291063	0.00904266	0.000550075	0.000136436	0.0175644	0	0.00077362	0.00270748	0.000964146	0.00121709	0.0175533	0.0314996	0	0.0190644	0	0	0.00196234	0	0	4.24467e-05	0	0	0	0	0.000169787	0	0	0	0	0	0.002118	0	0.000667019	0.00103085	0	0
triphala1_S79	0.23319	0	0.0207615	0	0	0.0145743	0	0	0.00171866	0.271963	0.0190894	0	0	0.00324484	0.0368825	0.000176777	0	0.18629	0	0.00585571	0.0459558	0	0.000746391	0.0282862	0.000577702	0	0.0104056	0	0.000714964	0.00216461	0.00280486	0.000488864	0	9.1662e-05	0	0	0	0.000219989	0	0.000287944	0.0288343	0	0.00258487	0.00113923	0	0	0.00415916	0	0.00955134
triphala3_S81	0.185697	0.000898548	0.0398555	0.000796559	0.000395923	0.0219611	9.18135e-05	0.000471738	0.0154368	0.110281	0.0697824	0	0.00237975	0.0124505	0.0411086	0.00231055	0	0.0471396	0	0.0105417	0.0496092	0	0.00299048	0.0297301	0.00113262	0	0.0332694	0	0.00145733	0.00337283	0.00336955	0	0	0.000393115	0.099107	0	0	0.000488585	0.000140398	0.000690965	0.0499657	0	0.00587145	0.0050784	0.000168478	0	0.00573877	0	0.02408
triphala4_S82	0.265035	0.00100398	0.0715874	0.00105897	0	0.0197928	5.21075e-05	0.000750595	0.0100757	0.102347	0.0144197	0	0.00426692	0.0275186	0.0434042	0.00574045	0.000215139	0.0577245	0.000824698	0.0194239	0.0438044	0	0.00766303	0.0252528	0.00348855	0	0.0104314	0	0.00214661	0.00812142	0.00472349	0	0	0.000362548	0	0	0	0.00139123	0.00103585	0.00163117	0.0236892	0	0.00489082	0.00938756	1.79282e-05	7.17129e-05	0.00456572	0	0.0352404
triphala5_S83	0.194192	0.00111954	0.0869246	0.000763997	0.000131068	0.0239363	8.92833e-05	0.000499696	0.00217081	0.0744907	0.0140634	0	0.00276471	0.0387469	0.0683601	0.00816249	7.16777e-05	0.0876464	0	0.0213631	0.0325996	0.00103216	0.0098886	0.0282528	0.00416471	0	0.0144152	0	0.00276062	0.00738769	0.00253125	0.000582524	0	0.000505157	0	0	0.000149621	0.00102397	0.00150182	0.00213729	0.0595832	0	0.00559496	0.0098652	0.000112637	0	0.0105366	0	0.0383888
triphala6_S84	0.10759	0.000914065	0.0606358	0.000650659	0.00144029	0.0315122	0	0.000317787	0.0331242	0.176215	0.0158431	0	0.00257561	0.0291236	0.0670813	0.00513292	8.3291e-05	0.0336142	0	0.014896	0.0401023	0.00123527	0.00638869	0.0357451	0.000452259	0	0.0121409	0	0.0013019	0.00545435	0.00147617	0.00432828	0	0	0	0	0	0.000369043	5.97986e-05	0.00193664	0.0743322	0	0.00434651	0.00665229	0.000506153	0.000170853	0.00682986	0	0.0163531
[truncated: 406 more columns]

## Sheet: Genus
SampleId	Bacteroides	Escherichia	Bifidobacterium	Eggerthella	Lachnoclostridium	Blautia	Enterococcus	Phascolarctobacterium	Flavonifractor	Intestinimonas	Enterobacter	Gordonibacter	Romboutsia	Slackia	Oscillibacter	Klebsiella	Citrobacter	Roseburia	Oscillospira	Agathobaculum	Franconibacter	Ruminococcus	Anaerostipes	Parabacteroides	Acidaminococcus	Bacteroides/Lactobacillus	Alistipes	Sutterella	Dorea	Cloacibacillus	Faecalibacterium	Flintibacter	Oscillibacter/Oscillospira	Eubacterium	Collinsella	Pseudomonas	Catabacter	Clostridium	Senegalimassilia	Hungatella	Lachnospira	Akkermansia	{unclassified}	Finegoldia	Parasutterella	Anaerotignum	Erysipelatoclostridium	Flavonifractor/Intestinimonas/Pseudoflavonifractor	Peptoniphilus
acellulose2_S68	0.00239099	0.855997	0	0.00940046	0.0157443	0	0	0.0150571	0.0102996	0.0150816	0.012182	0	0.01417	0	0	0.0033106	0.00665922	0	0.00233552	0	0	0	0	0	0	0	0	0	0.00117638	0	0	0	0	0	0	0	0	0	0	0	0	0	0	0	0	0	0	0	0
acellulose3_S69	0.0273835	0.425619	0	0.0351395	0.0168298	0.293534	0.000105907	0.0566848	0.0279025	0.0183301	0.00908643	0	0.0324783	8.14671e-05	0	0.00522408	0.0155363	0	0.00885413	0	0	3.05502e-05	0.0139626	0.00031423	0	0	0	0	0.000120247	7.33204e-05	0	0	0	0	0	0	0	0	0	0.000641553	0	0	0	0	0	0	0.000154796	0.0016146	0
acellulose5_S71	0.0617942	0.403788	0	0.0233563	0.013962	0.249559	0.000191844	0.0430553	0.0268125	0.0284569	0.0160404	0.000137032	0.025512	0.00417946	0	0	0.0132471	0	0.0222244	0.0196143	0	0	0.0249042	0.000508974	0	0	0	0	0.000859608	5.48126e-05	0	0.000898318	0	0	0	0	0	0	0	0	0	0	0	0	0	0	0.000223178	0.00193416	0
acellulose6_S72	0.0358034	0.46407	0	0.0254982	0.0741086	0.204157	8.78471e-05	0.0544517	0.0403252	0.0103051	0.0111741	0	0.0479146	0	0	0.000912258	0.0173523	0	0.0024607	0	0	0	0.000165182	0.000337873	0	0	0	0	0.00034286	6.75747e-05	0	0	0	0	0	0	0	0	0	0.00166403	0	0	0	0	0	0	0.000121062	0.00191756	0
amylopectinMaize1_S25	0.174797	0.181223	0.0586692	0.15783	0.0490835	0.00828246	0.00324031	0.0401519	0.0589741	0.0236222	0.0135272	0.000387072	0.0250014	0.00424039	3.4793e-05	0.000854602	0.0138875	0.0020928	0.010193	0.136694	0	1.63092e-05	0.0101103	0.00383406	0	0	0.00012395	1.11835e-05	0.00144195	2.87042e-05	5.4364e-05	0.000200059	0	3.39231e-05	0.00175096	0	0	0	0.00157873	0.000394683	0	0.000134823	0	0	5.03255e-05	0	8.4999e-06	0.000301093	0
amylopectinMaize2_S26	0.109485	0.372199	0.0342025	0.0884218	0.0245725	0.0429084	0.00215745	0.04456	0.0646825	0.0432857	0.0264068	0.000246097	0.0142376	0.000287113	7.29176e-05	0	0.0282839	0.000224222	0.0794205	0	0	0.0010049	0	0.00421099	0	0	0.00014188	0.000269535	0.000449008	0.000109376	5.01309e-05	0	0	0	0.00112111	0	0	0	0	0.00114845	0	0	0	0	5.85945e-05	0	4.75033e-05	0.000941467	0
amylopectinMaize3_S27	0.18773	0.183438	0.0672976	0.132783	0.0318609	0.00799035	0.001285	0.0285083	0.0889219	0.0620654	0.0836006	0.000311515	0.00193036	0.000233636	0	0.00445369	0.0153501	0.00563997	0.00634155	0	0	0	7.26868e-05	0.00298053	0	9.81271e-05	0.000132247	1.33506e-05	0.000392267	7.47635e-05	0	0.0656907	0	0	0.00213076	0	0	9.44486e-05	0.00147969	0.000309568	0	0	0	0	0.00017022	0	0	0.00204928	0
amylopectinMaize4_S28	0.153553	0.250544	0.0361545	0.179181	0.0535479	0.065526	0.00198059	0.0290074	0.081249	0.0359898	0.0098825	0.000192904	0.026423	0.000478933	0	0.00100526	0.0155364	0.0019756	0.00290669	0	0	0	0.0181396	0.00350077	0	0	0.000169434	0	0.000769504	6.78489e-05	2.66074e-05	0.000192904	0	0	0.000347227	0	0	0	0.0134035	0	0	0	0	0	0.00010833	0	5.63349e-05	0.000950623	0
amylopectinMaize5_S29	0.169032	0.168351	0.0583353	0.235599	0.0497396	0.0492362	0.00154904	0.033309	0.0434318	0.0582918	0.00533682	0.000285192	0.0340176	0.00105821	0	0.00117642	0.0209381	0.00586295	0.00908176	0	0	0.000163235	0.0138418	0.00376004	0	0	7.43426e-05	0	0.000398793	5.40364e-05	0	0	0	0	0.00106722	0	0	9.8643e-06	0.00297951	0	0	0	0	0	0.000244451	0	7.08947e-05	0.0022047	9.46584e-05
amylopectinMaize6_S30	0.189833	0.183092	0.0264029	0.181462	0.0131629	0.0562794	0.00104401	0.046435	0.0431457	0.0196926	0.00847846	0.000310068	0.024864	0.00230572	0	0.00202864	0.021634	0.00250166	0.0634717	0.0629894	0	3.95832e-05	0.0214752	0.00407424	0	4.74998e-05	0	0	0.000839864	5.54164e-05	0	0	0	0	0.00100145	0	0	0	0.00075208	0.000395832	0	0	0	0	0.000186606	0	4.08296e-05	0.000110722	0.000202076
amylose1_S37	0.0999028	0.226059	0	0.170163	0.0144342	0.0472519	0.00181128	0.0315376	0.0148165	0.144936	0.0105257	0.000221971	0.00814287	0	0	0.00223081	0.0175357	0	0.03919	0.152917	0	0	0	0.000361495	0	0	0.000157055	0	0.000454589	3.99547e-05	0	0	0	0	0.000146501	0	0	0	0	0.000399547	0	0	0	0	0	0	0	0.00953428	0
amylose2_S38	0.11516	0.269396	0	0.196665	0.0716673	0.102807	0.00120308	0.0364054	0.0791445	0.0607476	0.0104419	0.000395633	0.0128491	0.00350674	0	0	0.0167445	0.000582659	0.00199479	0	0	0	0.0057067	0	0	0	0	0	0.0002588	0	0	0.00133076	0	0	0	0	0	0	0	0.00202312	0	0	0	0	0	0	0	0.00297795	0
amylose3_S39	0.0965905	0.325148	0	0.21546	0.0358795	0.0752511	0.000529295	0.0300055	0.0415679	0.0705879	0.0166972	0.000760481	0.0111786	0	0	0.00422067	0.0140839	0	0.0144683	0	0	0	0.0409482	0.000443252	0	0	0	0	0	0	0	0	0	0	0.000292025	0	0	0	0.00124719	0	0	0	0	0	0	0	0	0.00140397	0
amylose4_S40	0.142208	0.304726	0	0.187092	0.0527538	0.0864552	0.000411588	0.0301326	0.0921741	0.0432168	0.00841345	0.00050546	0.011986	0	0	0.00194963	0.0180849	0	0.00142597	0	0	0	0	0.000866502	0	0	0	0	0.000159871	0	0	0.0034299	0	0	0.000303276	0	0	0	0	0.000839424	0	0	0	0	0	0	0	0.0121212	0
amylose5_S41	0.137446	0.373992	0	0.0205083	0.0523909	0.168666	0.00195595	0.0606637	0.0340467	0.0756471	0.0113006	0	0.018876	0	0	0.00189756	0.0154696	0	0.00971066	0	0	0	0	0.000615145	0	0	0	5.21309e-05	0.000592484	0	0	0	0	0	0	0	0	0	0	0.000383162	0	0	0	0	0	0	0	0.00482876	0
amylose6_S42	0.107375	0.434114	0	0.0384924	0.0437025	0.103741	0.0036341	0.0889064	0.0473128	0.0430433	0.0189488	0	0.0122792	0	0	0.00285466	0.0378468	0	0.00325412	0	0	0	0	0.00039717	0	0	0	0	0.00133733	5.95755e-05	0	0.001357	0	0	0	0	0	0	0	0.00367382	0	0	0	0	0	0	0.000258743	0.00506786	0
applepectin1_S13	0.223236	0.187047	0.00189406	0.0441476	0.0752279	0.00251225	0.0324921	0.0315067	0.0745034	0.108051	0.00320144	6.98906e-05	0.0140713	0.0105185	0.000256265	0.00430264	0.0316737	0.000384398	0.00765468	0.00828115	0	0.000227144	0.0397328	0.0116318	0	0.0287809	0.000115385	0.00609546	0.000354611	0	0.000541652	0	0.000265946	0.00281659	0.0174657	0	0	0.00169522	0.00167737	0.00150265	0.00290136	0	0.000384398	0	0.000214664	0	0.00073609	0.00246408	0
applepectin2_S14	0.202565	0.181414	0.00227848	0.0353258	0.042082	0.0110633	0.0210885	0.0391796	0.143421	0.033826	0.0104551	0	0.0161178	0	0	0	0.0171962	0.000134104	0.0188513	0.00949978	0	7.94037e-05	0.0462469	0.00971498	0	0.0276537	0	0.0178419	0.000696695	0	0.00173512	0.0277972	0.000161144	0.00538534	0.039236	0	0	0.000198979	0.000152926	0.000696988	0.00304723	0	0.000388196	0	1.0083e-05	0	0.00121467	0.000592289	0
applepectin3_S15	0.221394	0.16857	0.00286911	0.0544068	0.0433723	0.0542592	0.0265015	0.0323509	0.103542	0.0592977	0.0134257	0.00022552	0.0215272	0.000648371	0.000357074	0.00648723	0.0296705	0.000270624	0.00671981	0.00632499	0	0.00168435	0.0154419	0.0101887	0	0.0332304	9.30803e-05	0.00531181	0.000582525	2.819e-05	0.000173839	0.00185115	0	0.00791012	0.0252921	0	0	0.000638774	0.00287538	0.00131084	0.00182039	0	0	0	0.000261765	0	0.00158244	0.00293693	0
applepectin4_S16	0.235644	0.143519	0.00237911	0.0367058	0.0643066	0.0639431	0.0145741	0.0275943	0.0668753	0.0865425	0.00912733	0.000115962	0.015938	0.0134864	0.00207959	0.0245753	0.0265984	0.000287586	0.00595077	0.0149939	0	0	0.0174252	0.00945588	0	0.0368435	0	0.0132594	0.000504927	0	0.000429059	0	0.000494207	0.00405403	0.0171067	0	0	0.000700707	0.0011287	0.00135676	0.00207106	0	0	0	0.000172286	0	0.000742862	0.00158808	0
applepectin5_S17	0.235077	0.190082	0.00435742	0.0143809	0.0711743	0.0244964	0.0161208	0.0208725	0.0749771	0.110829	0.0170839	0	0.026042	0.0017059	0.00232039	0.00610135	0.0195166	0.000214613	0.00494799	0.000131022	0	0.000171966	0.0221247	0.00717343	0	0.0515567	0	0.0190243	0.000350277	0	0.00136197	0.00519108	0	0.00310914	0.0149954	0	0	0.00120596	0.000403547	0.00126567	0.00315757	0	0.000110058	0	0.000263353	0	0.000582555	0.00231382	0
applepectin6_S18	0.206869	0.233525	0.00361866	0.0210453	0.0297692	0.0278053	0.0237993	0.0279149	0.0994324	0.0506126	0.0265048	0	0.0203146	0.00202658	0.00169748	0.00327371	0.0184402	0.000103927	0.0114116	0.0203197	0	0.000272809	0.051571	0.00668104	0	0.0254934	0	0.0102368	0.000412257	5.19636e-05	0.00111722	0.0151214	0	0.00568482	0.0154644	0	0	0.00102269	0.000502315	0.00209154	0.00374867	0	0	0	5.19636e-05	0	0.000710903	0.00142176	0
Bglucan1_S49	0.453511	0.301422	0	0.0185122	0.0124121	0.0234705	0.00131973	0.0302213	0.0079478	0.00941961	0.00720714	0	0.011797	0	0	0.00112533	0.0117252	0.000196242	0.013605	0	0	4.90605e-05	0.00883236	0.0164703	0	0	0	6.30778e-05	0	0	4.49721e-05	0	0	0	0	0	0	0	0	0.00130624	0	0	0.00125104	0	0	0	0.0657283	0	0
Bglucan2_S50	0.313988	0.26035	0	0.0123352	0.075032	0.000562302	0.000688946	0.0567874	0.0142982	0.021137	0.00997468	0	0.0155484	0	0	0.00184584	0.015263	0.00274565	0.0289118	0	0	0	0.0766268	0.0151901	0	0	0	0.000112171	0.000771083	0	2.11074e-05	0	0	0	0	0	0	9.70043e-05	5.91008e-05	0.000759867	0	0	0.000987827	0	0	0	0.0615126	5.31376e-05	0
Bglucan3_S51	0.347698	0.237149	0	0.0211116	0.0148262	0.100275	0.00103328	0.0783174	0.0281386	0.030445	0.00930313	0	0.0146353	0	0	0.000593908	0.016813	0.000359804	0.0043803	0	0	0	0.00527406	0.00993746	0	0	0	0.000191105	0.00126812	0	0	0.000415159	0	0	0	0	0	0	0.00061505	0.000645803	0	0	0.000968704	0	0	0	0.0705305	0.00055808	0
Bglucan4_S52	0.325211	0.250891	0	0.01302	0.0460363	0.075986	0.00119403	0.0725945	0.0279771	0.0358209	0.00691669	0	0.0148218	0	0	0.000690695	0.0122632	0.000355668	0.0163317	0	0	0.000238171	0.00783317	0.00889171	0	0	0	0	0	0	0	0	0	0	0	0	0	0	0	0.00049222	0	0	0	0	0	0	0.0802281	0	0
Bglucan5_S53	0.346665	0.240171	0	0.00687403	0.0314905	0.12789	0.00153234	0.0457481	0.0460238	0.012853	0.0162704	0	0.0150347	0	0	0	0.00868843	0.00112419	0.00137392	0	0	0	5.56924e-05	0.0132417	0	0	0	0	0.000217984	4.29627e-05	0	0	0	0	0	0	0	0.00228144	0	0.000420676	0	0	0.00100246	0	0	0	0.0701662	0	0
Bglucan6_S54	0.386872	0.260557	0	0.0149038	0.0158992	0.0754872	0.00283652	0.0397319	0.0160027	0.00776095	0.0149813	0	0.0143	0.000257554	0	0.00146376	0.0127759	0.014423	0.00136592	0.00203927	0	0	0.00127441	0.014629	0	0	6.47934e-05	0.000103021	0.000823665	0	2.86171e-05	0	0	0	0	0	0	5.56685e-05	0	0.000437841	0	0	0.00116758	0	0	0	0.0944307	0	0
Bhringaraj 1_S71	0.225883	0	0.00175894	0.00140765	0.0468044	0.0131219	0.0381265	0.0222972	0.0111908	0.0290328	0.0208552	0	0	0.00496197	0.0684119	0.0633971	0.0120454	0.00101351	0.00408101	0.0164423	0.00095434	0.0105574	0.00175956	0.00959214	0.00584175	0.00249154	0.0150234	0.0179476	0.00712916	0	0.00270973	0.0537019	0.00848447	0.0407937	0.00164695	0	0.000553225	0.000344497	0.00577137	0.00126689	0.00101289	0	0.0168918	0	0.00823476	0.0313404	0.00011463	0.00215538	0
Bhringaraj 2_S72	0.103339	0.0447636	0.0658399	0	0.0404299	0.0462522	0.0292143	0.065557	0.0266382	0.0293471	0.0183684	0	0.000144401	0.00820215	0.0735434	0.0863295	0.0127392	0.0298452	0.00615483	0.0262634	0	0.0101963	0.00160531	0.00122549	0.00511694	0.00084279	0.00624709	0.0181458	0.0460935	0	0.00228256	0.0403837	0.00192418	0.0216115	0.00478584	0	0	0	0.00892956	0.00221985	0.00319323	0	0.00617043	0	0.00365496	0.0327441	0.000343156	0.0065251	0
Bhringaraj 3_S73	0.205796	0	0.000930185	0.0019839	0.0548771	0.0135188	0.0366257	0.0232668	0.0146338	0.0319367	0.0225244	0	0	0.00496998	0.0597215	0.0663584	0.0160609	0.00104001	0.00469206	0.0183042	0.00151372	0.00891221	0.00254975	0.00933514	0.00468364	0.00111671	0.0126061	0.0155849	0.00751689	0	0.00213729	0.0688025	0.00750862	0.032765	0.00100627	0.000372995	0.000361716	0.000388155	0.00480636	0.00139589	0.000667916	0	0.0134373	0	0.00857255	0.0412061	4.66346e-05	0.00287651	0.000331663
Bhringaraj 4_S74	0.196098	0	0.00105541	0.00239259	0.0596365	0.0137277	0.0362703	0.0200202	0.00795374	0.0243462	0.0216291	0	0	0.00232792	0.0812834	0.0735721	0.0107546	0.00209513	0.0046189	0.0232575	0.00168055	0.0092147	0.00273747	0.00911771	0.00743643	0.00128036	0.0138175	0.018568	0.00969969	0	0.00245725	0.0600734	0.0104526	0.0275859	0	0	0.000550637	0.000568552	0.00847106	0.00092147	0.000357922	0	0.00523783	0	0.00884057	0.049025	0.000105317	0.0016869	0.000873846
Bhringaraj 5_S75	0.145852	0.00111532	0.00431574	0.00229916	0.0529854	0.0130323	0.0302723	0.018008	0.0150999	0.0356991	0.0331219	0	0	0.0020506	0.0649356	0.0997803	0.0179511	0.00782956	0.00501292	0.0166575	0.00322984	0.00507989	0.00225773	0.00665779	0.00466045	0.00223702	0.0146848	0.0206924	0.006191	0	0.00568575	0.0830803	0.00959046	0.013012	0.00175233	0	0.000284918	0.000340766	0.00372836	0.0020972	0.000756678	0	0.00652463	0	0.00934753	0.048016	0.00024289	0.00218486	0.000671777
Black pepper 1_S56	0.184516	0.0157466	0.292353	0	0.0206925	0.0211812	0.0801979	0.0133595	0	0.00273396	0.0284114	0	0.000362365	0.00192116	0.00285712	0.0325674	0.00452174	0.0140984	0	0.00629211	0.00637326	0.00236451	0.0017797	0	0.0479306	0.0200688	0.00306717	0.0133426	0.017423	0	0.00499995	0	0	0.0195959	0.0023054	0	0	0	0.00295564	0	0.0170413	0	0.00103447	0	0.0019845	0.0032512	0	0	0
Black pepper 2_S57	0.118165	0.0475324	0.155975	0.000365874	0.0464729	0.0444637	0.0264544	0.0402828	0.0157097	0.0190712	0.0250539	0	0.000219408	0.00212664	0.0706137	0.0580883	0.0213148	0.0323524	0.00303614	0.00518834	0.000800996	0.00593402	0.000579301	0.00617413	0.0168302	0.005543	0.00550106	0.0267546	0.017163	0	0.00240105	0.0155954	0.00125299	0.0201963	0.00205804	0	0	8.75763e-05	0.00365874	0.00281266	0.00974596	0	0.00658574	0	0.00162683	0.0301454	0.000193663	0.00829961	0
Black pepper 3_S58	0.100951	0.0431451	0.12399	0.000380621	0.0421225	0.0414158	0.0207694	0.0580922	0.0187694	0.0221949	0.0213745	0	0.000106517	0.00463881	0.0817383	0.0610004	0.017082	0.0296028	0.0061571	0.0091157	0.00059136	0.00706527	0.00222639	0	0.00961067	0.0036825	0.00430891	0.0294437	0.0266768	0	0.00176037	0.02455	0.00356289	0.0287464	0.0033114	0	0	0	0.00894458	0.00228372	0.0137466	0	0	0	0.00177396	0.032278	0	0.00550425	0
Black pepper 4_S59	0.135825	0.045592	0.132453	0	0.0353498	0.0421872	0.0133603	0.0814303	0.0194486	0.0363603	0.021042	0	0	0.00528493	0.0583457	0.0636306	0.0192348	0.019364	0.00639521	0.0100665	0	0.00486214	0.00272468	0.000241597	0.00591913	0.00152206	0.00259261	0.0279045	0.024572	0	0.00105699	0.0138113	0	0.0233383	0.00397427	0	0	8.99563e-05	0.0080331	0.00359375	0.00429035	0	0.00295956	0	0.00253677	0.0416755	0	0.00383632	0.000380896
Frankincense 1_S86	0.404698	0.0112871	0.000214347	4.82672e-05	0.0847805	0.000358055	0.000173762	0.0665161	0	0.05223	0.0518772	0	0	0	0.000530939	0.0285187	0.00053104	0.0011642	0.00015413	0.00243364	0.191683	0.000376484	0	0.00928385	0.00905493	0	0.00342415	0.00877911	0	0	0.000757795	0	0	0.000214306	6.37127e-05	0	0.000139111	0	0	0.0371416	0	0	0.00417029	0	0.00029374	0	4.71667e-05	0	0
Frankincense 3_S88	0.36033	0.00537304	0	0	0.0882858	0.000745953	0	0.0606412	0	0.0454611	0.0301537	0	0	0	0.000705848	0.0167915	0	0.00169404	0	0	0.29677	0.000661733	0	0.00867815	0.0105877	0	0.0018104	0.0130078	0	0	0.000772021	0	0	0.000238224	0	0	0	0	0	0.0300757	0	0	0.00516151	0	0.00034032	0	0	0	0
Frankincense 4_S89	0.406342	0.00789699	0.000651467	0	0.0767764	0	0.000274327	0.0367826	0	0.0466356	0.0333567	0	0	0	0.00186695	0.0203745	0	0.000914422	0.000256141	0	0.302052	0.000228606	0	0.00685817	0.00289567	0	0	0.0181578	0	0	0	0	0	0	0.000205745	0	0	0	0	0.0170311	0	0	0.00160024	0	0.00031025	4.89869e-05	0	0	0
Frankincense 5_S90	0.335249	0.00672007	0.000619143	0.00010801	0.146926	0.000166347	0.000240163	0.0733794	0	0.0539414	0.0308114	0	0	0	0.000895847	0.0143312	0	0.000625186	9.61037e-05	0.00292048	0.214447	0.000266848	0	0.0144234	0.00699523	3.04969e-05	0.000386606	0.0198992	0.00304195	0	0.000371681	0	0	0.000213478	6.48059e-05	0	0	0	0	0.0358577	0	0	0.00709053	0	0.000313138	0	2.06955e-05	0	0
CDM-Ashwagandha-1_S49	0.17139	0.000315323	0.0801194	0.000848189	0.0215139	0.00555837	0.00156302	0.0352268	0.00747338	0.0205479	0.0115608	0	0	0.000449954	0.0296763	0.0982633	0	0.0606105	0.020195	0.00366523	0	0.00965074	0.00224805	0.0169933	0.00924389	0.0215192	0.0179016	0.0218697	0.0248346	0.000833708	0.015888	0.0111368	0.0518165	0.0310686	0.0363129	0	0.000239397	0	0.00237217	0.00176103	0.00210311	0	0.0229218	0	0.00967438	0.0223558	0.00646458	0.000706017	0
CDM-Ashwagandha-3_S51	0.165845	0	0.0588903	0	0.0222057	0.0099247	0.00390135	0.0371924	0.00485721	0.0129526	0.00957245	0	0	0	0.0428668	0.137621	0	0.0230371	0.0063493	0	0	0.0157281	0.000513991	0.0184376	0.00215876	0.0222044	0.0130922	0.0187019	0.0188621	0.00055511	0.0706223	0.0240548	0.0611156	0.0190588	0.0109172	0	0	0	0.00200456	0	0.00128024	0	0.0309936	0	0.00839274	0.00310597	0.00356613	0	0
CDM-Ashwagandha-6_S54	0.183625	7.79586e-05	0.0710219	0.000443897	0.0131345	0.0147743	0.00143102	0.0347735	0.00402243	0.02356	0.00983892	0	0	0	0.0108359	0.147136	0	0.0413068	0.0130915	0.000531429	0	0.0123044	0.00122021	0.0166552	0.0119244	0.0224381	0.0150196	0.0222218	0.0311937	0.0026196	0.0285827	0.0182362	0.0321809	0.0235983	0.00590686	0.000896891	0.000262881	0	0.00372751	0.00129977	0.00262864	0	0.0205044	0	0.00980394	0.00186332	0.0025868	0.000517268	0
CDM-Bacopa-3_S33	0.146365	0.000847646	0.000770787	0.00405714	0.104121	0.000737662	0.0408873	0.0194743	0.0178514	0.0692419	0.0450963	0	0	0	0.0628406	0.0103795	0.0175037	0.00110158	0.0371999	0.00363665	0	0.0102781	0.00174307	0.0484925	0.00189333	0.00551771	0.00637915	0.0296364	0.00184642	0	0	0.0406616	0.0273358	0.0139566	0.00129828	0	0.000649615	0.0021017	0	0.019339	0.00369285	0	0.01136	0	0.0171945	0.066653	0.00593226	0.00184067	0
CDM-Bacopa-4_S34	0.149431	0.0020778	0.000645161	0.00352796	0.155152	0.00126618	0.0483862	0.00629696	0.0281495	0.0806686	0.0520232	0.000118587	0	0.00120069	0.0415647	0.00797125	0.00677264	0.000284608	0.0185354	0.0127306	0	0.00842707	0.0020555	0.0395021	0.00370584	0.00434027	0.00650269	0.0192238	0.00794225	0.000195668	0.00217903	0.0393708	0.00923244	0.0101036	0.00298839	0	0.000407804	0.00567828	0.00026682	0.00962776	0.00206761	0	0.0128963	0	0.01235	0.0368593	0.00584243	0.0030787	0
CDM-Bacopa-5_S35	0.145302	0.000639007	0.00175682	0.00237141	0.16574	0.00192368	0.0538559	0.00920997	0.0215267	0.0531641	0.0335793	8.17729e-05	0	0.00200636	0.0896874	0.0227577	0.0234669	0.000430343	0.0187989	0.00777481	0	0.00558538	0.00249797	0.0397892	0.000899502	0.00629418	0.0105219	0.0206669	0.0068022	0.0054601	0.00137262	0.00669954	0.0258708	0.00916791	0.00179784	0	0.000290771	0.00429146	0.000496479	0.00648343	0.000879371	7.5932e-05	0.0109693	0	0.0144713	0.0301216	0.00453195	0.00209253	0
CDM-Gotu-Kola-5_S29	0.207281	0.114357	0	0.0475637	0.0431422	0.00222486	0.0668354	0.00378807	0.0183551	0.0155885	0.00655652	0.000195078	0	0.000771447	0	0.00770781	0.00127878	0.000212813	0	0	0.167725	0	0	0.00630078	0.0473863	0	0.0105282	0.0136276	0	0.0695472	0.000505431	0	0	0	0.00180891	0	0.00336876	0	0	0	0	0	0.000372422	0	0.00678721	0	0.00454047	0.00217238	0
CDM-Gotu-Kola-6_S30	0.218716	0.000355828	0	0.0222632	0.0100551	0.00365496	0.0584393	0.00231949	0.017872	0.00597715	0.0151647	0	0	0	0	0.000743427	0	0.00484714	0	0	0.0288634	0	0	0.0158626	0.0257127	0	0.0132964	0.0194056	0	0.148864	0.000703777	0	0	0.000404424	0.00110622	0.102952	0.000986907	0	0	0	0	0	0.0340787	0	0.00744276	0	0.00029059	0	0
CDM-Guduchi-1_S43	0.134987	0.000137495	0.0249759	0.00153234	0.0848627	0.00341907	0.00979937	0.0384646	0.110083	0.0548536	0.0675682	0	0	0.000376269	0.0519688	0.000803663	0	0.0275908	0.00881216	0.0201264	0.000508347	0.0491972	0.000501693	0.0270377	0.00723637	0.0369235	0.024864	0.00990687	0.0267337	0.000124333	0.00799436	0.00178864	0.0183267	0.0223766	0.000323919	0.00059083	8.21549e-05	0.00108135	0.0054041	0.0019795	0.00234527	0	0.0251119	0	0.000467416	0.00327658	0.000266442	0.00132738	1.47383e-05
CDM-Guduchi-2_S44	0.180355	0	0.0342403	0.00105276	0.0330722	0.004094	0.00660482	0.0266185	0.05988	0.0599012	0.0627726	0	0	0.00029675	0.0448729	0.000450425	0	0.01798	0.00589582	0.00591957	0.000387205	0.03614	0.000400378	0.0282276	0.0174659	0.0531607	0.0138277	0.0141562	0.0154398	0	0.0159291	0.00248705	0.0271328	0.0952357	0.000504476	0.000501768	0.000120329	0.00162684	0.00182996	0.00151025	0.00795454	0	0.0245879	0	0.000566248	0.00565037	0.000262367	0.00293492	0
CDM-Guduchi-4_S46	0.147442	0	0.0349322	0.00196006	0.0493268	0.00191704	0.00916495	0.0392957	0.0582948	0.0557602	0.0779339	0	0	0	0.0361596	0.000861749	0	0.0198801	0.00783795	0.00903068	0	0.0581934	0.000382999	0.0346148	0.0127066	0.0605049	0.0186505	0.0159025	0.0172088	0	0.0113886	0.00331182	0.0246897	0.0387685	0	0	0	0.00238333	0.00297388	0.00121659	0.00531228	0	0.0512994	0	0.000782091	0.00211454	0.000198141	0.00183983	0
CDM-Guduchi-5_S47	0.200084	0.000100521	0.0277442	0.000911474	0.0730533	0.0106357	0.00940289	0.0408693	0.0554676	0.028682	0.14081	0	0	0	0.0425747	0.000918825	0	0.0100261	0.00726412	0.0162743	0.000143967	0.034886	0.00256454	0.0212831	0.00807586	0.0422336	0.00750677	0.00561166	0.0187427	0	0.00570897	0.00163673	0.0226179	0.0444388	0.00136427	0.000441705	2.5679e-05	0.0005901	0.00400853	0.001279	0.00267443	0	0.0184353	0	9.66079e-05	0.0117022	0.000108543	0.00193422	0
CDM-Guduchi-6_S48	0.161724	0	0.0418238	0.0012907	0.0759182	0.0061389	0.00942339	0.0357307	0.0496089	0.0486313	0.123392	0	0	0	0.0522031	0.000599025	0	0.00265296	0.010857	0.00722723	0	0.05189	0.000651739	0.0327951	0.0134693	0.068218	0.0155965	0.00541656	0.0169124	0	0.0077442	0.0012268	0.0124524	0.0370878	0.00147983	0.000372323	0.000226008	0.000400164	0.0031948	0.00198397	0.00567284	0	0.0254945	0	0.000219072	0	0.000237269	0.00113056	0
CDM-Kapikacchu-1_S19	0.21288	0	0.0741004	0	0.00129088	0.00388221	0.00181095	0.00844109	0.00251936	0	0.152584	0	0	0	0.00196227	0.0859575	0	0.187527	0	0	0	0.000199553	0	0.00845249	0.201748	0.00695442	0.000258854	0.00137549	0.00120579	0.00080819	0.00172946	0	0	0.00507862	0.000129709	0	0	0	0.00146339	0	0.00304668	0	0	0.00801954	0.00496032	5.70151e-05	0	0.00247697	0
CDM-Kapikacchu-2_S20	0.18025	0	0.00289584	0.000950051	0.000835006	0.00318213	0.0133119	0.0101091	0.00672458	0	0.221198	0	0	0	0	0.118793	0	0.0874173	0	0	0	0.150357	0	0.00739258	0.0523567	0	0.00424246	0.00789518	0.00105993	0.00774885	0	0	0	0.000249388	0.000454243	0.0743942	0	0	0.00371114	0	0.000271146	0	0	0	0.00189586	0	0	0	0
CDM-Kapikacchu-3_S21	0.134572	0	0.0887999	0.000361886	0.0168433	0.015677	0.00613315	0.010711	0.00612534	0	0.224154	5.34605e-05	0	8.01907e-05	0.000670312	0.107126	0	0.0999602	0	0.00041469	0	0.00670826	0.00029883	0.00835746	0.174565	0.00396759	0.00095193	0.007478	0.000409717	0.00214418	0.00122342	0	0	0.0108418	0.000597112	0.00104059	4.04051e-05	0.00484597	0.00368877	0	0.0107232	0	0.00463872	0	0.00141171	0.0143938	0	0	0.000222289
CDM-Kapikacchu-4_S22	0.216601	0.00346988	0.000155815	0.000154918	0	0	0.0112598	0.0512651	0	0	0.260776	0	0	0	0	0.135414	0	0.00042648	0	0	0	0.000218708	0	0.00416326	0.0057593	0	0.000902685	0.00337044	0	0.223311	0	0	0	0	0	4.15478e-05	0.000149227	0	0	0	0	0	0	0.00477739	0.0158446	5.85824e-05	0	0	0
CDM-Kapikacchu-5_S23	0.21384	0.0018597	0.00371733	0.000176421	0.000102969	0	0.00800513	0.0259809	0	0	0.260923	0	0	0	7.84092e-05	0.127023	0	0.00244049	0	0	0	0	0	0.00784652	0.00299915	0	0.00510399	0.00113413	0	0.289153	0	0	0	0.000105852	0	0	0.000680516	0	0	0	0	0	0	0	0.0188686	0	0	0	0
CDM-Kapikacchu-6_S24	0.385398	0.00207902	0.0186965	0	0	0	0.00458473	0.0125615	0	0	0.188197	0	0	0	0	0.0991685	0	0.000422743	0	0	0	0	0	0.00497514	0.00234857	0	0.00251633	0.00290456	0	0.223591	0	0	0	0	0	0	0.000175813	0	0	0	0	0	0	0.00015098	0.00711762	0	0	0	0
CDM-Licorice-1_S13	0.408618	0.00285102	0.00119272	4.22239e-05	0.00537221	0.000314062	0.00918255	0.0189731	0.0024298	0.0111817	0.0184464	0	0	0	0	0.0062026	0.000891151	0.000209584	0	0	0	0.0548316	0	0.00566075	0	0	0.000524504	0.0119549	0	0.273901	0.00171391	0	0	0	0.000550446	0	8.29728e-05	7.90671e-05	0	0.0121835	0	0	0.00150855	0	0.0241499	0	5.37645e-05	0	0
CDM-Licorice-2_S14	0.389482	0.00132506	0.00194514	7.86395e-05	0.0896956	0.00297196	0.0116948	0.0787631	0.00353878	0.00615074	0.0124619	0.000101108	0	0	0	0.00472258	0.00189216	0.0110444	0	0	0	0.0849475	0	0.0111315	0.00013481	0	0.00143077	0.017742	0.00477558	0.0422833	0.00222999	0	0	0	0.000303324	0	0.000147173	6.41519e-05	0	0.00089312	0	0	0	0	0.0457248	0	2.19561e-05	0	0
CDM-Licorice-3_S15	0.397044	0.00568226	0.00493561	8.15319e-05	0.0557347	0	0.00179778	0.0592044	0.00286381	0.00324089	0.00685703	0	0	0	0	0.0126298	0.00184164	0.00017937	0	0	0	0	0	0.00975179	0	0	0.000579376	0.0314538	0.00213231	0.312467	0.00244935	0	0	0	0.00156949	0	1.78017e-05	0.000187063	0	0.000224213	0	0	0	0	0.00934704	0	0.000703777	8.5523e-05	0
CDM-Licorice-5_S17	0.418203	0.00269851	0.00161024	0.000649012	0.0514583	0.000220733	0.0463257	0.0934531	0.016504	0.00142019	0.0146249	0	0	0	0	0.00270581	0.00127602	0.000604727	0	0	4.3138e-05	0.0274188	0	0.00586074	0.0365585	0	0.00265302	0.0378478	0.000456435	0.014037	0.00269149	0	0	0	0.000879602	0	0.000120033	0.000105889	0	0.0102105	0.000228218	0	0.000641376	0	0.0169801	0	8.20747e-05	0.00160985	0
CDM-Licorice-6_S18	0.462315	0.00664681	0.0416848	0	0.038883	0.00152323	0.00149343	0.0305316	0.00162092	0	0.0258355	2.42834e-05	0	0	0	0.00536361	0.000446165	0.0322654	0	0	0	0	0	0.00874724	0.245931	0.000305971	0.0016003	0.0212411	0	0.00492468	0.00288973	0	0	0	0.00443658	0	0	0.000235241	0	0.000819566	0	0	0	0	0.00426174	2.6018e-05	0.000253117	0.000433027	0
CDM-Shankhapushpi-1_S37	0.296106	0.000390904	0.00236887	0.0211062	0.0609649	0.0235146	0.0127709	0.034251	0.0109766	0.100898	0.0190367	0	7.5847e-05	0.0023376	0	0.102385	0	0	0	0.00573654	0	0.000876602	0	0.022425	0.00752099	0.0011688	0.0344576	0.0101853	0.00153765	0.000304905	0.000787671	0	0	0.00193107	0.000863898	0	0.00205267	0.00145094	0.00294741	0.103414	0.00232523	0	0.00579319	0	0.022563	0	0.00297953	0.00366112	0
CDM-Shankhapushpi-2_S38	0.214928	0	0	0.00419299	0.0358264	0.00506017	0.0322021	0.0387432	0.0166671	0.0877383	0.0320469	0	0	0	0	0.113564	0	0	0	0	0.000769899	0.00452056	0	0.0138593	0.00838597	0.0012579	0.050212	0.005975	0.000435158	0.000880527	0.000759979	0	0.0901779	0.00411961	0.000283026	0.00515375	0.000961274	0.00507567	0.00497917	0.050591	0.000725263	0	0.029875	0	0.00292012	0	0.000256086	0.00406837	0
CDM-Shankhapushpi-3_S39	0.26097	0.000982883	0.00150328	0.0240636	0.0933475	0.000411931	0.00801575	0.00776489	0.00633343	0.0465997	0.0374978	0	0	0.00159623	0	0.123669	0	0.000638493	0	0	0	0.0071058	0.00181936	0.0227003	0.00233427	0.000988634	0.0808841	0.012505	0	0.00142116	0.00267755	0	0.000815084	0.000350141	0.000741475	0	0.00314794	0.00261609	0.00494317	0.0931993	0.00115903	0	0.0229651	0	0.0202876	0	0.00673133	0.00543863	0
CDM-Shankhapushpi-6_S42	0.251119	0.000286273	0.00104329	0.0274485	0.150205	0.0162304	0.00926164	0.0163996	0.0250212	0.12683	0.0186069	0.000124052	0	0.00275394	0	0.0770298	0	0.000535903	0	0	0	0.00356648	0	0.0177748	0.0027374	0.000436661	0.049729	0.0148153	0.000434867	0.000198482	0.0013563	0	0	0.000679802	0.000377116	0	0.00268688	0.000753923	0.00267951	0.0655302	0.000105283	0	0.00816259	0	0.0241262	0	0.00320567	0.0128129	0
CDM-Shatavari-2_S56	0.117404	0	0.00328228	0	0.0774381	0	0.233794	0.0491199	0	6.20451e-05	0.000131295	0	0	0	0	0	0	0	0	0	0	0	0	0.0659344	0	0	0.0997521	0	0	0.0349686	5.37724e-05	0	0	6.45269e-05	0	0	0	0	0	0	0	4.13634e-05	0.0309481	0	0.12135	0	0.00093775	0	0
CDM-Shatavari-3_S57	0.230926	3.72461e-05	0.0130146	0	0.113497	0	0.236523	0.101361	0	0	0.00533835	0	0	0	1.34086e-05	5.02823e-05	0	0	0	0	0	1.00565e-05	0	0.0660536	0	0	0.118173	0	0	0.009441	0	0	0	0	0	0	0	0	0	0	0	6.7043e-05	0.00549082	0	0.0542905	0	0.00285861	0	0
CDM-Shatavari-4_S58	0.263591	0	0.0130414	0	0.164285	0	0.182633	0.107274	0.000237866	0.000128844	0.0415576	0	0	0	0.000112326	3.96444e-05	0	9.91111e-05	6.66293e-05	4.44195e-05	0	0.000247778	0.00269582	0.0718895	3.96444e-05	0.00021408	0.0298175	5.66349e-05	0.000131661	0.0103472	3.63407e-05	0	5.43074e-05	0.000170471	0	0	0	0	0	0	0	0	0.00509431	0	0.100906	0	0.00142264	0	0
CDM-Shatavari-6_S60	0.225601	0	0.0146271	7.02549e-05	0.085621	0	0.279851	0.0479434	0	0	0.00238175	0	0	0	0	0	0	0	0	0	0	0	0	0.0960897	0	1.99672e-05	0.0676352	0	0	0.0246218	0	0	0	0	0	0	0	0	0	0	0	2.58834e-05	0.0118694	0	0.0398567	0	0.00209452	0	0
CDM-Slippery-Elm-1_S7	0.243532	0.118041	0.00850852	0.00188317	0.101456	0.0318157	0.0401481	0.0550948	0.00805464	0.0173056	0.00813018	5.01067e-05	2.13674e-05	0.00323188	0.0154621	0.00229395	0.00284373	0.00388941	0.002572	0.0675913	0	0.00216085	0.0192599	0.0125392	0.00443444	0.0259152	0.00447887	0.0377339	0.0407186	0.000465992	0.000158671	0.00253456	0.00252821	0.0135814	0.00152575	0	0	0.00046242	0.000129442	0.00609735	0.00366093	0	0.00786674	0	0.000239796	0.0144343	0.00835383	0.00316026	0
CDM-Slippery-Elm-2_S8	0.242708	0.163459	0.010577	0.000906313	0.120631	0.0261966	0.0486796	0.0466751	0.00827011	0.0147956	0.00213422	0	6.76353e-05	0.00108758	0.0114044	0.000651413	0.00363343	0.00300154	0.00267832	0.00765416	0	0.00165402	0.0580478	0.0103514	0.00457688	0.0152895	0.00391168	0.0361619	0.0330921	0.000734113	0.000234131	0.00197878	0.000206921	0.00697861	0.000761303	0	0.000118731	0.000226578	0	0.00382917	0.00730736	0	0.00688798	0	5.8263e-05	0.0187283	0.00378368	0.00233003	0
CDM-Slippery-Elm-3_S9	0.228299	0.173651	0.0125998	0.00206241	0.0976176	0.0327439	0.0488482	0.0690668	0.0106478	0.0170509	0.0036947	0	0	0.000719445	0.00565964	0	0.00220403	0.00313678	0.000967321	0.00435295	0	0.000863334	0.0569961	0.0103395	0.00163074	0.0172091	0.00447957	0.0399601	0.0289902	0.000863334	0.000143889	0.015588	0	0.00906501	0.000805779	0	0	0.000596987	0	0.00431667	0.00597325	0	0.00877723	0	0.000246667	0.0128061	0.00421825	0.00181119	0
CDM-Slippery-Elm-4_S10	0.251979	0.097264	0.0118927	0.00355805	0.113492	0.0231931	0.0472243	0.0502975	0.0312013	0.0158939	0.00460112	0	3.75154e-05	0.0129615	0.0203317	0	0.00196263	0.00137559	0.00482993	0.00611134	0	0.00231664	0.0360537	0.0130704	0.0134502	0.0163279	0.00813342	0.0612129	0.0232865	0.000140758	0.000215047	0.00832818	0	0.00300284	0.00293246	0	0	0.000474184	0.000899287	0.00105568	0.0102365	0	0.00727249	0	0.000335138	0.037016	0.00727224	0.00455249	0
CDM-Slippery-Elm-5_S11	0.256075	0.09524	0.0151154	0.00335087	0.111049	0.0233698	0.0461056	0.0504257	0.0288504	0.0149046	0.00488103	0	3.7169e-05	0.0118539	0.0224295	0.000377699	0.00160481	0.00161116	0.00542011	0.00600607	0	0.00242599	0.0362789	0.0122856	0.013171	0.0151777	0.0068523	0.0575181	0.0216563	0.000302159	0.000213061	0.00958774	0.00014151	0.00371888	0.00239403	0	0	0.000506895	0.00108467	0.000987828	0.0102599	0	0.00761208	0	0.000190925	0.0396127	0.00735019	0.0041006	0
CDM-Turmeric-3_S63	0.153208	0	0.000266346	0.000282223	0.0501943	0.0086525	0.00546287	0.0355238	0.0554265	0.0282424	0.023916	0	0	0	0.00437445	0.0520625	0	0.377683	0.00140603	0.000220222	0	0.0470203	0	0.00217715	0.0284843	0.00278191	0	0.00148599	0.0117159	0.000145143	0.00237873	0.0108252	0.00576227	0.00919239	0.000181429	0	3.96133e-05	0	0.011047	0.00247953	0	0	0.000604762	0	0.00130456	0.00462211	0.000157593	0.00144046	0
CDM-Turmeric-4_S64	0.167598	0.000215978	0.000114035	0.000505388	0.0295253	0.0185159	0.00677831	0.0476565	0.053188	0.0291984	0.02589	0	0	0	0.0238021	0.0749707	0	0.248353	0.00863092	0.000547995	0	0.0941245	0.000108686	0.00266901	0.0490063	0.0017118	0	0.00136245	0.0115052	3.91268e-05	0.00255139	0.00102708	0.000357323	0.00955673	0.000146726	0	5.33936e-05	2.14276e-05	0.00414092	0.0105887	0.000117308	0	0.00156507	0	0.00185154	0	0	0.000332837	0
CDM-Turmeric-5_S65	0.176035	0.000238426	0.000814669	7.60796e-05	0.0270504	0.0255821	0.00824036	0.0490916	0.0463959	0.0131364	0.0313287	0.000169066	0	0	0.0145988	0.0714609	0	0.124667	0.00475231	0.000781396	0	0.222032	0.00013807	0.00382209	0.0220293	0.00220631	0	0.000329678	0.0104574	0	0.00261207	0.00685562	0.0253521	0.0118532	0.000476765	0	0.000182724	0	0.00396459	0.00595957	0.000102937	0	0.00355038	0	0.00221718	0.00914404	5.78238e-05	0.00026846	0
CDM-Turmeric-6_S66	0.149872	0.00142441	0	0.00199987	0.0270023	0.021441	0.0084031	0.0568852	0.0512189	0.0399974	0.0372471	0	0	0	0.0154064	0.0776338	0	0.129992	0.00516617	0.00174281	0	0.133325	0	0.0100946	0.00785134	0.00275538	0	0.000793599	0.0101674	0.000177766	0.00177766	0.00222208	0.0698077	0.00319979	0	0	0	0	0.00459229	0.00561075	0	0	0.00111104	0	0.0013015	0.00555519	0	0	0
control herb 1_S81	0.0559036	0.258387	0	0.0588391	0.256921	7.80877e-05	0.000389757	0.00620173	0.0129704	0.0218177	0.000238	0	0	0	0.000171793	0	0	0	0.00916711	0	0	0	0	0	0	0	0.0202991	0.00393897	0.199638	0	0.000171793	0	0.0379148	0	0	0	0	0	0	0	0	0.000801701	0	0	0.000196335	0	0	0.0206632	0
control herb 2_S82	0.0855024	0.208647	8.05696e-05	0.0532672	0.23439	0	0.000424186	0.00496561	0.0115329	0.0286119	0	0	6.6311e-05	0	0.0390303	0	0	0.0001244	0	0	0	0	0	0	0	0	0.0242051	0.0207481	0.0733601	6.21998e-05	0	0	0.142466	0	0	0	0	0	0	0	0	0.000552887	0.00482048	0	0.000111071	0	0	0.0388386	0
control herb 3_S83	0.0557016	0.396205	0	0.0978481	0.160957	0	0	0.0071842	0.0175541	0.0424225	0	0	0.000121297	0	0.0133282	0	0	0	0.136359	0	0	0	0	0	0	0	0.00851027	0.0198761	0	0.00107275	0	0	0.0127161	0	0	0	0	0	0	0	0	0.00135449	0	0	0.00136997	0	0	0.00511485	0
control herb 4_S84	0.0675147	0.298765	0	0.0711185	0.2347	0	0.000278843	0.00591803	0.010007	0.0123053	0.00102515	7.44808e-05	0	0	0.0570842	0	0	0	0.0569023	0	0	0	0	0	0	0	0.00727242	0.0103696	0.0302596	0.000108529	0	0	0.0821281	0	0	0	0	0	0	0	0	0.000585206	0	0	4.10405e-05	0	0	0.00186388	0
control herb 5_S85	0.0494338	0.17775	0	0.0583556	0.0310174	0.196018	0.000411507	0.00329205	0.00605503	0.00188117	5.92309e-05	0	0	0	0.315175	0	0	0	0.00918851	0	0	0	0	0	0	0	0.00859617	0.010716	0.000498927	0	0	0	0.0491768	0	0	0	0	0	0	0	0	0.00211632	0	0	0.000167962	0	0	0.0500304	0
control herb 6_S86	0.102848	0.136087	0	0.063497	0.130721	0	0.00041817	0.00412132	0.0168926	0.0328268	0	0	0.315684	0	0.0120604	0	0	0	0	0	0	0.100727	0	0	0	0	0.00299514	0	0	0	0	0	0.0466458	0	0	0	7.84754e-05	0	0	0	0	0.000958446	0	0	0.000359417	0	0	0.00729055	0
citruspectin1_S31	0.196571	0.170927	0.00452173	0.0296382	0.0594391	0.0191252	0.0529891	0.0331694	0.196542	0.0409479	0.0142157	0	0.00658224	0.00026321	0	0.0531934	0.0157646	0.000225608	0.00267528	0	0	0.000319612	0.0182492	0.0048273	0	0.0123734	0	0.00448352	0.00408851	5.51487e-05	0.00074785	0.0147732	0	0.00734981	0.0182893	0	0	0.000216008	0.00288277	0.000664291	0.00305251	0.000167117	0.000150406	0	0	0	0.000503529	0	0
citruspectin2_S32	0.201955	0.184258	0.00359805	0.0202849	0.114998	0.0223791	0.0408757	0.0384802	0.0120294	0.044858	0.0749119	5.41343e-05	0.0237619	0	0	0.00594221	0.0474905	0.000654252	0.00578386	0.00264498	0	0.000127602	0.0136032	0.00516044	0	0.0403595	0.00012038	0.0411078	0.00108297	8.81616e-05	0.000247471	0.00497262	0	0.0102685	0.015999	0	0	0.000661459	0	0.00504029	0.00656632	0	0	0	3.31435e-05	0	0.000362743	0.0001842	0
citruspectin3_S33	0.181459	0.211119	0.00264945	0.010606	0.12725	0.0191824	0.0427079	0.0234011	0.0817182	0.0638396	0.0524452	0	0.0184345	0	0	0.0149624	0.058158	0.000203311	0.00546006	0.00610786	0	0.000235078	3.38851e-05	0.00381934	0	0.0298308	0	0.00118356	0.00313218	4.57449e-05	0.000292259	0.0110127	0	0.00622639	0.0108466	0	0	0.000589385	0.000237196	0.000813243	0.00270081	0	0	0	0	0	0.00048565	0.000524272	0
citruspectin4_S34	0.16538	0.239501	0.00198899	0.00879379	0.105669	0.0059044	0.0419325	0.0254689	0.129014	0.0679866	0.0272958	0	0.0344938	0	0	0.000334726	0.0370568	0.000416548	0.0156314	0	0	0.00102484	0.0106268	0.00376405	0	0.0389836	0.000265099	0.00790119	0.00062215	0.000132238	0.000258965	0	0	0.0113724	0.0041787	0	0	0.000144195	0	0.00181827	0.00351332	0	0	0	0	0	0.000168707	0	0
citruspectin5_S35	0.0867497	0.396611	0.00160788	0.0114457	0.0999181	0.0121477	0.0482145	0.0452742	0.041637	0.0290213	0.0338178	0	0.0119148	0	0	0	0.0941334	0.000111914	0.00907679	0	0	0.000737614	0.0253615	0.0041132	0	0.0111812	0	0.00772496	0.00156739	0	0.00020348	0	0	0.00423238	0.00770171	0	0	0.000113646	0	0	0.00342574	0	0	0	0	0	0.000508147	0	0
citruspectin6_S36	0.237439	0.187676	0.000317356	0.0245057	0.0722478	0.0612913	0.0732347	0.0286374	0.0444879	0.0510702	0.075904	5.88231e-05	0.0207963	0.00022941	0	0	0.0420279	0.000197646	0.00480471	0	0	0.000344115	0.00752362	0.00504198	0	0.0371997	0	0.000201679	0.000514431	0	0.000117646	0.00944699	0	0.00315527	0.00218116	0	0	0.000653312	0.000482349	0.00154411	7.81414e-05	0	0	0	0	0	0.000337227	0.00105415	0
control prebiotic 1_S91	0.0379889	0.378744	0	0.0206192	0.0857805	0.172622	0.00090829	0.114476	0.00524616	0.0378976	0.0343386	0	0.05542	0	0	0.00086131	0.0424139	0	0.00138178	0	0	0.000469805	0.000504606	0.000369133	0	0	0.000332409	0	0	0	0	0	0	0	0	0	0	0	0	0.00140942	0	0	0.000391504	0	0	0	0	0.00115453	0
control prebiotic 2_S92	0.027972	0.322355	0	0.0350369	0.0629421	0.143297	0.00292351	0.101373	0.00693202	0.0258067	0.0102405	0	0.0490887	0	7.53481e-05	0.000273137	0.0422165	0	0.00386238	0.152765	0	0	0	0.0002691	0	0	0	0	0.000389252	0.000120557	0	0	0	0	0	0	0	0	0	0.00135627	0	0	0.000150696	0	6.45841e-05	0	0.000179985	0.00273475	0
control prebiotic 3_S93	0.0170197	0.375491	0	0.0188713	0.00915748	0.267752	0.000374026	0.0556449	0.0170437	0.0771003	0.0324887	0	0.0326339	0	0.000510035	0	0.0181226	0	0.0159297	0.0155963	0	0	0.0345545	9.71496e-05	0	0	0	0	0	0.000187013	0	0	0.00121622	0	0	0	0	0	0	0	0	0	0	0	0	0	0	0.00134981	0
control prebiotic 4_S94	0.0167872	0.310613	0	0.0279788	0.0117632	0.140367	0.000491754	0.0561599	0.0233006	0.0420766	0.0163052	0	0.0273537	0	0	0.00402342	0.0458269	0	0.0248625	0.0634312	0	0	0.0356614	0.000131598	0	0	0	0	0.000569868	5.41875e-05	0	0.135523	0	0	0	0	0	0	0	0.00113794	0	0	0	0	0	0	5.88355e-05	0.000491682	0
control prebiotic 5_S95	0.0218549	0.349488	0	0.00985363	0.0191641	0.301933	0.000520507	0.0858346	0.0205257	0.0278177	0.0280614	0	0.0498478	0	0	0.00267619	0.0576528	0.000110485	0.00830787	0.00220076	0	0	0	0.000224478	0	0	0.00027795	0	5.43592e-05	0.000117851	0	0	0	0	0	0	0	0	0	0.000932985	0	0	0.000343731	0	0	0	7.99747e-05	0.00443623	0
control prebiotic 6_S96	0.0529183	0.412573	0	0.0168171	0.125092	0.0428354	0.0062267	0.0957034	0.0396654	0.0195362	0.0609841	0	0.0296984	0	0.000619689	0.0039425	0.0685583	0	0.00165202	0	0	9.61586e-05	0.000764063	0.00382345	0.00148512	0	0.000952514	7.32637e-05	0.00012419	4.4874e-05	0.000106843	0.000395319	0	0	0	0	0	0.000148227	0	0.00423899	0	0.000576951	0	0.000256423	0	0.000187738	0.000257537	0.00119971	8.66293e-05
corndextrin1_S55	0.229019	0.113212	0.000275982	0.00113413	0.10833	0.0587132	0.0067409	0.0489533	0.0261485	0.0147293	0.158759	0	0.0393718	0	0	0.0015925	0.0523943	0.0389831	0.000441511	0	0	0.000815272	0.00112038	0.0441117	0	0	2.051e-05	0.00598954	0.00155834	1.73925e-05	5.25398e-05	0	0	0	0.00184795	0	0	0.000360801	0	0.000964739	0	0	0.000445682	0	0.000405307	0	0.0235818	0.000155833	2.93792e-05
corndextrin2_S56	0.218064	0.262471	0.000605373	0.00661882	0.0745934	0.00661282	0.0126735	0.0828439	0.0107871	0.00538628	0.0322482	0	0.0445168	0	0	7.6427e-05	0.0284059	0.0322981	0.00442842	0	0	0.000516792	0.0623968	0.037521	0	0	0	0.0278381	0.000956177	0	0.000383348	0	0	0	0.00583465	0	0	0.00191726	0	0.00168139	0	0	0.00168867	0	9.56637e-05	0	0.0309991	6.60455e-05	0
corndextrin3_S57	0.281549	0.146833	0	0.000328854	0.0672061	0.000739577	0.00169234	0.0178037	0.030887	0.00961899	0.0728773	0	0.0532116	0	0	0.000246641	0.0610874	0.157064	0.000488924	0.00426214	0	0.00110988	0.0146386	0.0383459	0	0	0	0.00271034	0.000672084	0	0.000126482	0	0	0	0.00139637	0	0	0.00234531	0	0.00084427	0	0	0	0	0.000227668	0	0.016348	0	0
corndextrin4_S58	0.361368	0.114195	7.60389e-05	0.000831612	0.0519714	0.00248816	0.0018858	0.0256088	0.0057051	0.00172437	0.0114516	0	0.0667282	0	0	0.000995183	0.0687179	0.0810968	0.000513848	0.003525	0	0.00708093	0.0879756	0.0425537	0	0	0	0.0321184	0.000115075	0	0.000201788	0.00129634	0	0	0.000609033	0	0	0.00113969	0	0.000742947	0	0	0.00165099	0	6.81363e-05	0	0.0178544	0	0
corndextrin5_S59	0.356718	0.140725	0	0.000742682	0.0756424	0.00137677	0.00707405	0.0259939	0.0119293	0.00861821	0.00337401	0	0.0925152	0	5.15751e-05	0	0.0826177	0.0978483	0.000875477	0	0	0.00144668	0.0117866	0.0496094	0	0	0	0	0.000473882	0	0.000159883	0	0	0	0.00151631	0	0	0.00134315	0	0.000982506	0	0	0.00380625	0	0.000198933	0	0.0160001	0	0
corndextrin6_S60	0.382397	0.109526	0	0.000590211	0.088605	0.00580647	0.00497513	0.0218482	0.0135141	0.00657043	0.0854178	0	0.0375017	7.81161e-05	0	0.000334164	0.035352	0.0869728	0.00025285	0.00642337	0	0.000872297	0.0337057	0.0411337	0	0	5.73179e-05	0.00290394	0.00250138	3.12465e-05	8.67957e-05	0	0	0	0.000166648	0	0	0.000326869	7.52229e-05	0.00242594	0	0	0.000850598	0	0.000173591	0	0.0141776	0	0
cornstarch1_S7	0.154251	0.162438	0.0161478	0.156254	0.0124279	0.0502166	0.00405382	0.0586603	0.043762	0.0382232	0.00633706	0.000308666	0.0197587	0.00250363	0	0.000694499	0.00978	0.000452711	0.00832909	0	0	0	0.0214542	0.00156783	0	0	4.85324e-05	0	0.0019173	4.11555e-05	0	0.194014	0	0	0.0018177	0	0	0	0.0204406	0.0002315	0	0.000102889	0	0	8.81904e-05	0	4.84095e-05	0.000194497	0
cornstarch2_S8	0.16606	0.17107	0.00808765	0.243376	0.0107828	0.0534154	0.0039419	0.0765462	0.0688253	0.0435898	0.00561362	0.000608535	0.014097	0.00320183	0	0.00197657	0.0115184	0.0003258	0.066573	0	0	2.10647e-05	0.00114529	0.00270831	0	0	0.000105986	0	0.00340973	0	4.21293e-05	0	0	0	0.000589811	0	0	0	0.0130414	0.00103919	0	0	0.000645983	0	6.41971e-05	0	0.000612957	0.0158006	0
cornstarch3_S9	0.14415	0.195374	0.0398948	0.297093	0.0150531	0.0537498	0.00201266	0.0368198	0.105686	0.0368494	0.0127741	0.000479205	0.0149026	0.00137419	0	0.00261625	0.00932828	0.000177588	0.0166525	0	0	0	0.000714109	0.000900019	0	0	0	0	0.000468075	5.91959e-05	0	0	0	0	0.000778003	0	0	0	0.00101479	0.000803372	0	0	0	0	4.83231e-05	0	0.000137729	0.00308528	0
cornstarch4_S10	0.137332	0.171926	0.0111736	0.0947344	0.0130346	0.0018329	0.00293575	0.0364095	0.0219016	0.103424	0.0316808	0.000172589	0.0115587	0.00266651	0	0	0.0108442	0.000755942	0.161335	0.157695	0	0	0.00738108	0.00144236	0	0	0.0003175	0	0.00177684	5.17769e-05	8.62948e-05	0.00374519	0	0	0.000787008	0	0	0	0.00250255	0.000504824	0	0	0	0	9.6157e-05	0	0	0	0
cornstarch5_S11	0.137556	0.239248	0.00779892	0.159023	0.0161556	0.0390971	0.00301985	0.0529657	0.103328	0.0518297	0.008068	0.00020511	0.00320937	0.000307665	0	0.00111233	0.011958	6.62663e-05	0.0782653	0.0345916	0	0	0.0323459	0.000595045	0	0	0.000312577	0.000175809	0.00538829	0.000132533	0	0	0	0	0.000624797	0	0	0.00163148	0.0013411	0.000508831	0	0	0	0	0.000202856	0	4.62538e-05	0.000733708	0
cornstarch6_S12	0.120816	0.186662	0.00326571	0.0658754	0.0753878	0.00721897	0.00305842	0.0359571	0.0473573	0.0862419	0.033633	0	0.00563257	0.00354749	0	0	0.0121216	0.000192873	0.0269552	0.265808	0	0.000774937	0.000114806	0.000964366	0	0	0.000227445	0	0.00165218	0	0	0	0.000293566	0	0	0	0	0	0.00229611	0.000895483	0	0	0	0	6.88833e-05	0	0.000531022	0.00223991	0
FOS1_S61	0.204522	0.268493	0	0.00212534	0.0910834	0.0938127	0.089583	0.0588364	0.0397173	0.0073944	0.0394196	0	0.026765	0	0	0.00274523	0.0126506	0	0.00297666	0	0	0.0337176	0.00341432	0.000695795	0	0	0	0	0.000163387	0	0	0	0	0	0	0	0	0.000103629	0	0.0011955	0	0	0.00495912	0	0	0	0.00838443	0	0
FOS2_S62	0.137512	0.45238	0.000305769	0.00373752	0.0306931	0.0140059	0.103746	0.0990246	0.0100323	0.00609806	0.022409	0	0.0181402	0	0	0.00245889	0.0219238	0	0.00253466	0	0	0	0.0406066	0.000309118	0	0	0	0	0.00039923	0	0	0	0	0	0.000196712	0	0	0	0	0.00236054	0	0	0	0	0	0	0.00988897	0	0
FOS3_S63	0.0869031	0.668693	0	0	0.0192635	0.0507712	0.0606726	0.0241216	0.0131668	0.00421338	0.0247762	0	0.012858	0	0	0.00105334	0.00661818	0	0.00737636	0	0	0	0.00614451	0	0	0	0	0	0	0	0	0	0	0	0	0	0	0.000336174	0	0	0	0	0	0	0	0	0.00217302	0	0
FOS5_S65	0.0806777	0.602406	0	0.00167306	0.0168837	0.0128879	0.0838039	0.0539803	0.0133575	0.00113336	0.0213872	0	0.00586876	0	0	0	0.0154718	0	0.000317468	0	0	0.00736684	0.0130246	0.000161909	0	0	0	0	0.000657194	0	0	0.0242863	0	0	0	0	0	0	0	0.00085002	0	0	0	0	0	0	0.00355109	0	0
FOS6_S66	0.015159	0.745774	0	0	0.00823659	0.00314106	0.0424726	0.0497107	0.00204852	0	0.0106855	0	0.00465904	0	0	0	0.00576478	0	0.00286908	0	0	0	0.0292862	0	0	0	0	0	0	0	0	0	0	0	0	0	0	0	0	0	0	0	0.0457503	0	0	0	0.0025208	0	0
Ginger 1_S61	0.125035	0.0413999	0.172582	0	0.109059	0.0142585	0.028673	0.0452773	0.00182343	0.0161304	0.00924606	0	0	0	0.0483444	0.0330147	0.0090086	0	0	0.00510766	0.00876981	0.0172174	0.00426427	0.00062117	0.00584434	0.0101832	0	0.0112011	0.0137159	0	0	0	0.00111016	0.0152607	0.178697	0	0	0	0	0.0113965	0.00124219	0	0.000841585	0	0.0033463	0.000140264	4.56887e-05	0.00615147	0
Ginger 2_S62	0.108199	0.0502674	0.140729	0	0.109375	0.0145344	0.0279673	0.0406332	0.0017756	0.00822383	0.00721401	0	0	0	0.0371318	0.0383389	0.00953033	0.0143169	0	0.010052	0.00975004	0.0225221	0	0.000427212	0.00641708	0.00579406	0.000705303	0.00907825	0.0106901	0	0	0	0	0.0217558	0.216773	0	0	0	0	0.0101396	0.00137937	0	0	0	0.00248317	0	0	0.00176659	0
Ginger 3_S63	0.0871972	0.0578695	0.158176	0.000212916	0.115497	0.0255441	0.029465	0.0445846	0.00167671	0.0111781	0.00747839	0	0	0	0.0384846	0.0483452	0.0111701	0.00776078	8.94605e-05	0.0184736	0.000691676	0.0171264	0.000745206	0.000273749	0.00681331	0.00747335	0.00293764	0.0117028	0.0092807	0	0.000372603	0	0.00194444	0.0201844	0.160294	0	0	0	0	0.0202802	0.00120796	0	0.00207593	0	0.00214437	0	0	0.00271679	0
Ginger 4_S64	0.0797727	0.046048	0.180839	0.000294539	0.127917	0.0134578	0.0269807	0.0360811	0.00412355	0.0099407	0.00653687	0	0	0	0.0233668	0.0291226	0.00890348	0.00721621	0.000330016	0.0116331	0.00995665	0.0205809	0.000611735	0.000631155	0.0082471	0.00936635	0.00590468	0.0117605	0.0174713	0	0.00211086	0	0.000762126	0.0120467	0.214542	0	0	0	0	0.00684804	0.00206504	0	0.00132543	7.36348e-05	0.0033872	0	0.000175892	0.00367478	0
inulin1_S43	0.181244	0.332738	0	0.00758456	0.0346307	0.0770516	0.145177	0.12281	0.0126409	0.00356921	0.00249195	0	0.00696813	0	0	0	0.0389648	0.000133845	0.00924794	0	0	0.0120461	0	0.000594868	0	0	0	0	0.000260666	0	0	0	0	0	0	0	0	0	0	0.00158012	0	0	0	0	0	0	0.00205878	0	0
inulin2_S44	0.239472	0.289641	0	0.00332392	0.124218	0.00210941	0.095844	0.0971863	0.0162521	0.00191765	0.0326247	0	0.00618431	0	0	0	0.0364285	0	0.0043241	0	0	0	0.0382185	0.000986218	0	0	0	0	0.000477643	0	0	0	0	0	0	0	0	0	0.000223725	0.00433868	0	0	0	0	0	0	0.0024361	0	0
inulin3_S45	0.259544	0.325613	0	0.00540166	0.0217736	0.055403	0.164048	0.0854002	0.00904778	0.00405125	0.0210374	0	0.00741912	0	0	0	0.0303872	0	0.00290005	0	0	0	0	0.00059161	0	0	0	0	0.000664411	0	0	0	0	0	0	0	0	0	0	0.00189058	0	0	0	0	0	0	0.00205275	0.000629565	0
inulin4_S46	0.172153	0.407053	0	0.00432609	0.0579044	0.097986	0.127013	0.0646381	0.00593519	0.00189926	0.0226482	0	0.00343372	0	0	0.00075179	0.020437	0	0.00505405	0	0	0	0.0019696	0.000384374	0	0	0.000111985	0.000180882	0.00042342	0	0	0	0	0	0	0	0	0	0	0.000910062	0	0	0	0	0	0	0.00297296	0	0
inulin5_S47	0.0918178	0.301888	0	0.0100341	0.0888672	0.0294863	0.219794	0.080591	0.0583196	0.0130337	0.0111524	0	0.0155705	0	0	0	0.0460946	8.49444e-05	0.0175183	0	0	0	0.00732055	0.000477812	0	0	0	0	0.000225291	0	0	0	0	3.18541e-05	0	0	0	0	0	0.00160598	0	0	0	0	0	0	0.00129123	0	0
inulin6_S48	0.190428	0.352347	0	0.00410331	0.0228701	0.0745802	0.105373	0.0655872	0.0351243	0.023553	0.0201194	0	0.0175244	0	0	0.00864772	0.0313417	0	0.0380676	0	0	0.00053343	0.00079541	0.00078549	0	0	0	0	0.000408817	0	0	0	0	0	0	0	0	0	0	0.000984794	0	0	0	0	0	0	0.00400083	0	0
Jatamansi 1_S1	0.187043	0.00543123	0.00244863	0	0.0587832	0.00239715	0.00198501	0.01131	0.00320397	0.0138572	0.0185733	0	0.000307417	0	0.21819	0	0.00171945	0.00269134	0.014539	0.00367963	0.0797674	0.0596339	0	0.0080557	0	0.000865072	0.0107303	0.011397	0.00118228	0	0.00389817	0	0.0376479	0.00163403	0	0	0.00048969	0.00280503	0.000427196	0.0267532	0.00206899	0	0.0376467	0	0.0115343	0.0112826	0	0.00151237	0
Jatamansi 2_S2	0.00486653	0.00348189	0.00597809	0	0.0459473	0.0509679	0	0.00430741	0.0225626	0.0162383	0.0304805	0	0	0	0.419061	0.00628164	0	0.00642693	0.013071	0.00287276	0.146915	0.019144	0.00127247	0.000244184	0.0086604	0.000376044	0.00161254	0.00818017	0.000788418	0	0.0016808	0	0.0185758	0.00447834	0	0	0.000559811	0.00123563	0.00199417	0.0161528	0.00107225	0	0.0158964	0	0.00114767	0.00163603	0	0.0105785	0
Jatamansi 4_S4	0.135055	0.00780172	0.00277604	0	0.047834	0.00389654	0.00540242	0.010775	0.00550657	0.011162	0.0166676	0	0	0	0.154283	0.00714366	0	0.00756039	0.0701193	0	0.247091	0.0142129	0.000926031	0.001956	0.00079374	0.00434573	0.0060373	0.00671845	0.00203195	0	0	0	0.0231961	0.00196451	0	0	0	0.0203297	0	0.0193474	0.00362455	0	0.0163709	0	0.00875949	0	0	0.0165478	0
Jatamansi 5_S5	0.126993	0.0138993	0.00252997	0.000556448	0.0692328	0.00419157	0.00390665	0.00567577	0.0101413	0.0296726	0.0168735	0.000166934	0	0.000166934	0.279921	0	0.00418932	0.00227031	0.00357717	0.0048397	0.194144	0.0133548	0.00108935	0.00435222	0.00147459	0.000567577	0.00263788	0.00544922	0.000230998	0	0.00133548	0	0.00495468	0.00275442	0	0	0.000291589	0.0022581	0	0.0257079	0.00274118	0	0.0261253	0	0.00925294	0	0	0.0226386	0
Jatamansi 6_S6	0.197522	0.038477	0.00251284	0.000602799	0.035259	0.000567926	0.00903768	0.0150261	0.019317	0.0334553	0.0191439	0.000328799	0	0	0.0136452	0.00935023	0.0052639	0.00453743	0.0547999	0.000690755	0.0908068	0.0259751	0.00390906	0.00941775	0.000986398	0	0.00232641	0.00915941	0.00181992	0	0.00216459	0	0.056001	0.00450455	0	0	0.000646112	0.0264976	0.00471279	0.0403601	0.0022749	0	0.0110148	0	0.00918289	0.0174968	0	0.0152328	0
kalmegh-1_S55	0.202792	0	0	0.000993199	0.137261	0.00268164	0.00127809	0.0418947	0.0598664	0.0423809	0.0840257	0	0	0.000196026	0.0285153	0.008238	0	0.000266596	0.00172415	0.011509	0.000369164	0.000441059	0	0.00167462	0.00449553	0.00605329	0.00788136	0.0176816	0.0301562	0	0.000522737	0.0323051	0.0360903	0.108567	0	0	0	0.00748985	0	0.000568476	0.00209046	0	0.00164662	0	0.00124897	0.00184265	0	0.0202177	0
kalmegh-2_S56	0.242967	0.00102027	0	0	0.119586	0.00111414	0.00149613	0.0434196	0.0639835	0.0210095	0.117041	0	0	0	0.0120433	0.0147822	0	0	0.0069996	0.00686585	0	0.00055707	0	0.000841289	0.00488099	0.00859479	0.0042043	0.0251932	0.0295714	0	0.00092845	0.0124147	0.0686072	0.0975032	0	0	0	0.0053226	0	0	0.00555014	0	0	0	0.00143247	0.00814004	0	0.0055361	0
kalmegh-3_S57	0.266736	0.000833583	0	0.000765419	0.132701	0.00164442	0.00174812	0.0419548	0.0527398	0.0348883	0.072209	0	0	0	0.0303452	0.00887948	0	0	0.00340278	0.00960664	0	0.000222218	0	0.00133331	0.00199997	0.00734802	0.00568614	0.025862	0.0247775	0	0.000679001	0.0360981	0.0252321	0.0783394	0	0	0	0.00440122	0	0.000777764	0.00463297	0	0	0	0.00100527	0.00269837	0	0.00210036	0
kalmegh-4_S58	0.226387	0	0	0.000442456	0.105328	0.00890095	0.00140763	0.0319556	0.0340331	0.0362094	0.0826574	0	0	0	0.0371355	0.00739314	0	0.00117302	0.0075573	0.00782535	0.000348803	0.00106498	0	0.00160519	0.0113392	0.01307	0.00667325	0.030675	0.0421004	0	0.00209395	0.0362917	0.0341486	0.106171	0	0	0	0.0060494	0	0.000864334	0.00627063	0	0.00108042	0	0.0018786	0.000388068	0	0.0107371	0
kalmegh-5_S59	0.26958	0	0	0	0.105954	0.001341	0.00139464	0.0422683	0.0548469	0.030396	0.124249	0	0	0	0.022797	0.00738668	0	0.00119796	0.00871462	0.00540908	0	0.0003129	0	0.00185186	0.0043806	0.00775992	0.00501821	0.0159004	0.0358755	0	0.001788	0.017731	0.0465098	0.0815328	0	0	0	0.0106676	0	0.00154215	0.00501432	0	0	0	0.00114943	0	0	0.00141958	0
kalmegh-6_S60	0.222621	0	0	0	0.121126	0.0014252	0.00212264	0.0462432	0.0808118	0.0282766	0.122311	0	0	0	0.0469002	0.00788408	0	0	0.00369487	0.0115518	0	0	0	0.000801404	0.00368935	0.0089454	0.00629353	0.0169811	0.0288688	0	0	0.00566037	0.0232618	0.0777492	0	0	0	0.00661391	0	0.000379042	0.00923129	0	0	0	0.0011263	0	0	0	0
mucin1_S73	0.345537	0.0585094	0.00145134	0.000529544	0.117146	0.0510246	0.000237236	0.0148696	0.120238	0.00246768	0.000822673	0	0.0333895	0	0	0.00167071	0.00500443	0	0.000148332	0.0097009	0	0.000857862	0.104003	0.0130601	0	0	0.0309752	0.00249037	0.00028529	0.000156745	8.11968e-05	0.00150391	0.000735075	0.000224527	0.000415163	0	0	2.02804e-05	0	0.046118	0	0.00470235	0	0	0.000236026	0	0.00190199	0.000168173	0
mucin2_S74	0.286204	0.0722969	0.000590179	0.00212464	0.162204	0.0875089	0.00196734	0.016229	0.125088	0.00450465	0.00459321	0	0.0711866	0	0	0	0.0148009	0	0.000291847	0.050541	0	0.00782951	0.0111832	0.0144201	0	0	0.0175601	8.7554e-05	0.00299654	0.000147091	0	0.000388156	0.000597019	0.000232894	0.000527075	0	0	0.00104972	0	0.00335551	0	0.00388156	0.000429014	0	0.000315194	0	0.00447181	0.000642879	0
mucin3_S75	0.231748	0.0804767	0	0.00513286	0.145084	0.126254	0.000128329	0.0215321	0.0636922	0.00376314	0.00271806	0	0.127425	0.00231411	0	0	0.00953577	0	0.000145393	0.0163204	0	0.00842381	0.0580187	0.00488158	0	0	0.0100501	5.56129e-05	0.000470851	0.000302781	0.000129763	0	0.00243594	0.000129763	0.000519054	0	0	0.000952519	0.0003172	0.0418595	0	0.0027827	0	0	0.000370753	0	0.00115533	0.000287355	0
mucin4_S76	0.221337	0.0523097	0	0	0.173669	0.128186	0	0	0.0104492	0	0	0	0.305285	0	0	0	0.00459007	0	0	0.0443223	0	0	0.021783	0.00220357	0	0	0	0	0	0	0	0	0	0	0	0	0	0	0	0.0245058	0	0	0	0	0	0	0	0	0
mucin5_S77	0.339545	0.0617972	0.000787104	0.00239549	0.176241	0.0451941	0.00214196	0.0159165	0.0506408	0.00669711	0.00214322	0	0.101266	0.000125833	3.72839e-05	0.000122338	0.0131679	0	5.48292e-05	0.0504194	0	0.00102764	0.0103804	0.0205208	0	0	0.0203987	0.00019574	4.64329e-05	0.000139814	0	0.000223703	0	6.15184e-05	0.000548073	0	0	0.000812114	9.32097e-05	0.0389453	0	0.0038216	0.00204129	0	8.38887e-05	0	0.00550757	0.00122216	0
mucin6_S78	0.198193	0.0947746	0	0.00393978	0.206118	0.0491645	0.000454934	0.0137818	0.0260918	0.00550826	0.00381557	0	0.187478	0	0	0.00183423	0.00903109	0	0.000224881	0.0531468	0	0.000903177	0.0592504	0.00641622	0	0	0.00999154	8.2831e-05	0.000526658	0.000258688	0	0.00567924	0.000162927	0	0.000107043	0	0	0.00149936	0	0.0187883	0	0.0079539	0.00410332	0	0.000133804	0	0.00154967	0.000327493	0
Pipili 1_S66	0.115082	0.0136462	0.155796	0	0.00400946	0.00745286	0.0180314	0.00321585	0.00101911	0.00384996	0.000701321	0	0	0.00147204	0	0.0156263	0	0.0220127	0	0.00551897	0.0743379	0.0195329	0.00121944	0.000355879	0.212503	0.00597876	0.00160237	0.00449701	0.0163375	0	0.0161925	0	0	0.000543524	0.0501401	0	0	0	0	0	0.00305022	0	0	0	0.00834697	0	0.00100817	0.00068497	0
Pipili 2_S67	0.491699	0.0102938	0.0100389	0.000364044	0.0710707	0.000794277	0.0152286	0.0403725	0	0.00154719	0.0340661	0	0	0	0.0016382	0.169485	0	0.00309437	0.000305919	0.000509865	0.0575203	0.00345842	0	0.0372105	0.00127415	0	0.00283336	0.0206985	0.00030225	0	0.00109213	0.000364044	0	0.000691683	0.00240269	0	0.000357685	7.85847e-05	0	0	0	0	0	0	0.000468056	0.000780094	0	0	0.000327967
Pipili 3_S68	0.154637	0.0150159	0.174169	0	0.0177607	0.0154816	0.0128803	0.00132049	0	0.0229947	0	0	0	0	0.0121424	0	0	0.0285499	0	0.00873693	0	0.012408	0	0.00123592	0.246795	0.0100175	0.000536958	0.0105704	0.0112995	0	0.0114974	0	0	0.00150262	0.0570087	0	0	0	0.000910681	0.00125219	0.00949327	0	0.00796846	0	0.00787089	0	0.00217535	0.0177316	0
Pipili 4_S69	0.167672	0.0228286	0.167765	0	0.0727814	0.015809	0.00966545	0.00798817	0.00460224	0.0161078	0.00237557	0	0	0.000657463	0.0214771	0.0223332	0.00348395	0.00897437	0	0.00649176	0.0481025	0.0043146	0.00209882	0.0163426	0.13467	0.01167	0.00341136	0.0131258	0.00227443	0	0.00893054	0	0	0.00138067	0.071006	0	0.00046654	0	0.00109577	0.00291749	0.00548897	0	0	0	0.00882879	0.000399174	0.000535393	0.00267211	0
Pipili 5_S70	0.126209	0.0284918	0.182657	0.000676861	0.120442	0.0162447	0.0153138	0.00705628	0.0032997	0.0153563	0.00318613	0	0	0	0.0203058	0.0244939	0.00419448	0.0090361	0	0.00575901	0.0403918	0.000380734	0.00281158	0.0123648	0.11862	0.0114728	0.00383129	0.0162809	0.00533871	0	0.00351122	0	0	0.00106606	0.068583	0	0	0	0	0.00317279	0.00491724	0	0	0	0.0107331	0.00427873	0.000358274	0.00364661	0.000381116
potstarch1_S1	0.0349332	0.445046	0	0.135418	0.0312337	0.000323434	0.000294031	0.034431	0.0761295	0.0411643	0.0220411	0	0.0136671	0	0	0	0.024834	0.000127413	0.0445851	0	0	0.0567112	0	0.000805084	0	0	0	0	0.0303434	6.86072e-05	0	0	0	0	0	0	0	0	0	0.000367538	0	0	0	0	0	0	0	0.0037796	0
potstarch3_S3	0.0236982	0.223369	0.0001939	0.228378	0.0166818	0.0468532	0.000982346	0.0271464	0.056396	0.0560031	0.0275962	0.000474021	0.013086	0.000711032	0	0.0119238	0.0114261	0	0.0266257	0	0	0.0253913	0	0.000384919	0	0	0.000123566	0	0.000110473	0	4.36598e-05	0.194648	0	0	0	0	0	0	0.00032433	0.000374227	0	0	0.000112268	0	0	0	0	0.00196664	0
potstarch4_S4	0.0543319	0.310665	0.000147991	0.122115	0.0205243	0.124538	0.000765825	0.0421079	0.107733	0.0761362	0.0477772	0.000214217	0.0143496	0	0	0.00216448	0.0143325	0	0.0414132	0	0	0	0.000599013	0.00051514	0	0	0	0	0.000889276	0.000149952	0	0	0.000130421	0	0.000142811	0	0	0	0	0.000419508	0	0	0	0	0	0	0.000162814	0.00811349	0
potstarch5_S5	0.0503434	0.344514	0	0.204504	0.00962912	0.0717015	0.000287793	0.0500759	0.0429119	0.115682	0.0184744	0.000274088	0.00711154	0	0	0.00191434	0.0206739	0	0.0376296	0	0	0.00017987	0	0.000528599	0	0	0	0	0.00109989	0	0	0	0	0	0	0	0	0	0	0	0	0	0	0	0	0	0	0.0152329	0
potstarch6_S6	0.116859	0.222012	0.000212076	0.198843	0.032081	0.115619	0.00110058	0.060432	0.0637913	0.0851359	0.0135643	0.000171808	0.0175644	0.000773136	0	4.54786e-05	0.0228432	0	0.0314996	0	0	0	0	0.0026854	0	0	0	0	0.000615332	4.24467e-05	0	0	0	0	0.000169787	0	0	0	0.000667019	0.00103085	0	0	0	0	0	0	1.64599e-05	0.00762275	0
triphala1_S79	0.0741117	0.23319	0	0	0.340066	0.000392837	0.000287944	0.0145743	0.00171866	0	0.0257921	0	0.18629	0.000824958	0	0.00159836	0.0346001	0.00280486	0.000577702	0.00955134	0	0.000515599	0.000488864	0.00166956	0	0.000714964	0	0.0294039	7.61032e-05	0	9.1662e-05	0	0	0.00258487	0.000219989	0	0	0.000555823	0	0.00415916	0	0	0	0	0.000392837	0	0.000477717	0	0
triphala3_S81	0.127484	0.185697	0.000888373	0.000898548	0.231186	0.00129192	0.000690965	0.0219611	0.0154368	0.00389605	0.0820688	0	0.0471396	0.000315896	0.000140398	0.00173743	0.0368849	0.00403581	0.00113262	0.02408	0	0.000600202	0	0.00734683	0	0.00145733	0.000635765	0.0519092	0.0043052	0	0.000393115	0.099107	0	0.00615786	0.000488585	0	0	0.000770696	0	0.00573877	0	0	0	0	0.00155842	0	0.00105642	0.000515448	0
triphala4_S82	0.208201	0.265035	0.00111108	0.00100398	0.186275	0	0.0018463	0.0201991	0.0100757	0.00543823	0.0151513	0	0.0577245	0.00131474	0.00107569	0.00167629	0.0324398	0.00532023	0.00348855	0.0916666	0	1.79282e-05	0	0.0152202	0	0.00214661	0.00103623	0.0250927	0.00385909	0	0.000362548	0	0	0.00566532	0.00139123	0	0	0.000676441	7.17129e-05	0.00456572	6.61558e-05	0	0.000764937	0	0.000983491	0	0.00241379	9.19397e-05	0
triphala5_S83	0.272451	0.194192	0.00085328	0.00111954	0.165817	0.000652361	0.00324112	0.0239363	0.00217081	0.00413683	0.0146824	0	0.0876464	0	0.00150182	0.000348149	0.0345853	0.0035999	0.00416471	0.0391689	0	0.000112637	0.000582524	0.0189931	0	0.00276062	0.00118239	0.0612567	0.00604557	0	0.000505157	0	0.000149621	0.00597997	0.00102397	0	0	0.000875819	0	0.0105366	0	0	0	0	0.000760662	0	0.00284176	0	0
triphala6_S84	0.217744	0.10759	0.000650659	0.000914065	0.259657	0.00144029	0.0032552	0.0315122	0.0331242	0.0057663	0.0161691	0	0.0336142	0	9.39693e-05	0.0104082	0.0470451	0.00198873	0.000452259	0.0979678	0	0.000967457	0.00432828	0.0111665	0	0.0013019	0.00176495	0.0779018	0.000950411	0	0	0	0	0.0045054	0.000369043	0	0	0.000531645	0.000170853	0.00682986	0	0	0	0	0.00248591	0	0.00156662	0.000134413	0
[truncated: 192 more columns]

## Sheet: Family
SampleId	Enterobacteriaceae	Bacteroidaceae	Lachnospiraceae	Eggerthellaceae	Bifidobacteriaceae	{unclassified:Flavonifractor}	Ruminococcaceae	Acidaminococcaceae	Enterococcaceae	Peptostreptococcaceae	Oscillospiraceae	Sutterellaceae	Coriobacteriaceae	Clostridiaceae	Tannerellaceae	Bacteroidaceae/Lactobacillaceae	Rikenellaceae	Synergistaceae	Oscillospiraceae/Ruminococcaceae	Eubacteriaceae	Pseudomonadaceae	Peptoniphilaceae	Catabacteriaceae	Erysipelotrichaceae	Akkermansiaceae	{unclassified}	Desulfovibrionaceae	Clostridiales Family XIII. Incertae Sedis	Moraxellaceae	Lactobacillaceae	Flavobacteriaceae	Christensenellaceae	Veillonellaceae	Barnesiellaceae	Odoribacteraceae	Victivallaceae	Selenomonadaceae	Burkholderiaceae	Clostridiaceae/Clostridiales Family XIII. Incertae Sedis	Prevotellaceae	Sphingomonadaceae	Streptococcaceae	Ruminococcaceae/{unclassified}	Rhizobiaceae	Eubacteriaceae/Lachnospiraceae	Peptococcaceae	Comamonadaceae	Erwiniaceae	Planococcaceae
acellulose2_S68	0.911279	0.00239099	0.0169207	0.00940046	0	0.0253812	0.00233552	0.0150571	0	0.01417	0	0	0	0	0	0	0	0	0	0	0	0	0	0	0	0	0	0.00306537	0	0	0	0	0	0	0	0	0	0	0	0	0	0	0	0	0	0	0	0	0
acellulose3_S69	0.463153	0.0273835	0.324447	0.0352209	0	0.0478472	0.0104278	0.0566848	0.000105907	0.0324783	0	0	0	0.000641553	0.00031423	0	0	7.33204e-05	0	0	0	0	0	0.000154796	0	0	0.000407183	0.000185893	0	0	0	0	0	0	0	0	0.000138494	0	0	0	0	0	0	0	0	0	0	0	0
acellulose5_S71	0.443922	0.0617942	0.289565	0.0276728	0	0.0596568	0.0433801	0.0430553	0.000191844	0.025512	0	0	0	0	0.000508974	0	0	5.48126e-05	0	0	0	0	0	0.000302531	0	0	0.000567702	0.00310605	0	0	0	0	0	0	0	0	0.000191844	0	0	0	0	0	0	0	0	0	0	0	0
acellulose6_S72	0.498313	0.0358034	0.278773	0.0254982	0	0.0529895	0.00321164	0.0544517	8.78471e-05	0.0479146	0	0	0	0.00166403	0.000337873	0	0	6.75747e-05	0	0	0	0	0	0.000157748	0	0	0.000395794	1.84295e-05	0	0	0	0	0	0	0	0	0	0	0	0	0	0	0	0	0	0	0	0	0
amylopectinMaize1_S25	0.20983	0.174797	0.085071	0.162809	0.0586692	0.0830975	0.147608	0.0401519	0.00324031	0.0250014	3.4793e-05	6.1509e-05	0.00332969	0.000394683	0.00383406	0	0.00012395	2.87042e-05	0	3.39231e-05	0	0	0	0.000134582	0.000134823	0	0.000940181	0	0	9.35061e-05	0	0	0	7.8284e-06	0	0	0.000571474	0	0	0	0	0	0	0	0	0	0	0	0
amylopectinMaize2_S26	0.430576	0.109485	0.0762707	0.088955	0.0342025	0.109683	0.0808815	0.04456	0.00215745	0.0142376	7.29176e-05	0.000328129	0.00112111	0.00114845	0.00421099	0	0.00014188	0.000109376	0	0	0	0	0	0.000154386	0	0	0.00127616	0.000170901	0	0	0	0	0	0	0	0	0.000229691	0	2.8287e-05	0	0	0	0	0	0	0	0	0	0
amylopectinMaize3_S27	0.287566	0.18773	0.0485505	0.133328	0.0672976	0.218727	0.011486	0.0285083	0.001285	0.00193036	0	0.000183571	0.00361046	0.000404016	0.00298053	9.81271e-05	0.000132247	7.47635e-05	0	0	0	0	0	1.52206e-05	0	0	0.0052048	0.000169386	0	0	0	0	0	0	0	0	0.0003598	0	0.000153072	0	0	0	0	0	0	3.2125e-05	0	0	0
amylopectinMaize4_S28	0.277084	0.153553	0.149556	0.179853	0.0361545	0.119941	0.00499593	0.0290074	0.00198059	0.026423	0	0.00010833	0.0137507	0	0.00350077	0	0.000169434	6.78489e-05	0	0	0	0	0	9.5336e-05	0	0	0.00239654	0.000175609	0	3.32592e-05	0	0	0	0	0	0	0.000949884	0	0	0	0	0	0	0	0	0	0	0	0
amylopectinMaize5_S29	0.195842	0.169032	0.142217	0.236942	0.0583353	0.103928	0.0102099	0.033309	0.00154904	0.0340176	0	0.000244451	0.00404673	9.8643e-06	0.00376004	0	7.43426e-05	5.40364e-05	0	0	0	9.46584e-05	0	9.04519e-05	0	0	0.00248617	0.000112576	0	3.37728e-05	0	0	0	0	0	0	0.00351687	0	0	0	0	0	0	0	0	2.53296e-05	0	0	0
amylopectinMaize6_S30	0.215654	0.189833	0.110694	0.184395	0.0264029	0.0638754	0.127576	0.046435	0.00104401	0.024864	0	0.000186606	0.00175353	0.000395832	0.00407424	4.74998e-05	0	5.54164e-05	0	0	0	0.000202076	0	0.00013968	0	0	0.00121362	0.00100262	0	0	0	0	0	0	0	0	0.000150416	0	0	0	0	0	0	0	0	0	0	0	0
amylose1_S37	0.256461	0.0999028	0.0621407	0.170385	0	0.169287	0.192872	0.0315376	0.00181128	0.00814287	0	0	0.000146501	0.000399547	0.000361495	0	0.000157055	3.99547e-05	0	0	0	0	0	0	0	0	0.000390034	0.00587667	0	8.87883e-05	0	0	0	0	0	0	0	0	0	0	0	0	0	0	0	0	0	0	0
amylose2_S38	0.29661	0.11516	0.181022	0.200568	0	0.149809	0.00262553	0.0364054	0.00120308	0.0128491	0	0	0	0.00202312	0	0	0	0	0	0	0	0	0	4.6862e-05	0	0	0.00072447	0	0	0.000413616	0	0	0	0	0	0	0.000539499	0	0	0	0	0	0	0	0	0	0	0	0
amylose3_S39	0.361543	0.0965905	0.152079	0.21622	0	0.11356	0.0151841	0.0300055	0.000529295	0.0111786	0	0	0.00153921	0	0.000443252	0	0	0	0	0	0	0	0	1.98171e-05	0	0	0.000430215	0	0	7.60481e-05	0	0	0	0	0	0	0.000602301	0	0	0	0	0	0	0	0	0	0	0	0
amylose4_S40	0.33327	0.142208	0.139369	0.187598	0	0.150942	0.0019114	0.0301326	0.000411588	0.011986	0	0	0.000303276	0.000839424	0.000866502	0	0	0	0	0	0	0	0	0	0	0	0	0.000162469	0	0	0	0	0	0	0	0	0	0	0	0	0	0	0	0	0	0	0	0	0
amylose5_S41	0.410365	0.137446	0.221649	0.0205083	0	0.114523	0.00995598	0.0606637	0.00195595	0.018876	0	5.21309e-05	0	0.000383162	0.000615145	0	0	0	0	0	0	0	0	0	0	0	0.000333638	0.00266389	0	0	0	0	0	0	0	0	0	0	0	0	0	0	0	0	0	0	0	0	0
amylose6_S42	0.494821	0.107375	0.148781	0.0384924	0	0.096781	0.00419976	0.0889064	0.0036341	0.0122792	0	0	0	0.00367382	0.00039717	0	0	5.95755e-05	0	0	0	0	0	0.000258743	0	0	0.000340431	0	0	0	0	0	0	0	0	0	0	0	0	0	0	0	0	0	0	0	0	0	0
applepectin1_S13	0.22626	0.223236	0.133306	0.0551903	0.00189406	0.185018	0.0191139	0.0315067	0.0324921	0.0140713	0.000256265	0.00631012	0.019143	0.00319787	0.0116318	0.0287809	0.000115385	0	0.000265946	0.00281659	0	0	0	0.000876478	0	0.000384398	0.000524179	0.00139781	0	5.82422e-05	0	0	0	0	0	0	0.00201285	0	0	0	0	0	0	0	0	0.000139781	0	0	0
applepectin2_S14	0.209106	0.202565	0.122705	0.0353258	0.00227848	0.205929	0.0335652	0.0391796	0.0210885	0.0161178	0	0.017852	0.0393889	0.000895967	0.00971498	0.0276537	0	0	0.000161144	0.00538534	0	0	0	0.00142542	0	0.000388196	0.0003074	3.84988e-05	0	9.41081e-05	0	0	0	0	0	0	0.00861089	0	0	0	0	0	0	0	0	0	0	0	0
applepectin3_S15	0.218243	0.221394	0.137638	0.0557317	0.00286911	0.167628	0.0176996	0.0323509	0.0265015	0.0215272	0.000357074	0.00557357	0.0281675	0.00194961	0.0101887	0.0332304	9.30803e-05	2.819e-05	0	0.00793831	0	0	0	0.00194055	0	0	0.000890141	0.000803416	0	7.98718e-05	0	0	0	0	0	0	0.00689528	0	0	0	0	3.97043e-05	6.76561e-05	0	0	6.34276e-05	0	0	0
applepectin4_S16	0.203893	0.235644	0.170413	0.0503082	0.00237911	0.158086	0.02348	0.0275943	0.0145741	0.015938	0.00207959	0.0134317	0.0182354	0.00210991	0.00945588	0.0368435	0	0	0.000494207	0.00405403	0	0	0	0.00115584	0	0	0.00039607	0.000564524	0	0	0	0	0	0	0	0	0.00842348	0	0.000195936	0	0	0	0	0	0	8.98706e-05	0	0	0
applepectin5_S17	0.240743	0.235077	0.129605	0.0162519	0.00435742	0.193311	0.00787284	0.0208725	0.0161208	0.026042	0.00232039	0.0192877	0.015399	0.00299703	0.00717343	0.0515567	0	0	0	0.00310914	0	0	0	0.000672179	0	0.000110058	0.00155206	0.00118863	0	0.00018343	0	0	0	0	0	0	0.00402813	0	0	0	0	0	0	0	0	0.000158209	0	0	0
applepectin6_S18	0.295574	0.206869	0.123142	0.0230718	0.00361866	0.166588	0.0355139	0.0279149	0.0237993	0.0203146	0.00169748	0.0102888	0.0159667	0.00311422	0.00668104	0.0254934	0	5.19636e-05	0	0.00568482	0	0	0	0.000936586	0	0	0.000346461	0	0	8.6606e-05	0	0	0	0	0	0	0.00288918	0	0	0	0	0	0	0	0	0.000123414	0	0	0
Bglucan1_S49	0.321517	0.453511	0.0449113	0.0185122	0	0.0173674	0.0155084	0.0302213	0.00131973	0.011797	0	6.30778e-05	0	0.00130624	0.0164703	0	0	0	0	0	0	0	0	0.0660665	0	0.00125104	8.7608e-05	7.35907e-05	0	1.63535e-05	0	0	0	0	0	0	0	0	0	0	0	0	0	0	0	0	0	0	0
Bglucan2_S50	0.287495	0.313988	0.155773	0.0123352	0	0.0354883	0.0299674	0.0567874	0.000688946	0.0155484	0	0.000112171	5.91008e-05	0.000856871	0.0151901	0	0	0	0	0	0	0	0	0.0625467	0	0.000987827	0.000202631	8.86511e-05	0	0.00157883	0	0	0	0	0	0	0.0101518	0	0	0	0	0	0	0	0	0	0	0	0
Bglucan3_S51	0.265032	0.347698	0.122003	0.0211116	0	0.0595568	0.00675291	0.0783174	0.00103328	0.0146353	0	0.000191105	0.00061505	0.000645803	0.00993746	0	0	0	0	0	0	0	0	0.0709161	0	0.000968704	0.00030864	0.000276773	0	0	0	0	0	0	0	0	0	0	0	0	0	0	0	0	0	0	0	0	0
Bglucan4_S52	0.270778	0.325211	0.130457	0.01302	0	0.063798	0.0172146	0.0725945	0.00119403	0.0148218	0	0	0	0.00049222	0.00889171	0	0	0	0	0	0	0	0	0.080897	0	0	0.000235902	0.000127024	0	0	0	0	0	0	0	0	0.000266751	0	0	0	0	0	0	0	0	0	0	0	0
Bglucan5_S53	0.265152	0.346665	0.16088	0.00687403	0	0.0588768	0.00168762	0.0457481	0.00153234	0.0150347	0	0	0	0.00270212	0.0132417	0	0	4.29627e-05	0	0	0	0	0	0.0707532	0	0.00100246	0.000148324	0	0	0.000113374	0	0	0	0	0	0	0.00954488	0	0	0	0	0	0	0	0	0	0	0	0
Bglucan6_S54	0.289835	0.386872	0.109377	0.0151613	0	0.0237636	0.00460427	0.0397319	0.00283652	0.0143	0	0.000103021	0	0.00049351	0.014629	0	6.47934e-05	0	0	0	0	0	0	0.0952175	0	0.00116758	6.37752e-05	0	0	3.43405e-05	0	0	0	0	0	0	0.0017445	0	0	0	0	0	0	0	0	0	0	0	0
Bhringaraj 1_S71	0.132648	0.225883	0.145659	0.00729867	0.00175894	0.103956	0.0594706	0.0281389	0.0381265	0	0.0684119	0.0261823	0.00741832	0.00161138	0.00959214	0.00249154	0.0150234	0	0.00848447	0.0407937	0	0	0.000553225	0.00011463	0	0.0168918	0.0137453	0.00193296	0.0203105	0	0.000844591	0	0	0.00308276	0.00327279	0.00448689	0	0	0.000509667	0.000469217	0	0	0	0	0	0.002186	0	0.000151814	0.00199417
Bhringaraj 2_S72	0.169146	0.103339	0.211073	0.00978238	0.0658399	0.114077	0.0627102	0.0706739	0.0292143	0.000144401	0.0735434	0.0218007	0.0137154	0.00394037	0.00122549	0.00084279	0.00624709	0	0.00192418	0.0216115	0	0	0	0.00173212	0	0.00617043	0.0053345	0.000714866	0	0	0.00150498	0	0	0.00117389	0	0	0	0	7.7844e-05	0	0	0	0.000300996	0	0	7.08227e-05	0	0	0.000284274
Bhringaraj 3_S73	0.146152	0.205796	0.167102	0.00939591	0.000930185	0.125989	0.0599914	0.0279505	0.0366257	0	0.0597215	0.0241574	0.00581262	0.00182258	0.00933514	0.00111671	0.0126061	0	0.00750862	0.032765	0.000372995	0.000331663	0.000361716	0.000299793	0	0.0134373	0.0112392	0.00477977	0.0108837	0	0.000368146	0	0	0.00365692	0.00327344	0.00429504	0.000208616	0	0.00105789	0.0011514	0	0	0.000122715	0	0.000270869	0.0014798	0	0.000560985	0.00184755
Bhringaraj 4_S74	0.152614	0.196098	0.184274	0.00607847	0.00105541	0.0998132	0.0589442	0.0274566	0.0362703	0	0.0812834	0.0274085	0.00847106	0.00149002	0.00911771	0.00128036	0.0138175	0	0.0104526	0.0275859	0	0.000873846	0.000550637	0.000105317	0	0.00523783	0.0124867	0.00326086	0.0143149	0	0.00116396	0	0	0.00329789	0.00255102	0.00223093	0.000349189	0	0.000869628	0.000957994	0	0	0	0	0	0.0013009	0	0.00024942	0.00146573
Bhringaraj 5_S75	0.214172	0.145852	0.171473	0.00643764	0.00431574	0.140568	0.0467789	0.0226684	0.0302723	0	0.0649356	0.0300399	0.00548069	0.00243797	0.00665779	0.00223702	0.0146848	0	0.00959046	0.013012	0	0.000671777	0.000284918	0.000526262	0	0.00652463	0.012737	0.00860574	0.0157392	9.3209e-05	0.000521971	0	0	0.0020506	0.00253529	0.00405459	0.000149134	0	0.00106066	0.000276175	0	0	0	0	0.000608274	0.00153521	0	0.00117177	0.00159491
Black pepper 1_S56	0.0917117	0.184516	0.108841	0.00317731	0.292353	0.0029921	0.0204256	0.06129	0.0801979	0.000362365	0.00285712	0.0153271	0.00526103	0.000241352	0	0.0200688	0.00306717	0	0	0.0195959	0	0	0	0.000561603	0	0.00103447	0.00111892	0	0.00123439	0.0828563	0	0	0	0	0	0	0.000413789	0	0	0	0	0	0	0	0	0	0	2.18075e-05	0
Black pepper 2_S57	0.159288	0.118165	0.202609	0.00584027	0.155975	0.0608051	0.0324082	0.057113	0.0264544	0.000219408	0.0706137	0.0283814	0.00571679	0.00417574	0.00617413	0.005543	0.00550106	0	0.00125299	0.0203609	0	0	0	0.000983213	0	0.00658574	0.00363427	0.00141319	0	0.0155725	0.00049393	0	0	0.00178364	0.000713455	0.000823217	0	0	0.000189246	0	0	0	0.000356087	0	0	0	0	2.02464e-05	0.000121958
Black pepper 3_S58	0.147654	0.100951	0.204657	0.00501943	0.12399	0.0959191	0.0378831	0.0677029	0.0207694	0.000106517	0.0817383	0.0312177	0.012256	0.00312649	0	0.0036825	0.00430891	0	0.00356289	0.0291175	0	0	0	0.00100734	0	0	0.00717711	0.00119895	0	0.00834986	0.00148442	0	0	0.00382524	0.000942036	0	0	0	0	0	0	0	0.000285465	0	0.000273959	0	0	0	0.000856396
Black pepper 4_S59	0.15704	0.135825	0.17914	0.00528493	0.132453	0.0999294	0.0365556	0.0873494	0.0133603	0	0.0583457	0.0304412	0.0120074	0.00368371	0.000241597	0.00152206	0.00259261	0	0	0.0233383	0	0.000380896	0	0.00100993	0	0.00295956	0.00579923	0.000739891	0	0.0028891	0	0	0	0.0018603	0.00101471	0	0	0	0.00138502	0	0	0	0	0	0	0	0	0.00018717	0.00178513
Frankincense 1_S86	0.284412	0.404698	0.0863561	4.82672e-05	0.000214347	0.05223	0.00422117	0.075571	0.000173762	0	0.000530939	0.00907285	6.37127e-05	0.0371416	0.00928385	0	0.00342415	0	0	0.000214306	0	0	0.000139111	4.71667e-05	0	0.00417029	0.0124615	0	4.38793e-05	0	0.00222415	0	0	0	0.00723429	0.00170866	0	0	0	0	0	0	0	0	6.11446e-05	0	0	1.70942e-05	0
Frankincense 3_S88	0.349088	0.36033	0.090799	0	0	0.0454611	0.00241138	0.0712289	0	0	0.000705848	0.0133481	0	0.0300757	0.00867815	0	0.0018104	0	0	0.000238224	0	0	0	0	0	0.00516151	0.00798143	0	0	0	0.00121759	0	0	0	0.00788785	0.00175359	0	0	0	0	0	0	0	0	0	0	0	0	0
Frankincense 4_S89	0.36368	0.406342	0.0778874	0	0.000651467	0.0466356	0.000708869	0.0396783	0.000274327	0	0.00186695	0.0184681	0.000205745	0.0170311	0.00685817	0	0	0	0	0	0	0	0	0	0	0.00160024	0.00857368	0	0.000207823	0	0.000685817	0	0	0	0.00464069	0.00242893	0	0	0	0	0	0	0	0	0	0	0	0	0
Frankincense 5_S90	0.2666	0.335249	0.150925	0.00010801	0.000619143	0.0539414	0.0118983	0.0803746	0.000240163	0	0.000895847	0.0202124	6.48059e-05	0.0358577	0.0144234	3.04969e-05	0.000386606	0	0	0.000213478	0	0	0	2.06955e-05	0	0.00709053	0.0103771	0	0.000161726	0	0.000808168	0	0	0	0.00441919	0.00204425	0.000160109	0	0	0	0	0	6.15961e-05	0	6.95107e-05	0	0	6.46916e-05	0
CDM-Ashwagandha-1_S49	0.111838	0.17139	0.155242	0.00207186	0.0801194	0.0655038	0.0637541	0.0444706	0.00156302	0	0.0296763	0.0315441	0.038685	0.00187408	0.0169933	0.0215192	0.0179016	0.000833708	0.0518165	0.0310686	0	0	0.000239397	0.00730017	0	0.0229218	0.00132579	0.00214361	0	0	0.00559805	0	0	0.00110885	0.00454299	0.010667	0	0	0.00214901	0	0	0	0.000806531	0	3.97074e-05	0	0	0.000568907	5.51668e-05
CDM-Ashwagandha-3_S51	0.153882	0.165845	0.0908952	0	0.0588903	0.0749068	0.13206	0.0393511	0.00390135	0	0.0428668	0.0270947	0.0129217	0	0.0184376	0.0222044	0.0130922	0.00055511	0.0611156	0.0190588	0	0	0	0.00356613	0	0.0309936	0.00229514	0	0	0	0.00481095	0	0	0	0.00222044	0.000231296	0	0	0.00382835	0	0	0	0.000422458	0	0	0	0	0	0
CDM-Ashwagandha-6_S54	0.175131	0.183625	0.124194	0.00125386	0.0710219	0.0979104	0.0647416	0.0466979	0.00143102	0	0.0108359	0.0320257	0.00963438	0.00129977	0.0166552	0.0224381	0.0150196	0.0026196	0.0321809	0.0235983	0.000896891	0	0.000262881	0.00311367	0	0.0205044	0.00177558	0.000909629	0	0	0.00453139	0.000127696	0	0.000904819	0.00190176	0.00363022	0.000218908	0	0.00275837	0	0	0	0.00134628	0	0.000280112	0	0	0.00713275	3.64846e-05
CDM-Bacopa-3_S33	0.0779261	0.146365	0.197517	0.00827657	0.000770787	0.133048	0.0839164	0.0213676	0.0408873	0.00294121	0.0628406	0.046831	0.00129828	0.0214407	0.0484925	0.00551771	0.00637915	0	0.0273358	0.0139566	0	0	0.000649615	0.00646088	0	0.01136	0.000911717	0.00140156	0	0	0.00313752	0	0	0.00167695	0.00676191	0.00770857	0	0	0.00125911	0	0	0	0.00280222	0	0	0.00130465	0	0.00100463	0.00333587
CDM-Bacopa-4_S34	0.0708098	0.149431	0.225985	0.00889401	0.000645161	0.164514	0.0963659	0.0100028	0.0483862	0.0144788	0.0415647	0.0315737	0.00325521	0.0154848	0.0395021	0.00434027	0.00650269	0.000195668	0.00923244	0.0101036	0	0	0.000407804	0.00603556	0	0.0128963	0.00258496	0.00240138	0	0	0.00715078	0.000889401	0	0.00277493	0.0062436	0	0	0	0.00400231	0	0	0	0.00062258	0	0	0	0	0.000724226	0.000553405
CDM-Bacopa-5_S35	0.0837964	0.145302	0.24282	0.0072299	0.00175682	0.0910289	0.0603749	0.0101095	0.0538559	0.00558001	0.0896874	0.0351382	0.00229431	0.0109488	0.0397892	0.00629418	0.0105219	0.0054601	0.0258708	0.00916791	0	0	0.000290771	0.00484587	7.5932e-05	0.0109693	0.00491552	0.00127948	3.98245e-05	0	0.0050045	0	0	0.0022324	0.00670071	0.0125332	0	0	0.0044804	2.59597e-05	0	0	0.000482185	0	0	0.00500774	0	0.000685891	0.00150112
CDM-Gotu-Kola-5_S29	0.377709	0.207281	0.0566721	0.0521054	0	0.036116	0.012297	0.0511744	0.0668354	0	0	0.0204148	0.00180891	0	0.00630078	0	0.0105282	0.0695472	0	0	0	0	0.00336876	0.00454047	0	0.000372422	0.00713051	0	0	0	0.00451163	0	0	0	0.00459942	0	0	0	0	0	0.000153103	0	0	0	0	0	0	0.00594871	0
CDM-Gotu-Kola-6_S30	0.186031	0.218716	0.0520406	0.0348776	0	0.0238491	0.014714	0.0280321	0.0584393	0	0	0.0268483	0.00110622	0	0.0158626	0	0.0132964	0.148864	0	0.000404424	0.102952	0	0.000986907	0.000523062	0	0.0340787	0.00521838	0.00237897	0	0	0.000975376	0.000416319	0	0	0.00629534	0.000921849	0.00315213	0	0	0.000543344	0.0124297	0	0	0	0	0.000275068	0	0.00466746	0
CDM-Guduchi-1_S43	0.0811764	0.134987	0.173436	0.00340551	0.0249759	0.168663	0.0990412	0.0457009	0.00979937	0	0.0519688	0.0103743	0.00572802	0.00309785	0.0270377	0.0369235	0.024864	0.000124333	0.0183267	0.0223766	0.00059083	1.47383e-05	8.21549e-05	0.000774458	0	0.0251119	0.00148171	0.00588326	0	0	3.27191e-05	0.000139056	0	0.00297089	0.000972575	0	4.58067e-05	0	0.0014921	0.000678618	0	0	0.00196716	0	0.000301443	0.00202356	0	0.00163619	0.00381541
CDM-Guduchi-2_S44	0.0754901	0.180355	0.11402	0.00291805	0.0342403	0.125757	0.075738	0.0440844	0.00660482	0	0.0448729	0.0147225	0.00233444	0.00313709	0.0282276	0.0531607	0.0138277	0	0.0271328	0.0952357	0.000501768	0	0.000120329	0.000508623	0	0.0245879	0.00158065	0.00210751	0	0	0	0	0	0.00572304	0.000649672	0	0	0	0.00145086	0.00501388	0	0	0.00209158	0	0.000134258	0.000443386	0	0.00181088	0.00318182
CDM-Guduchi-4_S46	0.0925512	0.147442	0.122503	0.00325775	0.0349322	0.120008	0.0984621	0.0520023	0.00916495	0	0.0361596	0.0166846	0.00297388	0.00359991	0.0346148	0.0605049	0.0186505	0	0.0246897	0.0387685	0	0	0	0.000198141	0	0.0512994	0.000376562	0.00150967	0	0	0	0	0	0.00717786	0.00141935	0	0	0	0.00132846	0.00155202	0	0	0.0014236	0	0	0.00529573	0	0.00165108	0.00565487
CDM-Guduchi-5_S47	0.154028	0.200084	0.154428	0.00242864	0.0277442	0.0919031	0.0776952	0.0489452	0.00940289	0	0.0425747	0.00570827	0.0053728	0.00224218	0.0212831	0.0422336	0.00750677	0	0.0226179	0.0444388	0.000441705	0	2.5679e-05	0.000322437	0	0.0184353	0.00154392	0.000294826	0	0	0.000541004	0	0	0.00569819	0.000523363	0	0	0	0.00131804	0.000217796	0	0	0.00060918	0	0.000434546	8.19867e-05	0	9.66079e-05	0.00182948
CDM-Guduchi-6_S48	0.134459	0.161724	0.123158	0.00311557	0.0418238	0.106785	0.0874157	0.0491999	0.00942339	0	0.0522031	0.00563563	0.00467463	0.00238414	0.0327951	0.068218	0.0155965	0	0.0124524	0.0370878	0.000372323	0	0.000226008	0.000736781	0	0.0254945	0.000655165	0.000329007	0	0	9.20103e-05	0	0	0.00496856	0.000789755	0	0	0	0.00269025	0.000520634	0	0	0.000894224	0	0	0.000775483	0	0.000191688	0.00316924
CDM-Kapikacchu-1_S19	0.238541	0.21288	0.210403	0	0.0741004	0.00499633	0.00369026	0.210189	0.00181095	0	0.00196227	0.00633581	0.0015931	0	0.00845249	0.00695442	0.000258854	0.00080819	0	0.00507862	0	0.00801954	0	1.08335e-05	0	0	0.00125415	0.000124721	0	0	0	0	0	0	0.000788234	0	0	0	0	0	0	0	0	0	0	8.73044e-05	0	7.83958e-05	0
CDM-Kapikacchu-2_S20	0.339992	0.18025	0.0928477	0.000950051	0.00289584	0.00672458	0.15101	0.0624658	0.0133119	0	0	0.00979104	0.00416538	0	0.00739258	0	0.00424246	0.00774885	0	0.000249388	0.0743942	0	0	0	0	0	0.00391777	0.000222668	0	0	0	0	0	0	0.000249389	0.00344022	0	0	0	0	0	0	0	0	0	0.000417503	0	0.00394441	0
CDM-Kapikacchu-3_S21	0.33128	0.134572	0.163619	0.00634206	0.0887999	0.00612534	0.00998588	0.185276	0.00613315	0	0.000670312	0.00888971	0.00428589	0.00484597	0.00835746	0.00396759	0.00095193	0.00214418	0	0.0108418	0.00104059	0.000222289	4.04051e-05	6.6976e-06	0	0.00463872	0.000935852	9.86963e-05	0	0	5.92178e-05	0	0	1.2337e-05	0.0120187	0.000986963	0	0	0	0.000121847	0	0	0	0	5.68309e-05	0.000280668	0	0.000148044	0
CDM-Kapikacchu-4_S22	0.39966	0.216601	0.000485062	0.000154918	0.000155815	0	0.000310975	0.0570244	0.0112598	0	0	0.019215	0	0	0.00416326	0	0.000902685	0.223311	0	0	4.15478e-05	0.00477739	0.000149227	0	0	0	0.0160322	0.0332846	0	0	7.65477e-05	0	0	0	0.0105034	0	0	0	0	0	0	0	0	0	0	0	0	0.000593635	0
CDM-Kapikacchu-5_S23	0.389806	0.21384	0.00254345	0.000176421	0.00371733	0	0	0.02898	0.00800513	0	7.84092e-05	0.0200027	0	0	0.00784652	0	0.00510399	0.289153	0	0.000105852	0	0	0.000680516	0	0	0	0.0194975	0.00391066	0	0	0	0	0	0	0.00473984	0	0	0	0	0	0	0	0	0	0	3.45923e-05	0	0.000319237	0
CDM-Kapikacchu-6_S24	0.289445	0.385398	0.000422743	0	0.0186965	0	0.000366524	0.0149101	0.00458473	0	0	0.0100222	0	0	0.00497514	0	0.00251633	0.223591	0	0	0	0.00015098	0.000175813	0	0	0	0.0101921	0.0304979	0	0	0	0	0	0	0.00163058	0	0.00161045	0	0	0	0	0	0	0	0	0	0	0.000244443	0
CDM-Licorice-1_S13	0.0808315	0.408618	0.0128753	4.22239e-05	0.00119272	0.0136115	0.0602067	0.0189731	0.00918255	0	0	0.0361048	0.000550446	0.0122626	0.00566075	0	0.000524504	0.273901	0	5.29718e-05	0.0387309	0	8.29728e-05	0.000127534	0	0.00150855	0.0105292	0	0.000836621	0	0.00033165	0	0	0	0.000993222	0.00240964	0	0	0.00214032	0	0	0	0	0	0	0	0	0.0051047	0
CDM-Licorice-2_S14	0.0701813	0.389482	0.138475	0.000179747	0.00194514	0.00968951	0.0959164	0.0788979	0.0116948	0	0	0.0634669	0.000303324	0.000957272	0.0111315	0	0.00143077	0.0422833	0	4.04432e-05	0.0258724	0	0.000147173	0.000278111	0	0	0.0200918	0	0.00134019	0	0.00140203	0	0	0	0.00234402	0.0163879	0	0	0.00625824	0	0	0	0	0	0	0	0	0.00671862	0
CDM-Licorice-3_S15	0.0588601	0.397044	0.0594454	8.15319e-05	0.00493561	0.00619022	0.00978889	0.0592044	0.00179778	0	0	0.0408009	0.00156949	0.000411276	0.00975179	0	0.000579376	0.312467	0	0	0.000985177	0	1.78017e-05	0.00118624	0	0	0.0187882	0	2.39397e-05	0	0.00329389	0	0	0	0	0.00368932	0	0	0.00276927	0	0	0	0	0	0	0	0	0.00584021	0
CDM-Licorice-5_S17	0.071328	0.418203	0.0557122	0.000649012	0.00161024	0.019534	0.046691	0.130012	0.0463257	0	0	0.0548279	0.000879602	0.0103164	0.00586074	0	0.00265302	0.014037	0	0	0.0116059	0	0.000120033	0.000295966	0	0.000641376	0.0105492	0	0.057235	0	0.00314274	0	0	0	0.00328018	0.0174317	0	0	0	0	0.000578009	0	0	0	0	0	0	0.0058977	0
CDM-Licorice-6_S18	0.0598237	0.462315	0.0736251	2.42834e-05	0.0416848	0.00205395	0.0122447	0.276462	0.00149343	0	0	0.0255028	0.00443658	0.00105481	0.00874724	0.000305971	0.0016003	0.00492468	0	0	0.000115346	0	0	0.000787037	0	0	0.0125855	0	6.72276e-05	0	0.000757643	0	0	0	0.000801354	0.00081046	0	0	0.00293286	0	0	0	0	0	0	0	0	0.00484357	0
CDM-Shankhapushpi-1_S37	0.124975	0.296106	0.106987	0.0281902	0.00236887	0.115536	0.0221563	0.041772	0.0127709	7.5847e-05	0	0.0327482	0.00381131	0.105714	0.022425	0.0011688	0.0344576	0.000304905	0	0.00213433	0	0	0.00205267	0.00581008	0	0.00579319	0.00565895	0.000182943	0	0	0.00874061	0	0	0.00235793	0.00859578	0	0	0	0.00168224	0	0	0	0.000601869	0	0	0.000100166	0	0	0.000942947
CDM-Shankhapushpi-2_S38	0.156759	0.214928	0.0534425	0.00419299	0	0.109366	0.0264095	0.0471292	0.0322021	0	0	0.00889512	0.0052622	0.0556667	0.0138593	0.0012579	0.050212	0.000880527	0.0901779	0.00471711	0.00515375	0	0.000961274	0.000836548	0	0.029875	0.00199815	0.00856941	0	0	0.0114469	0.000864803	0	0.00566053	0.00938705	0.0221311	0	0	0.00420203	0.000427063	0.0164575	0	0	0	0	0	0	2.32027e-05	0.00309233
CDM-Shankhapushpi-3_S39	0.163538	0.26097	0.103111	0.0351446	0.00150328	0.0583718	0.022743	0.0100992	0.00801575	0	0	0.0327926	0.00568464	0.0959319	0.0227003	0.000988634	0.0808841	0.00142116	0.000815084	0.000350141	0	0	0.00314794	0.0145808	0	0.0229651	0.00448729	0.00206995	0	0	0.00659089	0	0	0.00102983	0.0250763	0.00159623	0	0	0.00681817	0	0	0	0.000669386	0	0	0	0	0	0.000915402
CDM-Shankhapushpi-6_S42	0.0978129	0.251119	0.17545	0.0339984	0.00104329	0.164789	0.0152209	0.019137	0.00926164	0	0	0.0389415	0.00305663	0.0662841	0.0177748	0.000436661	0.049729	0.000198482	0	0.000967601	0	0	0.00268688	0.00713868	0	0.00816259	0.00441335	0.00717266	8.3256e-06	0	0.0106684	0	0	0.000129013	0.00706473	0	0	0	0.00192066	0	0	0	0.000638864	0	0	0	0	0	0
CDM-Shatavari-2_S56	0.000131295	0.117404	0.0777449	0	0.00328228	6.20451e-05	5.37724e-05	0.0491199	0.233794	0	0	0.12135	0	0	0.0659344	0	0.0997521	0.0349686	0	6.45269e-05	0	0	0	0.00135543	4.13634e-05	0.0309481	0.0133515	0	0	0	0.0309034	0	0.0414399	0.00341993	0.0143411	0.0604257	0	0	0	0	0	0	0	0	0	0	0	0	0
CDM-Shatavari-3_S57	0.00542588	0.230926	0.113798	0	0.0130146	0	1.00565e-05	0.101361	0.236523	0	1.34086e-05	0.0542905	0	0	0.0660536	0	0.118173	0.009441	0	0	0	0	0	0.00352249	6.7043e-05	0.00549082	0.00352104	0	0	5.02823e-05	0.00115046	0	0.0234617	9.25193e-05	0.0112411	0.00194089	0	0	0	0	0	0	0	0	0	0	0	0	0
CDM-Shatavari-4_S58	0.0416295	0.263591	0.167574	0	0.0130414	0.000366711	0.000405078	0.107313	0.182633	0	0.000112326	0.100963	0	0	0.0718895	0.00021408	0.0298175	0.0103472	5.43074e-05	0.000170471	0	0	0	0.00193487	0	0.00509431	0.00124062	0	0	2.97333e-05	4.75733e-05	0	6.93777e-05	0	0.000925697	0	0	0	0	9.7887e-06	0	0	0	0	0	0	0	0	0
CDM-Shatavari-6_S60	0.00238175	0.225601	0.0857929	7.02549e-05	0.0146271	0	5.90377e-05	0.0479434	0.279851	0	0	0.0398567	0	0	0.0960897	1.99672e-05	0.0676352	0.0246218	0	0	0	0	0	0.00253775	2.58834e-05	0.0118694	0.00803959	0	0	0	0	0	0.0902711	0	0.00216311	0	0	0	0	0	0	0	0	0	0	0	0	0	0
CDM-Slippery-Elm-1_S7	0.13163	0.243532	0.24877	0.00603326	0.00850852	0.0313339	0.0834637	0.0595292	0.0401481	2.13674e-05	0.0154621	0.0379737	0.00165519	0.00700985	0.0125392	0.0259152	0.00447887	0.000465992	0.00252821	0.0135814	0	0	0	0.00875778	0	0.00786674	0.00242319	0.00142212	0	3.54922e-05	0.000425906	0	0	0.00174121	0	0	0.000420896	0	0.000267812	0	0	0.000482446	0	0	4.32783e-05	0	0	0	0.000310383
CDM-Slippery-Elm-2_S8	0.169878	0.242708	0.305758	0.00199389	0.010577	0.0279117	0.0278641	0.051252	0.0486796	6.76353e-05	0.0114044	0.0362201	0.000761303	0.00475029	0.0103514	0.0152895	0.00391168	0.000734113	0.000206921	0.00697861	0	0	0.000118731	0.0040789	0	0.00688798	0.0023559	0.000804353	0	6.79735e-05	0	0	0	0.000280957	0	0	0.00556476	0	0.00028127	0	0	0.00121709	0	0	0	0	0	0	0.000206438
CDM-Slippery-Elm-3_S9	0.179549	0.228299	0.274791	0.0032423	0.0125998	0.0450978	0.0206068	0.0706975	0.0488482	0	0.00565964	0.0402067	0.000805779	0.00498596	0.0103395	0.0172091	0.00447957	0.000863334	0	0.00906501	0	0	0	0.00440572	0	0.00877723	0.00284891	0.000518001	0	0.000143889	0	0	0	0	0	0	0.00359723	0	0	0	0	0.000850696	0	0	0	0	0	0	0.00020784
CDM-Slippery-Elm-4_S10	0.104326	0.251979	0.272149	0.0168127	0.0118927	0.0599759	0.0222905	0.0637477	0.0472243	3.75154e-05	0.0203317	0.0615481	0.00383174	0.00152987	0.0130704	0.0163279	0.00813342	0.000140758	0	0.00300284	0	0	0	0.00778168	0	0.00727249	0.00379026	0.000410544	0	0	0	0	0	0	0	0	0.000375354	0	0.000182015	0	0	0.000198139	0	0	0	0	0	0	0.000104265
CDM-Slippery-Elm-5_S11	0.102815	0.256075	0.273753	0.0153443	0.0151154	0.0574433	0.0231996	0.0635967	0.0461056	3.7169e-05	0.0224295	0.057709	0.0034787	0.00149472	0.0122856	0.0151777	0.0068523	0.000302159	0.00014151	0.00371888	0	0	0	0.00827133	0	0.00761208	0.00355332	0.00112147	0	0.000213061	0	0	0	0	3.48645e-05	0	0.000429996	0	0	0	0	9.81546e-05	0	0	0	0	0	0	3.22819e-05
CDM-Turmeric-3_S63	0.0787793	0.153208	0.461632	0.000282223	0.000266346	0.10247	0.0856583	0.0640081	0.00546287	0	0.00437445	0.00279055	0.0112284	0.0025555	0.00217715	0.00278191	0	0.000145143	0.00576227	0.00919239	0	0	3.96133e-05	0.000210124	0	0.000604762	0.00031966	0.00324703	0.000182646	0	0	0	0	0	2.41905e-05	0	0	0	0	0	0	0	0	0	0.000522348	0	0	0.000285102	0
CDM-Turmeric-4_S64	0.104103	0.167598	0.328574	0.000505388	0.000114035	0.0893189	0.141638	0.0966628	0.00677831	0	0.0238021	0.00321399	0.00428765	0.0106593	0.00266901	0.0017118	0	3.91268e-05	0.000357323	0.00955673	0	0	5.33936e-05	9.02764e-05	0	0.00156507	0.00070362	0.00425015	4.10306e-05	0	0	0	0	0	0	0	0	0	0.000227678	0	0	0	0	0	0.000919968	0	0	0.000307425	4.89085e-05
CDM-Turmeric-5_S65	0.105853	0.176035	0.22554	0.000245145	0.000814669	0.0759492	0.247553	0.0711209	0.00824036	0	0.0145988	0.00254685	0.00444136	0.0060201	0.00382209	0.00220631	0	0	0.0253521	0.0118532	0	0	0.000182724	0.000121155	0	0.00355038	0.000801891	0.0012356	0	0	0	0	0	2.02879e-05	0	0	0	0	0.000139917	0	0	0	0.000934108	0	0.00069119	0	0	0.000539803	4.50842e-05
CDM-Turmeric-6_S66	0.119471	0.149872	0.243956	0.00199987	0	0.0978285	0.166637	0.0647365	0.0084031	0	0.0154064	0.0020951	0.00459229	0.00561075	0.0100946	0.00275538	0	0.000177766	0.0698077	0.00319979	0	0	0	0.000120634	0	0.00111104	0.00222208	0.00131103	0	0	0.000266649	0	0	0	0	0	0	0	0.000459741	0	0	0	0.00101465	0	0.000298552	0	0	0.000634879	0.000148139
control herb 1_S81	0.262474	0.0559036	0.468428	0.0588391	0	0.0554513	0.010863	0.00620173	0.000389757	0	0.000171793	0.0041353	0	0	0	0	0.0202991	0	0.0379148	0	0	0	0	0.000727462	0.000801701	0	0.0034423	0.00163203	0	0	0.0118194	0.000214741	0	3.43586e-05	0	0	0	0	0	0	0	0	0	0	0	0	0	0	0
control herb 2_S82	0.208876	0.0855024	0.308346	0.0532672	8.05696e-05	0.0789834	0.00107441	0.00496561	0.000424186	6.6311e-05	0.0390303	0.0208591	0	0	0	0	0.0242051	6.21998e-05	0.142466	0	0	0	0	0.00126628	0.000552887	0.00482048	0.000834766	0.00114033	0	0	0.0202979	0	0	0.000155499	0	0	0	0	0	0	0	0	0	0	0	0	0	0	0
control herb 3_S83	0.396762	0.0557016	0.16344	0.0978481	0	0.0650915	0.136997	0.0071842	0	0.000121297	0.0133282	0.0212461	0	0	0	0	0.00851027	0.00107275	0.0127161	0	0	0	0	0	0.00135449	0	0	0.00568884	0	0	0.0129381	0	0	0	0	0	0	0	0	0	0	0	0	0	0	0	0	0	0
control herb 4_S84	0.303199	0.0675147	0.265115	0.071193	0	0.0241762	0.0575908	0.00591803	0.000278843	0	0.0570842	0.0104106	0	0	0	0	0.00727242	0.000108529	0.0821281	0	0	0	0	0.000228745	0.000585206	0	0.00326377	0.0270206	0	0	0.00789071	0	0	3.83044e-05	0	0	0	0	0	0	0	0	0	0	0	0	0	0	0
control herb 5_S85	0.178072	0.0494338	0.228271	0.0583556	0	0.0579666	0.0121095	0.00329205	0.000411507	0	0.315175	0.0108839	0	0	0	0	0.00859617	0	0.0491768	0	0	0	0	0	0.00211632	0	0.000924734	0.000411507	0	0	0.019235	0	0	0.000987616	0	0	0	0	0.000567596	0	0	0	0	0	0	0	0	0	0
control herb 6_S86	0.136491	0.102848	0.131593	0.063497	0	0.0570099	0.101149	0.00412132	0.00041817	0.315684	0.0120604	0.000359417	0	0	0	0	0.00299514	0	0.0466458	0	0	0	7.84754e-05	0.000676428	0.000958446	0	0.00251278	0.000389369	0	0	0.020367	0	0	0.000143767	0	0	0	0	0	0	0	0	0	0	0	0	0	0	0
citruspectin1_S31	0.25594	0.196571	0.107662	0.0299014	0.00452173	0.252263	0.00638138	0.0331694	0.0529891	0.00658224	0	0.00448352	0.0211721	0.000880299	0.0048273	0.0123734	0	5.51487e-05	0	0.00734981	0	0	0	0.000669558	0.000167117	0.000150406	0.000511085	0.000150406	0	0	0	0	0	0	0	0	0.00110799	0	0	0	0	0	0	0	4.81144e-05	7.20693e-05	0	0	0
citruspectin2_S32	0.31333	0.201955	0.164651	0.020339	0.00359805	0.0620443	0.0105221	0.0384802	0.0408757	0.0237619	0	0.041141	0.015999	0.00570175	0.00516044	0.0403595	0.00012038	8.81616e-05	0	0.0102685	0	0	0	0.000362743	0	0	0.000595846	0.000191403	0	5.41343e-05	0	0	0	0	0	0	0.000129922	0	0	0	0	0	0	0	0	0.000269705	0	0	0
citruspectin3_S33	0.337018	0.181459	0.154494	0.010606	0.00264945	0.157095	0.0158453	0.0234011	0.0427079	0.0184345	0	0.00118356	0.0110838	0.00140263	0.00381934	0.0298308	0	4.57449e-05	0	0.00622639	0	0	0	0.000634656	0	0	0.000879445	0.000108009	0	0.000139776	0	0	0	0	0	0	0.000681091	0	0	0	0	0	0	0	0	0.000254138	0	0	0
citruspectin4_S34	0.305896	0.16538	0.127936	0.00879379	0.00198899	0.198387	0.0189887	0.0254689	0.0419325	0.0344938	0	0.00790119	0.0041787	0.00196246	0.00376405	0.0389836	0.000265099	0.000132238	0	0.0113724	0	0	0	0.000251266	0	0	0.00103403	0.000330594	0	0	0	0	0	0	0	0	6.61187e-05	0	0	0	0	0	0.000165297	0	0	0.000326461	0	0	0
citruspectin5_S35	0.529394	0.0867497	0.143668	0.0114457	0.00160788	0.0706583	0.0145443	0.0452742	0.0482145	0.0119148	0	0.00772496	0.00770171	0.000113646	0.0041132	0.0111812	0	0	0	0.00423238	0	0	0	0.000557857	0	0	0.000404573	0	0	0	0	0	0	0	0	0	0.000396785	0	0	0	0	0	0	0	0	0.00010174	0	0	0
citruspectin6_S36	0.306687	0.237439	0.142042	0.0247939	0.000317356	0.106059	0.00893284	0.0286374	0.0732347	0.0207963	0	0.000201679	0.00266351	0.00219742	0.00504198	0.0371997	0	0	0	0.00315527	0	0	0	0.000337227	0	0	0.000166385	0	0	0	0	0	0	0	0	0	0	0	0	0	0	0	0	0	0	9.70581e-05	0	0	0
control prebiotic 1_S91	0.461218	0.0379889	0.258907	0.0206192	0	0.0442983	0.00211478	0.114476	0.00090829	0.05542	0	0	0	0.00140942	0.000369133	0	0.000332409	0	0	0	0	0	0	0	0	0.000391504	0.000313204	0.000763434	0	0	0	0	0	0	0	0	0.000469805	0	0	0	0	0	0	0	0	0	0	0	0
control prebiotic 2_S92	0.378752	0.027972	0.208292	0.0350369	0	0.0354735	0.156922	0.101373	0.00292351	0.0490887	7.53481e-05	6.45841e-05	0	0.00135627	0.0002691	0	0	0.000120557	0	0	0	0	0	0.000253614	0	0.000150696	0.000613549	0.000960688	0	0	0	0	0	0	0	0	0.000180835	0	0	0	0	0	0.000120557	0	0	0	0	0	0
control prebiotic 3_S93	0.429256	0.0170197	0.311464	0.0188713	0	0.0954938	0.0356016	0.0556449	0.000374026	0.0326339	0.000510035	0	0	0	9.71496e-05	0	0	0.000187013	0.00121622	0	0	0	0	6.46082e-05	0	0	0.00136241	0.000102007	0	0	0.000102007	0	0	0	0	0	0	0	0	0	0	0	0	0	0	0	0	0	0
control prebiotic 4_S94	0.379154	0.0167872	0.188502	0.0279788	0	0.201392	0.089174	0.0561599	0.000491754	0.0273537	0	0	0	0.00113794	0.000131598	0	0	5.41875e-05	0	0	0	0	0	0.000194157	0	0	0.000836035	0.00938798	0	0	0.000281775	0	0	0	0	0	0.000325125	0	0	0	0	0	0.000151725	0	0	0	0	0	0
control prebiotic 5_S95	0.442278	0.0218549	0.321317	0.00985363	0	0.0527796	0.011499	0.0858346	0.000520507	0.0498478	0	0	0	0.000932985	0.000224478	0	0.00027795	0.000117851	0	0	0	0	0	0.000138623	0	0.000343731	0.00063799	0.00125216	0	0	0	0	0	0	4.91045e-05	0	5.89253e-05	0	0	0	0	0	0	0	0	0	0	0	0
control prebiotic 6_S96	0.550327	0.0529183	0.169093	0.0168171	0	0.0607967	0.00316262	0.0971885	0.0062267	0.0296984	0.000619689	7.32637e-05	0	0.00438722	0.00382345	0	0.000952514	4.4874e-05	0	0	0	0.000343052	0	0.000448949	0.000576951	0	0.000511988	0.00142417	0	0	0.000141033	0	0	0	0	0	0.000416687	0	0	0	0	0	0	0	0	0	0	0	0
corndextrin1_S55	0.327878	0.229019	0.21914	0.00113413	0.000275982	0.0410763	0.00173716	0.0489533	0.0067409	0.0393718	0	0.00639484	0.00184795	0.00132554	0.0441117	0	2.051e-05	1.73925e-05	0	0	0	2.93792e-05	0	0.0236774	0	0.000445682	0.000229933	9.23975e-05	0	0	0	0	0	0	0	0	0.00648087	0	0	0	0	0	0	0	0	0	0	0	0
corndextrin2_S56	0.324635	0.218064	0.179522	0.00661882	0.000605373	0.0162394	0.00571137	0.0828439	0.0126735	0.0445168	0	0.0279338	0.00583465	0.00359865	0.037521	0	0	0	0	0	0	0	0	0.0311256	0	0.00168867	0.000126641	0	0	0.000164985	0	0	0	0	0	0	0.000576478	0	0	0	0	0	0	0	0	0	0	0	0
corndextrin3_S57	0.281776	0.281549	0.25217	0.000328854	0	0.0410365	0.00598743	0.0178037	0.00169234	0.0532116	0	0.00293801	0.00139637	0.00318958	0.0383459	0	0	0	0	0	0	0	0	0.016451	0	0	0.000151779	0.00039842	0	2.52965e-05	0	0	0	0	0	0	0.00154815	0	0	0	0	0	0	0	0	0	0	0	0
corndextrin4_S58	0.195922	0.361368	0.229201	0.000831612	7.60389e-05	0.00872581	0.011467	0.0256088	0.0018858	0.0667282	0	0.0321865	0.000609033	0.00188264	0.0425537	0	0	0	0	0	0	0	0	0.0179739	0	0.00165099	8.91013e-05	0.000183444	0	0	0	0	0	0	0	0	0.00105664	0	0	0	0	0	0	0	0	0	0	0	0
corndextrin5_S59	0.227223	0.356718	0.190818	0.000742682	0	0.0205475	0.0025938	0.0259939	0.00707405	0.0925152	5.15751e-05	0.000198933	0.00151631	0.00232565	0.0496094	0	0	0	0	0	0	0	0	0.0161076	0	0.00380625	0.00012378	0.000417759	0	2.06301e-05	0	0	0	0	0	0	0.00159677	0	0	0	0	0	0	0	0	0	0	0	0
corndextrin6_S60	0.230685	0.382397	0.23062	0.000668327	0	0.0200845	0.00770687	0.0218482	0.00497513	0.0375017	0	0.00307753	0.000241871	0.00302323	0.0411337	0	5.73179e-05	3.12465e-05	0	0	0	0	0	0.0142341	0	0.000850598	5.51125e-05	0.000286426	0	8.6796e-06	0	0	0	0	0	0	0.000513831	0	0	0	0	0	0	0	0	0	0	0	0
cornstarch1_S7	0.181623	0.154251	0.0915558	0.159066	0.0161478	0.276194	0.0102024	0.0586603	0.00405382	0.0197587	0	8.81904e-05	0.0222583	0.0002315	0.00156783	0	4.85324e-05	4.11555e-05	0	0	0	0	0	0.00146718	0.000102889	0	0.00107795	2.57222e-05	0	0	0	0	0	0	0	0	0.00157763	0	0	0	0	0	0	0	0	0	0	0	0
cornstarch2_S8	0.19065	0.16606	0.0740035	0.247187	0.00808765	0.128216	0.0680366	0.0765462	0.0039419	0.014097	0	6.41971e-05	0.0136312	0.00103919	0.00270831	0	0.000105986	0	0	0	0	0	0	0.00319591	0	0.000645983	0.000772705	0.000308949	0	0.000252776	0	0	0	0	0	0	0.000174135	0	5.3267e-05	0	0	0	0	0	0	3.86186e-05	0	0	0
cornstarch3_S9	0.221797	0.14415	0.0702329	0.298946	0.0398948	0.14562	0.017754	0.0368198	0.00201266	0.0149026	0	4.83231e-05	0.00179279	0.000803372	0.000900019	0	0	5.91959e-05	0	0	0	0	0	0.000298413	0	0	0.00280693	0.000433398	0	0	0	0	0	0	0	0	0.000727263	0	0	0	0	0	0	0	0	0	0	0	0
cornstarch4_S10	0.214464	0.137332	0.0298141	0.0975735	0.0111736	0.129071	0.319794	0.0364095	0.00293575	0.0115587	0	9.6157e-05	0.00328956	0.000504824	0.00144236	0	0.0003175	5.17769e-05	0	0	0	0	0	0.000264225	0	0	0.0016147	0.000974346	0	0.000198478	0	0	0	0	0	0	0.000973405	0	0	0	0	0	0	0	0	0	0	0	0
cornstarch5_S11	0.260434	0.137556	0.0984061	0.159536	0.00779892	0.155892	0.113626	0.0529657	0.00301985	0.00320937	0	0.000378665	0.0019659	0.00214031	0.000595045	0	0.000312577	0.000132533	0	0	0	0	0	0.00044712	0	0	0.00107972	0.000201166	0	0	0	0	0	0	0	0	0.000132533	0	0	0	0	0	0.000170399	0	0	0	0	0	0
cornstarch6_S12	0.234572	0.120816	0.088115	0.0694229	0.00326571	0.135839	0.29541	0.0359571	0.00305842	0.00563257	0	6.88833e-05	0.00229611	0.000895483	0.000964366	0	0.000227445	0	0.000293566	0	0	0	0	0.00221384	0	0	0.000501864	0	0	9.18444e-05	0	0	0	0	0	0	0.000358193	0	0	0	0	0	0	0	0	0	0	0	0
FOS1_S61	0.327184	0.204522	0.190386	0.00212534	0	0.0471117	0.0375128	0.0588364	0.089583	0.026765	0	0	0	0.00129913	0.000695795	0	0	0	0	0	0	0	0	0.00857673	0	0.00495912	0.000442779	0	0	0	0	0	0	0	0	0	0	0	0	0	0	0	0	0	0	0	0	0	0
FOS2_S62	0.511741	0.137512	0.0937983	0.00373752	0.000305769	0.0161303	0.00253466	0.0990246	0.103746	0.0181402	0	0	0.000196712	0.00236054	0.000309118	0	0	0	0	0	0	0	0	0.0102948	0	0	0.00016861	0	0	0	0	0	0	0	0	0	0	0	0	0	0	0	0	0	0	0	0	0	0
FOS3_S63	0.712	0.0869031	0.0761792	0	0	0.0173802	0.00737636	0.0241216	0.0606726	0.012858	0	0	0	0.000336174	0	0	0	0	0	0	0	0	0	0.00217302	0	0	0	0	0	0	0	0	0	0	0	0	0	0	0	0	0	0	0	0	0	0	0	0	0
FOS5_S65	0.663241	0.0806777	0.0434535	0.00167306	0	0.0387771	0.00768431	0.0539803	0.0838039	0.00586876	0	0	0	0.0170409	0.000161909	0	0	0	0	0	0	0	0	0.00355109	0	0	0	0	0	0	0	0	0	0	0	0	0	0	0	0	0	0	0	0	0	0	0	0	0
FOS6_S66	0.794146	0.015159	0.0406639	0	0	0.00204852	0.00286908	0.0497107	0.0424726	0.00465904	0	0	0	0	0	0	0	0	0	0	0	0	0	0.0025208	0	0.0457503	0	0	0	0	0	0	0	0	0	0	0	0	0	0	0	0	0	0	0	0	0	0	0
Ginger 1_S61	0.101661	0.125035	0.165125	0	0.172582	0.0241053	0.0415386	0.0511216	0.028673	0	0.0483444	0.0145474	0.178697	0.0113965	0.00062117	0.0101832	0	0	0.00111016	0.0152607	0	0	0	0.00210168	0	0.000841585	0.00668991	0	0	0	0	0	0	0	0	0	0	0	0	0	0	0	0	0	0	0	0	0	0
Ginger 2_S62	0.115293	0.108199	0.184298	0	0.140729	0.0121741	0.0517175	0.0470503	0.0279673	0	0.0371318	0.0115614	0.216773	0.0101396	0.000427212	0.00579406	0.000705303	0	0	0.0217558	0	0	0	0.00219172	0	0	0.00603755	0	0	0	0	0	0	0	0	0	0	0	0	0	0	0	0	0	0	0	0	5.51614e-05	0
Ginger 3_S63	0.125797	0.0871972	0.184199	0.000212916	0.158176	0.0155716	0.0652909	0.0513979	0.029465	0	0.0384846	0.0138471	0.160294	0.0204608	0.000273749	0.00747335	0.00293764	0	0.00194444	0.0201844	0	0	0	0.00218464	0	0.00207593	0.011603	0	0	0	0	0	0	0	0	0	0	0	0.000715839	0	0	0	0	0	0.000214551	0	0	0	0
Ginger 4_S64	0.101397	0.0797727	0.197899	0.000294539	0.180839	0.0178998	0.052484	0.0443282	0.0269807	0	0.0233668	0.0151477	0.214542	0.00692204	0.000631155	0.00936635	0.00590468	0	0.000762126	0.0120467	0	7.36348e-05	0	0.00206273	0	0.00132543	0.00544238	0	0	0	0	0	0	0	0	0	0	0	0	0	0	0	0	0	0.000395734	0	0	2.17319e-05	0
inulin1_S43	0.380005	0.181244	0.11231	0.00758456	0	0.0162101	0.0215648	0.12281	0.145177	0.00696813	0	0	0	0.00158012	0.000594868	0	0	0	0	0	0	0	0	0.00293881	0	0	0	0	0	0	0	0	0	0	0	0	0.00101128	0	0	0	0	0	0	0	0	0	0	0	0
inulin2_S44	0.361802	0.239472	0.165501	0.00332392	0	0.0181697	0.0043241	0.0971863	0.095844	0.00618431	0	0	0.000223725	0.00433868	0.000986218	0	0	0	0	0	0	0	0	0.00264431	0	0	0	0	0	0	0	0	0	0	0	0	0	0	0	0	0	0	0	0	0	0	0	0	0
inulin3_S45	0.377895	0.259544	0.0780071	0.00540166	0	0.0137286	0.00300092	0.0854002	0.164048	0.00741912	0	0	0	0.00189058	0.00059161	0	0	0	0	0	0	0	0	0.0028934	0	0	0	0	0	0	0	0	0	0	0	0	0.000180055	0	0	0	0	0	0	0	0	0	0	0	0
inulin4_S46	0.450981	0.172153	0.158648	0.00432609	0	0.00783444	0.00525355	0.0646381	0.127013	0.00343372	0	0.000180882	0	0.000910062	0.000384374	0	0.000111985	0	0	0	0	0	0	0.00341977	0	0	0	0	0	0	0	0	0	0	0	0	0.000712222	0	0	0	0	0	0	0	0	0	0	0	0
inulin5_S47	0.361695	0.0918178	0.125984	0.0100341	0	0.0713533	0.0193921	0.080591	0.219794	0.0155705	0	0	0	0.00160598	0.000477812	0	0	0	0	3.18541e-05	0	0	0	0.00139499	0	0	0.000107878	0	0	0	0	0	0	0	0	0	0	0	0	0	0	0	0	0	0	0	0	0	0
inulin6_S48	0.413761	0.190428	0.0991454	0.00410331	0	0.0586773	0.0389919	0.0655872	0.105373	0.0175244	0	0	0	0.000984794	0.00078549	0	0	0	0	0	0	0	0	0.00449091	0	0	0	0	0	0	0	0	0	0	0	0	0.000147719	0	0	0	0	0	0	0	0	0	0	0	0
Jatamansi 1_S1	0.133651	0.187043	0.0835975	0	0.00244863	0.0315744	0.0969075	0.01131	0.00198501	0.000307417	0.21819	0.0229313	0.000427196	0.0295582	0.0080557	0.000865072	0.0107303	0	0.0376479	0.00163403	0	0	0.00048969	0.00523559	0	0.0376467	0.0169936	0.00355641	0	0	0.000961191	0	0	0.00400496	0.00275542	0.0058072	0.000224278	0.0320077	0	0.00118666	0	0	0.00362886	0	0	0.00206256	0	0	0.00202918
Jatamansi 2_S2	0.19258	0.00486653	0.115218	0	0.00597809	0.0614327	0.0689189	0.0129678	0	0	0.419061	0.00932784	0.00199417	0.0173884	0.000244184	0.000376044	0.00161254	0	0.0185758	0.00447834	0	0	0.000559811	0	0	0.0158964	0.00916152	0.00223062	0	0	0.000136743	0	0	0.00041023	0.000376044	0.00141016	0	0.0174348	0.0058057	0	0	0	0.00369987	0	0	0.00230754	0	0.00129418	0
Jatamansi 4_S4	0.305153	0.135055	0.0764701	0	0.00277604	0.036021	0.102669	0.0115688	0.00540242	0	0.154283	0.0154779	0	0.0396771	0.001956	0.00434573	0.0060373	0	0.0231961	0.00196451	0	0	0	0.00733628	0	0.0163709	0.0110646	0.000892958	0	0	0	0	0	0.00315512	0.000357183	0.000446479	0	0.0287852	0	0	0	0	0.00133758	0	0	0.000595305	0	0.0027214	0.00105832
Jatamansi 5_S5	0.238412	0.126993	0.0858254	0.000890317	0.00252997	0.0675772	0.0504391	0.00715036	0.00390665	0	0.279921	0.0147022	0	0.027966	0.00435222	0.000567577	0.00263788	0	0.00495468	0.00275442	0	0	0.000291589	0.0142193	0	0.0261253	0.00979985	0.00321766	0	0	0.000233708	0.000834673	0	0.00136886	0.00148572	0.000250402	0	0.0150241	0.000431728	0	0	0	0.000717819	0	0	0.000208668	0	0.000172436	0.000528626
Jatamansi 6_S6	0.177593	0.197522	0.0819967	0.000931598	0.00251284	0.129817	0.114229	0.0160125	0.00903768	0	0.0136452	0.0183423	0.00471279	0.0668577	0.00941775	0	0.00232641	0	0.056001	0.00450455	0	0	0.000646112	0.0075149	0	0.0110148	0.011511	0.00308249	0	0	0.00118368	0	0	0.000789118	0	0.00328799	0	0.041626	0	0	0	0	0.00564455	0	0	0.0013563	0	0	0.000255733
kalmegh-1_S55	0.111052	0.202792	0.195284	0.00216152	0	0.159279	0.0322957	0.0463902	0.00127809	0	0.0285153	0.0189305	0	0.00821101	0.00167462	0.00605329	0.00788136	0	0.0360903	0.108567	0	0	0	0	0	0.00164662	0.0133147	0.00742494	0	0	0.000784105	0	0	0.00294039	0.000274437	0	0.000501827	0	0.000932815	0	0	0	0	0	0	0	0	0.000264158	0.00174245
kalmegh-2_S56	0.148486	0.242967	0.179403	0.000891312	0	0.104369	0.028005	0.0483006	0.00149613	0	0.0120433	0.0266257	0	0.0053226	0.000841289	0.00859479	0.0042043	0	0.0686072	0.0975032	0	0	0	0	0	0	0.0137131	0.00307474	0	0	0	0	0	0.00235561	0	0	0	0	0	0	0	0	0	0	0	0	0	0	0.00192764
kalmegh-3_S57	0.0963995	0.266736	0.187598	0.000765419	0	0.15872	0.0310016	0.0439548	0.00174812	0	0.0303452	0.0268673	0	0.00517898	0.00133331	0.00734802	0.00568614	0	0.0252321	0.0783394	0	0	0	0	0	0	0.0115615	0.0129425	0	0	0	0	0	0.00278514	0.000385179	0	0.000711099	0	0.000421449	0	0	0	0	0	0	0	0	0	0.00129216
kalmegh-4_S58	0.108847	0.226387	0.19148	0.00212482	0	0.117271	0.0373889	0.0432949	0.00140763	0.000167838	0.0371355	0.0325536	0	0.00691374	0.00160519	0.01307	0.00667325	0	0.0341486	0.106171	0	0	0	0	0	0.00108042	0.0129884	0.0111147	0	0	0	0	0	0.00315482	0.000395124	0	0	0	0.00141572	0	0	0	0	0	0	0	0	0.000304571	0.00108385
kalmegh-5_S59	0.145753	0.26958	0.174983	0	0	0.104393	0.0293017	0.0466489	0.00139464	0	0.022797	0.0170499	0	0.0122097	0.00185186	0.00775992	0.00501821	0	0.0465098	0.0815328	0	0	0	0	0	0	0.0108527	0.0147018	0	0	0	0	0	0.00103704	0.00046488	0	0.00123372	0	0	0	0	0	0	0	0	0	0	0	0.0009238
kalmegh-6_S60	0.142143	0.222621	0.188363	0	0	0.152999	0.025644	0.0499325	0.00212264	0	0.0469002	0.0181074	0	0.00699296	0.000801404	0.0089454	0.00629353	0	0.0232618	0.0777492	0	0	0	0	0	0	0.0106883	0.00762909	0	0	0	0	0	0.00297169	0	0	0.00151617	0	0.000392113	0.000636417	0	0	0	0	0	0	0	0	0.000488543
mucin1_S73	0.0660099	0.345537	0.279618	0.000529544	0.00145134	0.124378	0.0132568	0.0148696	0.000237236	0.0333895	0	0.0027264	0.000415163	0.0461383	0.0130601	0	0.0309752	0.000156745	0.000735075	0.000224527	0	0	0	0.00456294	0.00470235	0	0.00491622	0.00628271	0	0	7.62544e-05	0	0	0.000148272	0.00496077	0	2.11818e-05	0	0.000244686	0	0	0	0	0	0	0	0	0	0
mucin2_S74	0.09173	0.286204	0.26703	0.00212464	0.000590179	0.130624	0.0616886	0.016229	0.00196734	0.0711866	0	0.000402748	0.000527075	0.00440522	0.0144201	0	0.0175601	0.000147091	0.000597019	0.000232894	0	0	0	0.00724008	0.00388156	0.000429014	0.00391202	0.00116753	0	5.10731e-05	0	0	0	0	0.0100726	0	0	0	0.00557931	0	0	0	0	0	0	0	0	0	0
mucin3_S75	0.092769	0.231748	0.334951	0.00744698	0	0.0677427	0.0269189	0.0215321	0.000128329	0.127425	0	0.000426366	0.000836253	0.042812	0.00488158	0	0.0100501	0.000302781	0.00243594	0.000129763	0	0	0	0.00245156	0.0027827	0	0.00354573	0.00563822	0	2.7034e-05	0	0	0	6.05563e-05	0.00413729	0	0	0	0.00382579	0	0	0	0	0	0	0	0	0	0
mucin4_S76	0.0568998	0.221337	0.333461	0	0	0.0104492	0.0443223	0	0	0.305285	0	0	0	0.0245058	0.00220357	0	0	0	0	0	0	0	0	0	0	0	0	0	0	0	0	0	0	0	0	0	0	0	0	0	0	0	0	0	0	0	0	0	0
mucin5_S77	0.0772449	0.339545	0.235298	0.00252132	0.000787104	0.0587838	0.0568498	0.0159165	0.00214196	0.101266	3.72839e-05	0.000279629	0.000641283	0.0397785	0.0205208	0	0.0203987	0.000139814	0	6.15184e-05	0	0	0	0.00662183	0.0038216	0.00204129	0.00207971	0.00134095	0	0.000150301	0	0	0	0	0.0111013	0	0	0	0.000144636	0	0	0	0	0	0	0	0	0	0
mucin6_S78	0.109467	0.198193	0.317282	0.00393978	0	0.0376068	0.0593404	0.0137818	0.000454934	0.187478	0	0.000216635	0.000107043	0.0202877	0.00641622	0	0.00999154	0.000258688	0.000162927	0	0	0	0	0.00181602	0.0079539	0.00410332	0.000721043	0.00204963	0	2.78758e-05	0	0	0	0	0.0132957	0	0	0	9.99686e-05	0	0	0	0	0	0	0	0	0	0
Pipili 1_S66	0.104312	0.115082	0.188449	0.00147204	0.155796	0.00555404	0.0464155	0.215718	0.0180314	0	0	0.012844	0.0501401	0	0.000355879	0.00597876	0.00160237	0	0	0.000543524	0	0	0	0.0027786	0	0	0	0	0	0.0707713	0	0	0	0	0	0	0.00384996	0	0	0	0	0	0	0	0.000304276	0	0	0	0
Pipili 2_S67	0.274487	0.491699	0.0773693	0.000364044	0.0100389	0.00191123	0.00711797	0.0416466	0.0152286	0	0.0016382	0.0211665	0.00240269	7.85847e-05	0.0372105	0	0.00283336	0	0	0.000691683	0	0.000327967	0.000357685	0.00112652	0	0	0.00782927	0	0	0	0	0	0	0	0	0	0.00283954	0	0	0	0	0	0	0	0	0	0	0	0
Pipili 3_S68	0.0150159	0.154637	0.167151	0	0.174169	0.0411737	0.0447261	0.248115	0.0128803	0	0.0121424	0.0184413	0.0579193	0.00156681	0.00123592	0.0100175	0.000536958	0	0	0.00150262	0	0	0	0.00306527	0	0.00796846	0.00696021	0.013091	0	0	0	0	0	0.00323292	0.000409807	0	0.00309632	0	0	0	0	0	0	0	0.000262192	0	0	0	0
Pipili 4_S69	0.0991656	0.167672	0.166369	0.000657463	0.167765	0.0239205	0.029227	0.142658	0.00966545	0	0.0214771	0.0219546	0.0721018	0.00291749	0.0163426	0.01167	0.00341136	0	0	0.00138067	0	0	0.00046654	0.00157049	0	0	0.00192683	0.00895793	0	0.0106838	0.000788955	0	0	0.00729784	0.00197239	0	0.0066075	0	0.000821829	0	0	0	0	0	0.000157741	0	0	0	0
Pipili 5_S70	0.10079	0.126209	0.219443	0.000676861	0.182657	0.0223026	0.0205451	0.125676	0.0153138	0	0.0203058	0.027014	0.068583	0.00368299	0.0123648	0.0114728	0.00383129	0	0	0.00106606	0	0.000381116	0	0.00146065	0	0	0.00195806	0.00482264	0.000269206	0.00676861	0.000507646	0	0	0.00507646	0.00131988	0	0.0134526	0	0.00170674	0	0	0	0	0	0.000341029	0	0	0	0
potstarch1_S1	0.492021	0.0349332	0.0620279	0.135418	0	0.121073	0.103218	0.034431	0.000294031	0.0136671	0	0	0	0.000367538	0.000805084	0	0	6.86072e-05	0	0	0	0	0	0.000484198	0	0	0.000378039	0	0	0	0	0	0	0	0	0	0.00038224	0	0	0	0	0	0.000431245	0	0	0	0	0	0
potstarch3_S3	0.276231	0.0236982	0.0636455	0.229563	0.0001939	0.309014	0.0534758	0.0271464	0.000982346	0.013086	0	0	0.00032433	0.000374227	0.000384919	0	0.000123566	0	0	0	0	0	0	0.000190974	0	0.000112268	0.000645877	0.000130979	0	9.97939e-05	0	0	0	0	0	0	0.00057631	0	0	0	0	0	0	0	0	0	0	0	0
potstarch4_S4	0.381793	0.0543319	0.146676	0.12233	0.000147991	0.191983	0.0424433	0.0421079	0.000765825	0.0143496	0	0	0.000142811	0.000419508	0.00051514	0	0	0.000149952	0.000130421	0	0	0	0	0.000469059	0	0	0.000966399	0	0	0	0	0	0	0	0	0	0	0	0	0	0	0	0.000171373	0	0	0.000107108	0	0	0
potstarch5_S5	0.388229	0.0503434	0.0824305	0.204778	0	0.173827	0.0405158	0.0500759	0.000287793	0.00711154	0	0	0	0	0.000528599	0	0	0	0	0	0	0	0	0.000825836	0	0	0.000249616	0.000796569	0	0	0	0	0	0	0	0	0	0	0	0	0	0	0	0	0	0	0	0	0
potstarch6_S6	0.259508	0.116859	0.148617	0.199788	0.000212076	0.15655	0.0337756	0.060432	0.00110058	0.0175644	0	0	0.000836806	0.00103085	0.0026854	0	0	4.24467e-05	0	0	0	0	0	7.90074e-05	0	0	0.000374487	0	0	9.60104e-05	0	0	0	0	0	0	0.000448722	0	0	0	0	0	0	0	0	0	0	0	0
triphala1_S79	0.318234	0.0741117	0.352449	0.000824958	0	0.00213658	0.0107363	0.0145743	0.000287944	0.18629	0	0.0297967	0.000219989	0.00471499	0.00166956	0.000714964	0	0	0	0.00258487	0	0	0	0.000477717	0	0	0.000102991	0	0	0	0	0	0	0	0	0	0	0	0	0	0	0	0	0	0	0	0	0	0
triphala3_S81	0.310941	0.127484	0.262806	0.00121444	0.000888373	0.12181	0.0267568	0.0219611	0.000690965	0.0471396	0.000140398	0.0534676	0.000488585	0.00650947	0.00734683	0.00145733	0.000635765	0	0	0.00615786	0	0	0	0.00141313	0	0	0.000173526	0.000407793	0	0	0	0	0	0	0	0	0	0	0.00010893	0	0	0	0	0	0	0	0	0	0
triphala4_S82	0.31687	0.208201	0.217707	0.00231872	0.00111108	0.0156058	0.0958745	0.0201991	0.0018463	0.0577245	0.00107569	0.0260762	0.00146294	0.00529922	0.0152202	0.00214661	0.00103623	0	0	0.00566532	0	0	0	0.00318205	0	0.000764937	8.95292e-05	0.000282505	0	0	0	0	0	0	0.000162549	0	0	0	7.83072e-05	0	0	0	0	0	0	0	0	0	0
triphala5_S83	0.246456	0.272451	0.203142	0.00111954	0.00085328	0.00659398	0.0445754	0.0239363	0.00324112	0.0876464	0.00150182	0.0620173	0.00102397	0.0114124	0.0189931	0.00276062	0.00118239	0	0.000149621	0.00597997	0	0	0	0.00350439	0	0	0.000122723	0.000638584	0	0	0	0	0	0	4.91505e-05	0	0	0	0.000621443	0	0	2.76748e-05	0	0	0	0	0	0	0
triphala6_S84	0.182995	0.217744	0.279853	0.000914065	0.000650659	0.0394278	0.0997445	0.0315122	0.0032552	0.0336142	9.39693e-05	0.0803877	0.000539896	0.0075257	0.0111665	0.0013019	0.00176495	0	0	0.0045054	0	0	0	0.00247097	0	0	0.000105584	0.000351803	0	0	0	0	0	0	3.2035e-05	0	0	0	0	0	0	0	0	0	0	0	0	0	0
[truncated: 37 more columns]

## Sheet: Order
SampleId	Clostridiales	Bacteroidales	Enterobacterales	Eggerthellales	Bifidobacteriales	Acidaminococcales	Lactobacillales	Burkholderiales	Coriobacteriales	Bacteroidales/Lactobacillales	Pseudomonadales	Synergistales	Tissierellales	Erysipelotrichales	Verrucomicrobiales	{unclassified}	Desulfovibrionales	Flavobacteriales	Veillonellales	Victivallales	Selenomonadales	Sphingomonadales	Rhizobiales	Bacillales	Xanthomonadales	Puniceicoccales	Rhodospirillales	Parachlamydiales	Aeromonadales	Planctomycetales	Clostridiales/Thermoanaerobacterales	Parachlamydiales	Planctomycetales	Aeromonadales
acellulose2_S68	0.0618728	0.00239099	0.911279	0.00940046	0	0.0150571	0	0	0	0	0	0	0	0	0	0	0	0	0	0	0	0	0	0	0	0	0	0	0	0	0	0	0	0
acellulose3_S69	0.416364	0.0276977	0.463153	0.0352209	0	0.0566848	0.000105907	0	0	0	0	7.33204e-05	0	0.000154796	0	0	0.000407183	0	0	0	0.000138494	0	0	0	0	0	0	0	0	0	0	0	0	0
acellulose5_S71	0.42169	0.0623032	0.44397	0.0276728	0	0.0430553	0.000191844	0	0	0	0	5.48126e-05	0	0.000302531	0	0	0.000567702	0	0	0	0.000191844	0	0	0	0	0	0	0	0	0	0	0	0	0
acellulose6_S72	0.384887	0.0361413	0.498313	0.0254982	0	0.0544517	8.78471e-05	0	0	0	0	6.75747e-05	0	0.000157748	0	0	0.000395794	0	0	0	0	0	0	0	0	0	0	0	0	0	0	0	0	0
amylopectinMaize1_S25	0.341241	0.178763	0.20983	0.162809	0.0586692	0.0401519	0.00333382	6.1509e-05	0.00332969	0	0	2.87042e-05	0	0.000134582	0.000134823	0	0.000940181	0	0	0	0.000571474	0	0	0	0	0	0	0	0	0	0	0	0	0
amylopectinMaize2_S26	0.282493	0.113838	0.430576	0.088955	0.0342025	0.04456	0.00215745	0.000328129	0.00112111	0	0	0.000109376	0	0.000154386	0	0	0.00127616	0	0	0	0.000229691	0	0	0	0	0	0	0	0	0	0	0	0	0
amylopectinMaize3_S27	0.281625	0.190843	0.287566	0.133328	0.0672976	0.0285083	0.001285	0.000183571	0.00361046	9.81271e-05	0	7.47635e-05	0	1.52206e-05	0	0	0.0052048	0	0	0	0.0003598	0	0	0	0	0	0	0	0	0	0	0	0	0
amylopectinMaize4_S28	0.301296	0.157223	0.277084	0.179853	0.0361545	0.0290074	0.00201385	0.00010833	0.0137507	0	0	6.78489e-05	0	9.5336e-05	0	0	0.00239654	0	0	0	0.000949884	0	0	0	0	0	0	0	0	0	0	0	0	0
amylopectinMaize5_S29	0.290589	0.172866	0.195842	0.236942	0.0583353	0.033309	0.00158282	0.000244451	0.00404673	0	0	5.40364e-05	9.46584e-05	9.04519e-05	0	0	0.00248617	0	0	0	0.00351687	0	0	0	0	0	0	0	0	0	0	0	0	0
amylopectinMaize6_S30	0.328408	0.193907	0.215659	0.184395	0.0264029	0.046435	0.00104401	0.000186606	0.00175353	4.74998e-05	0	5.54164e-05	0.000202076	0.00013968	0	0	0.00121362	0	0	0	0.000150416	0	0	0	0	0	0	0	0	0	0	0	0	0
amylose1_S37	0.438718	0.100421	0.256461	0.170385	0	0.0315376	0.00190007	0	0.000146501	0	0	3.99547e-05	0	0	0	0	0.000390034	0	0	0	0	0	0	0	0	0	0	0	0	0	0	0	0	0
amylose2_S38	0.348329	0.11516	0.29661	0.200568	0	0.0364054	0.0016167	0	0	0	0	0	0	4.6862e-05	0	0	0.00072447	0	0	0	0.000539499	0	0	0	0	0	0	0	0	0	0	0	0	0
amylose3_S39	0.292001	0.0970337	0.361543	0.21622	0	0.0300055	0.000605343	0	0.00153921	0	0	0	0	1.98171e-05	0	0	0.000430215	0	0	0	0.000602301	0	0	0	0	0	0	0	0	0	0	0	0	0
amylose4_S40	0.30521	0.143074	0.33327	0.187598	0	0.0301326	0.000411588	0	0.000303276	0	0	0	0	0	0	0	0	0	0	0	0	0	0	0	0	0	0	0	0	0	0	0	0	0
amylose5_S41	0.368051	0.138061	0.410375	0.0205083	0	0.0606637	0.00195595	5.21309e-05	0	0	0	0	0	0	0	0	0.000333638	0	0	0	0	0	0	0	0	0	0	0	0	0	0	0	0	0
amylose6_S42	0.265714	0.107773	0.494821	0.0384924	0	0.0889064	0.0036341	0	0	0	0	5.95755e-05	0	0.000258743	0	0	0.000340431	0	0	0	0	0	0	0	0	0	0	0	0	0	0	0	0	0
applepectin1_S13	0.359583	0.234983	0.22626	0.0551903	0.00189406	0.0315067	0.0325504	0.00631012	0.019143	0.0287809	0	0	0	0.000876478	0	0.000384398	0.000524179	0	0	0	0.00201285	0	0	0	0	0	0	0	0	0	0	0	0	0
applepectin2_S14	0.38502	0.21228	0.209106	0.0353258	0.00227848	0.0391796	0.0211826	0.017852	0.0393889	0.0276537	0	0	0	0.00142542	0	0.000388196	0.0003074	0	0	0	0.00861089	0	0	0	0	0	0	0	0	0	0	0	0	0
applepectin3_S15	0.355783	0.231676	0.218243	0.0557317	0.00286911	0.0323509	0.026621	0.00557357	0.0281675	0.0332304	0	2.819e-05	0	0.00194055	0	0	0.000890141	0	0	0	0.00689528	0	0	0	0	0	0	0	0	0	0	0	0	0
applepectin4_S16	0.377665	0.2451	0.203893	0.0503082	0.00237911	0.0275943	0.0145741	0.0134317	0.0182354	0.0368435	0	0	0	0.00115584	0	0	0.00039607	0	0	0	0.00842348	0	0	0	0	0	0	0	0	0	0	0	0	0
applepectin5_S17	0.366604	0.242251	0.240754	0.0162519	0.00435742	0.0208725	0.0163042	0.0192877	0.015399	0.0515567	0	0	0	0.000672179	0	0.000110058	0.00155206	0	0	0	0.00402813	0	0	0	0	0	0	0	0	0	0	0	0	0
applepectin6_S18	0.35637	0.21355	0.295615	0.0230718	0.00361866	0.0279149	0.0238859	0.0102888	0.0159667	0.0254934	0	5.19636e-05	0	0.000936586	0	0	0.000346461	0	0	0	0.00288918	0	0	0	0	0	0	0	0	0	0	0	0	0
Bglucan1_S49	0.0909639	0.469982	0.321517	0.0185122	0	0.0302213	0.00133608	6.30778e-05	0	0	0	0	0	0.0660665	0	0.00125104	8.7608e-05	0	0	0	0	0	0	0	0	0	0	0	0	0	0	0	0	0
Bglucan2_S50	0.237877	0.329178	0.287495	0.0123352	0	0.0567874	0.00226778	0.000112171	5.91008e-05	0	0	0	0	0.0625467	0	0.000987827	0.000202631	0	0	0	0.0101518	0	0	0	0	0	0	0	0	0	0	0	0	0
Bglucan3_S51	0.203871	0.357635	0.265032	0.0211116	0	0.0783174	0.00103328	0.000191105	0.00061505	0	0	0	0	0.0709161	0	0.000968704	0.00030864	0	0	0	0	0	0	0	0	0	0	0	0	0	0	0	0	0
Bglucan4_S52	0.226911	0.334103	0.270778	0.01302	0	0.0725945	0.00119403	0	0	0	0	0	0	0.080897	0	0	0.000235902	0	0	0	0.000266751	0	0	0	0	0	0	0	0	0	0	0	0	0
Bglucan5_S53	0.239181	0.359907	0.265152	0.00687403	0	0.0457481	0.00164571	0	0	0	0	4.29627e-05	0	0.0707532	0	0.00100246	0.000148324	0	0	0	0.00954488	0	0	0	0	0	0	0	0	0	0	0	0	0
Bglucan6_S54	0.152539	0.401566	0.289835	0.0151613	0	0.0397319	0.00287086	0.000103021	0	0	0	0	0	0.0952175	0	0.00116758	6.37752e-05	0	0	0	0.0017445	0	0	0	0	0	0	0	0	0	0	0	0	0
Bhringaraj 1_S71	0.436216	0.257323	0.136657	0.00729867	0.00175894	0.0281389	0.0381265	0.0261823	0.00741832	0.00249154	0.0203105	0	0	0.00011463	0	0.0168918	0.0137453	0.000844591	0	0.00448689	0	0	0	0.00199417	0	0	0	0	0	0	0	0	0	0
Bhringaraj 2_S72	0.490648	0.111986	0.169868	0.00978238	0.0658399	0.0706739	0.0292143	0.0218007	0.0137154	0.00084279	0	0	0	0.00173212	0	0.00617043	0.0053345	0.00150498	0	0	0	0	0	0.000284274	0	0.000601993	0	0	0	0	0	0	0	0
Bhringaraj 3_S73	0.464587	0.235819	0.150321	0.00939591	0.000930185	0.0279505	0.0366257	0.0241574	0.00581262	0.00111671	0.0112566	0	0.000331663	0.000299793	0	0.0134373	0.0112392	0.000368146	0	0.00429504	0.000208616	0	0	0.00184755	0	0	0	0	0	0	0	0	0	0
Bhringaraj 4_S74	0.470728	0.22584	0.157183	0.00607847	0.00105541	0.0274566	0.0362703	0.0274085	0.00847106	0.00128036	0.0143149	0	0.000873846	0.000105317	0	0.00523783	0.0124867	0.00116396	0	0.00223093	0.000349189	0	0	0.00146573	0	0	0	0	0	0	0	0	0	0
Bhringaraj 5_S75	0.46242	0.172057	0.221459	0.00643764	0.00431574	0.0226684	0.0303655	0.0300399	0.00548069	0.00223702	0.0157392	0	0.000671777	0.000526262	0	0.00652463	0.012737	0.000521971	0	0.00405459	0.000149134	0	0	0.00159491	0	0	0	0	0	0	0	0	0	0
Black pepper 1_S56	0.155316	0.187583	0.0922064	0.00317731	0.292353	0.06129	0.163054	0.0153271	0.00526103	0.0200688	0.00123439	0	0	0.000561603	0	0.00103447	0.00111892	0	0	0	0.000413789	0	0	0	0	0	0	0	0	0	0	0	0	0
Black pepper 2_S57	0.394694	0.132337	0.159729	0.00584027	0.155975	0.057113	0.042027	0.0283814	0.00571679	0.005543	0	0	0	0.000983213	0	0.00658574	0.00363427	0.00049393	0	0.000823217	0	0	0	0.000121958	0	0	0	0	0	0	0	0	0	0
Black pepper 3_S58	0.458254	0.110027	0.148206	0.00501943	0.12399	0.0677029	0.0291193	0.0312177	0.012256	0.0036825	0	0	0	0.00100734	0	0	0.00717711	0.00148442	0	0	0	0	0	0.000856396	0	0	0	0	0	0	0	0	0	0
Black pepper 4_S59	0.403714	0.141534	0.157509	0.00528493	0.132453	0.0873494	0.0162494	0.0304412	0.0120074	0.00152206	0	0	0.000380896	0.00100993	0	0.00295956	0.00579923	0	0	0	0	0	0	0.00178513	0	0	0	0	0	0	0	0	0	0
Frankincense 1_S86	0.180894	0.42464	0.284487	4.82672e-05	0.000214347	0.075571	0.000173762	0.0132522	6.37127e-05	0	4.38793e-05	0	0	4.71667e-05	0	0.00417029	0.0124615	0.00222415	0	0.00170866	0	0	0	0	0	0	0	0	0	0	0	0	0	0
Frankincense 3_S88	0.169691	0.378706	0.349088	0	0	0.0712289	0	0.0151708	0	0	0	0	0	0	0	0.00516151	0.00798143	0.00121759	0	0.00175359	0	0	0	0	0	0	0	0	0	0	0	0	0	0
Frankincense 4_S89	0.14413	0.417841	0.36368	0	0.000651467	0.0396783	0.000274327	0.0200423	0.000205745	0	0.000207823	0	0	0	0	0.00160024	0.00857368	0.000685817	0	0.00242893	0	0	0	0	0	0	0	0	0	0	0	0	0	0
Frankincense 5_S90	0.253862	0.354478	0.266688	0.00010801	0.000619143	0.0803746	0.000240163	0.0228717	6.48059e-05	3.04969e-05	0.000161726	0	0	2.06955e-05	0	0.00709053	0.0103771	0.000808168	0	0.00204425	0.000160109	0	0	0	0	0	0	0	0	0	0	0	0	0
CDM-Ashwagandha-1_S49	0.406589	0.212071	0.112407	0.00207186	0.0801194	0.0444706	0.00156302	0.0315441	0.038685	0.0215192	0	0.000833708	0	0.00730017	0	0.0229218	0.00132579	0.00559805	0	0.010667	0	0	0	5.51668e-05	0	0.000258594	0	0	0	0	0	0	0	0
CDM-Ashwagandha-3_S51	0.42791	0.20052	0.153882	0	0.0588903	0.0393511	0.00390135	0.0270947	0.0129217	0.0222044	0	0.00055511	0	0.00356613	0	0.0309936	0.00229514	0.00481095	0	0.000231296	0	0	0	0	0	0.0108709	0	0	0	0	0	0	0	0
CDM-Ashwagandha-6_S54	0.363074	0.218357	0.182264	0.00125386	0.0710219	0.0466979	0.00143102	0.0320257	0.00963438	0.0224381	0.000896891	0.0026196	0	0.00311367	0	0.0205044	0.00177558	0.00453139	0	0.00363022	0.000218908	0	0	3.64846e-05	0	0.0144753	0	0	0	0	0	0	0	0
CDM-Bacopa-3_S33	0.55353	0.209676	0.0789307	0.00827657	0.000770787	0.0213676	0.0408873	0.046831	0.00129828	0.00551771	0	0	0	0.00646088	0	0.01136	0.000911717	0.00313752	0	0.00770857	0	0	0	0.00333587	0	0	0	0	0	0	0	0	0	0
CDM-Bacopa-4_S34	0.587497	0.204455	0.071534	0.00889401	0.000645161	0.0100028	0.0483862	0.0315737	0.00325521	0.00434027	0	0.000195668	0	0.00603556	0	0.0128963	0.00258496	0.00715078	0	0	0	0	0	0.000553405	0	0	0	0	0	0	0	0	0	0
CDM-Bacopa-5_S35	0.548856	0.204585	0.0844823	0.0072299	0.00175682	0.0101095	0.0538559	0.0351382	0.00229431	0.00629418	3.98245e-05	0.0054601	0	0.00484587	7.5932e-05	0.0109693	0.00491552	0.0050045	0	0.0125332	0	0	0	0.00150112	5.19543e-05	0	0	0	0	0	0	0	0	0
CDM-Gotu-Kola-5_S29	0.109038	0.22871	0.383658	0.0521054	0	0.0511744	0.0668354	0.0204148	0.00180891	0	0	0.0695472	0	0.00454047	0	0.000372422	0.00713051	0.00451163	0	0	0	0.000153103	0	0	0	0	0	0	0	0	0	0	0	0
CDM-Gotu-Kola-6_S30	0.0957825	0.2551	0.190699	0.0348776	0	0.0280321	0.0584393	0.0268483	0.00110622	0	0.102952	0.148864	0	0.000523062	0	0.0340787	0.00521838	0.000975376	0	0.000921849	0.00315213	0.0124297	0	0	0	0	0	0	0	0	0	0	0	0
CDM-Guduchi-1_S43	0.556765	0.191523	0.0828126	0.00340551	0.0249759	0.0457009	0.00979937	0.0103743	0.00572802	0.0369235	0.00059083	0.000124333	1.47383e-05	0.000774458	0	0.0251119	0.00148171	3.27191e-05	0	0	4.58067e-05	0	0	0.00381541	0	0	0	0	0	0	0	0	0	0
CDM-Guduchi-2_S44	0.500004	0.234269	0.077301	0.00291805	0.0342403	0.0440844	0.00660482	0.0147225	0.00233444	0.0531607	0.000501768	0	0	0.000508623	0	0.0245879	0.00158065	0	0	0	0	0	0	0.00318182	0	0	0	0	0	0	0	0	0	0
CDM-Guduchi-4_S46	0.457892	0.210856	0.0942023	0.00325775	0.0349322	0.0520023	0.00916495	0.0166846	0.00297388	0.0605049	0	0	0	0.000198141	0	0.0512994	0.000376562	0	0	0	0	0	0	0.00565487	0	0	0	0	0	0	0	0	0	0
CDM-Guduchi-5_S47	0.443746	0.23718	0.154125	0.00242864	0.0277442	0.0489452	0.00940289	0.00570827	0.0053728	0.0422336	0.000441705	0	0	0.000322437	0	0.0184353	0.00154392	0.000541004	0	0	0	0	0	0.00182948	0	0	0	0	0	0	0	0	0	0
CDM-Guduchi-6_S48	0.435156	0.217583	0.13465	0.00311557	0.0418238	0.0491999	0.00942339	0.00563563	0.00467463	0.068218	0.000372323	0	0	0.000736781	0	0.0254945	0.000655165	9.20103e-05	0	0	0	0	0	0.00316924	0	0	0	0	0	0	0	0	0	0
CDM-Kapikacchu-1_S19	0.226418	0.223577	0.23862	0	0.0741004	0.210189	0.00181095	0.00633581	0.0015931	0.00695442	0	0.00080819	0.00801954	1.08335e-05	0	0	0.00125415	0	0	0	0	0	0	0	0.00030928	0	0	0	0	0	0	0	0	0
CDM-Kapikacchu-2_S20	0.251472	0.192134	0.343936	0.000950051	0.00289584	0.0624658	0.0133119	0.0286288	0.00416538	0	0.0743942	0.00774885	0	0	0	0	0.00391777	0	0	0.00344022	0	0	0	0	0.0105392	0	0	0	0	0	0	0	0	0
CDM-Kapikacchu-3_S21	0.196565	0.156534	0.331428	0.00634206	0.0887999	0.185276	0.00613315	0.00906243	0.00428589	0.00396759	0.00104059	0.00214418	0.000222289	6.6976e-06	0	0.00463872	0.000935852	5.92178e-05	0	0.000986963	0	0	0	0	0.00138667	0.000185056	0	0	0	0	0	0	0	0
CDM-Kapikacchu-4_S22	0.0342298	0.23217	0.400254	0.000154918	0.000155815	0.0570244	0.0112598	0.019215	0	0	4.15478e-05	0.223311	0.00477739	0	0	0	0.0160322	7.65477e-05	0	0	0	0	0	0	0.00129692	0	0	0	0	0	0	0	0	0
CDM-Kapikacchu-5_S23	0.00735348	0.231531	0.390125	0.000176421	0.00371733	0.02898	0.00800513	0.0200027	0	0	0	0.289153	0	0	0	0	0.0194975	0	0	0	0	0	0	0	0.00145828	0	0	0	0	0	0	0	0	0
CDM-Kapikacchu-6_S24	0.031463	0.39452	0.289689	0	0.0186965	0.0149101	0.00458473	0.0100222	0	0	0	0.223591	0.00015098	0	0	0	0.0101921	0	0	0	0.00161045	0	0	0	0.000569735	0	0	0	0	0	0	0	0	0
CDM-Licorice-1_S13	0.101916	0.415797	0.0859362	4.22239e-05	0.00119272	0.0189731	0.00918255	0.0380351	0.000550446	0	0.0395675	0.273901	0	0.000127534	0	0.00150855	0.0105292	0.00033165	0	0.00240964	0	0	0	0	0	0	0	0	0	0	0	0	0	0
CDM-Licorice-2_S14	0.252376	0.404388	0.0768999	0.000179747	0.00194514	0.0788979	0.0116948	0.0656593	0.000303324	0	0.0272126	0.0422833	0	0.000278111	0	0	0.0200918	0.00140203	0	0.0163879	0	0	0	0	0	0	0	0	0	0	0	0	0	0
CDM-Licorice-3_S15	0.0791014	0.407375	0.0647003	8.15319e-05	0.00493561	0.0592044	0.00179778	0.0408009	0.00156949	0	0.00100912	0.312467	0	0.00118624	0	0	0.0187882	0.00329389	0	0.00368932	0	0	0	0	0	0	0	0	0	0	0	0	0	0
CDM-Licorice-5_S17	0.133164	0.429997	0.0772257	0.000649012	0.00161024	0.130012	0.0463257	0.0646211	0.000879602	0	0.0688409	0.014037	0	0.000295966	0	0.000641376	0.0105492	0.00314274	0	0.0174317	0	0.000578009	0	0	0	0	0	0	0	0	0	0	0	0
CDM-Licorice-6_S18	0.0919114	0.473463	0.0646672	2.42834e-05	0.0416848	0.276462	0.00149343	0.0255028	0.00443658	0.000305971	0.000182574	0.00492468	0	0.000787037	0	0	0.0125855	0.000757643	0	0.00081046	0	0	0	0	0	0	0	0	0	0	0	0	0	0
CDM-Shankhapushpi-1_S37	0.359593	0.363942	0.126384	0.0281902	0.00236887	0.041772	0.0127709	0.0327482	0.00381131	0.0011688	0	0.000304905	0	0.00581008	0	0.00579319	0.00565895	0.00874061	0	0	0	0	0	0.000942947	0	0	0	0	0	0	0	0	0	0
CDM-Shankhapushpi-2_S38	0.355606	0.294474	0.159109	0.00419299	0	0.0471292	0.0322021	0.00889512	0.0052622	0.0012579	0.00515375	0.000880527	0	0.000836548	0	0.029875	0.00199815	0.0114469	0	0.0221311	0	0.0164575	0	0.00309233	0	0	0	0	0	0	0	0	0	0
CDM-Shankhapushpi-3_S39	0.298123	0.39066	0.164431	0.0351446	0.00150328	0.0100992	0.00801575	0.0327926	0.00568464	0.000988634	0	0.00142116	0	0.0145808	0	0.0229651	0.00448729	0.00659089	0	0.00159623	0	0	0	0.000915402	0	0	0	0	0	0	0	0	0	0
CDM-Shankhapushpi-6_S42	0.43888	0.325816	0.0988384	0.0339984	0.00104329	0.019137	0.00926164	0.0389415	0.00305663	0.000436661	8.3256e-06	0.000198482	0	0.00713868	0	0.00816259	0.00441335	0.0106684	0	0	0	0	0	0	0	0	0	0	0	0	0	0	0	0
CDM-Shatavari-2_S56	0.0779252	0.300852	0.000131295	0	0.00328228	0.0491199	0.233794	0.12135	0	0	0	0.0349686	0	0.00135543	4.13634e-05	0.0309481	0.0133515	0.0309034	0.0414399	0.0604257	0	0	0	0	0	0.000111681	0	0	0	0	0	0	0	0
CDM-Shatavari-3_S57	0.113821	0.426486	0.00542588	0	0.0130146	0.101361	0.236573	0.0542905	0	0	0	0.009441	0	0.00352249	6.7043e-05	0.00549082	0.00352104	0.00115046	0.0234617	0.00194089	0	0	0	0	0	0.000432427	0	0	0	0	0	0	0	0
CDM-Shatavari-4_S58	0.168683	0.366234	0.0416295	0	0.0130414	0.107313	0.182663	0.100963	0	0.00021408	0	0.0103472	0	0.00193487	0	0.00509431	0.00124062	4.75733e-05	6.93777e-05	0	0	0	0	0	0	0.000525289	0	0	0	0	0	0	0	0
CDM-Shatavari-6_S60	0.0858519	0.391489	0.00238175	7.02549e-05	0.0146271	0.0479434	0.279851	0.0398567	0	1.99672e-05	0	0.0246218	0	0.00253775	2.58834e-05	0.0118694	0.00803959	0	0.0902711	0	0	0	0	0	0	0.000543551	0	0	0	0	0	0	0	0
CDM-Slippery-Elm-1_S7	0.405101	0.262317	0.13163	0.00603326	0.00850852	0.0595292	0.040666	0.0379737	0.00165519	0.0259152	0	0.000465992	0	0.00875778	0	0.00786674	0.00242319	0.000425906	0	0	0.000420896	0	0	0.000310383	0	0	0	0	0	0	0	0	0	0
CDM-Slippery-Elm-2_S8	0.386983	0.257252	0.169878	0.00199389	0.010577	0.051252	0.0499646	0.0362201	0.000761303	0.0152895	0	0.000734113	0	0.0040789	0	0.00688798	0.0023559	0	0	0	0.00556476	0	0	0.000206438	0	0	0	0	0	0	0	0	0	0
CDM-Slippery-Elm-3_S9	0.362028	0.243118	0.179549	0.0032423	0.0125998	0.0706975	0.0498428	0.0402067	0.000805779	0.0172091	0	0.000863334	0	0.00440572	0	0.00877723	0.00284891	0	0	0	0.00359723	0	0	0.00020784	0	0	0	0	0	0	0	0	0	0
CDM-Slippery-Elm-4_S10	0.381427	0.273183	0.104342	0.0168127	0.0118927	0.0637477	0.0474225	0.0615481	0.00383174	0.0163279	0	0.000140758	0	0.00778168	0	0.00727249	0.00379026	0	0	0	0.000375354	0	0	0.000104265	0	0	0	0	0	0	0	0	0	0
CDM-Slippery-Elm-5_S11	0.384897	0.275248	0.102815	0.0153443	0.0151154	0.0635967	0.0464168	0.057709	0.0034787	0.0151777	0	0.000302159	0	0.00827133	0	0.00761208	0.00355332	0	0	0	0.000429996	0	0	3.22819e-05	0	0	0	0	0	0	0	0	0	0
CDM-Turmeric-3_S63	0.677207	0.155409	0.0790644	0.000282223	0.000266346	0.0640081	0.00546287	0.00282714	0.0112284	0.00278191	0.000182646	0.000145143	0	0.000210124	0	0.000604762	0.00031966	0	0	0	0	0	0	0	0	0	0	0	0	0	0	0	0	0
CDM-Turmeric-4_S64	0.60956	0.170267	0.104411	0.000505388	0.000114035	0.0966628	0.00677831	0.00321399	0.00428765	0.0017118	4.10306e-05	3.91268e-05	0	9.02764e-05	0	0.00156507	0.00070362	0	0	0	0	0	0	4.89085e-05	0	0	0	0	0	0	0	0	0	0
CDM-Turmeric-5_S65	0.619595	0.179878	0.106393	0.000245145	0.000814669	0.0711209	0.00824036	0.00254685	0.00444136	0.00220631	0	0	0	0.000121155	0	0.00355038	0.000801891	0	0	0	0	0	0	4.50842e-05	0	0	0	0	0	0	0	0	0	0
CDM-Turmeric-6_S66	0.631299	0.159966	0.120106	0.00199987	0	0.0647365	0.0084031	0.0020951	0.00459229	0.00275538	0	0.000177766	0	0.000120634	0	0.00111104	0.00222208	0.000266649	0	0	0	0	0	0.000148139	0	0	0	0	0	0	0	0	0	0
control herb 1_S81	0.574675	0.0762371	0.262474	0.0588391	0	0.00620173	0.000389757	0.00439248	0	0	0	0	0	0.000727462	0.000801701	0	0.0034423	0.0118194	0	0	0	0	0	0	0	0	0	0	0	0	0	0	0	0
control herb 2_S82	0.571107	0.110848	0.208876	0.0532672	8.05696e-05	0.00496561	0.000424186	0.0225972	0	0	0	6.21998e-05	0	0.00126628	0.000552887	0.00482048	0.000834766	0.0202979	0	0	0	0	0	0	0	0	0	0	0	0	0	0	0	0
control herb 3_S83	0.397382	0.0642119	0.396762	0.0978481	0	0.0071842	0	0.0212461	0	0	0	0.00107275	0	0	0.00135449	0	0	0.0129381	0	0	0	0	0	0	0	0	0	0	0	0	0	0	0	0
control herb 4_S84	0.513115	0.0748254	0.303199	0.071193	0	0.00591803	0.000278843	0.0193942	0	0	0	0.000108529	0	0.000228745	0.000585206	0	0.00326377	0.00789071	0	0	0	0	0	0	0	0	0	0	0	0	0	0	0	0
[truncated: 73 more rows]
