# Supplementary material for: Alteration of Community Metabolism by Prebiotics and Medicinal Herbs
Source: Microorganisms. 2023 Mar 28;11(4):868. doi: 10.3390/microorganisms11040868 (PMC10141170; doi:10.3390/microorganisms11040868)
Supplement: Supplementary file 1 [file microorganisms-11-00868-s001.zip › Supplementary Table S3.xlsx]

## Sheet: Sheet1
Table S3. Modulatory capacity of prebiotics and medicinal herbs at the phylotype level. The average relative abundance of individual phylotypes and species groups observed in prebiotic and herb-supplemented compared to control cultures were used to determine ratios (fold-change). Phylotypes displaying increased relative abundance >5-fold (green), decreased relative abundance (<5-fold) (red) or un…
[Clostridium] aldenense	0.00566728	0.837763	1.4927	2.66422	2.98895	0.356043	1.94416	0.630053	0.449403	0.664077	3.67982	8.22381	1.64996	0.0334143	0.136774	0.0734534	0.359847	0.00631419	0.41678	0.0761825	0.122392	0.000730287	0.049454	0.489505	0.714207	0.370598	0.0685451	0.0134389	0.154267	0.565787	0.02188	0.482802
[Clostridium] algidixylanolyticum	1e-06	1	1	1	9.02428	1	4.94433	1	1	1	1	1	1	1e-06	1	46.7131	1	243.12	661.859	1	90.768	3.6003	62.6979	1	1	10.2358	70.0429	1	118.163	105.289	1	1
[Clostridium] amygdalinum	1e-06	1	1	1	1	1	1	1	1	1	1	1	1	1e-06	1	1	1	1	1	1	1	1	7473.86	1	1	1	1	1	1	1	1	1
[Clostridium] amygdalinum/[Clostridium] indolis/[Clostridium] saccharolyticum	1e-06	1	1	1	100.553	1	19.2387	1	1	1	1	1	1	1e-06	1	217.199	1	121.354	191.897	1	104.358	1	1	260.936	1	3039.8	11.683	1	321.416	1	1	1
[Clostridium] celerecrescens/[Clostridium] clostridioforme/[Clostridium] indolis/[Desulfotomaculum] guttoideum	0.000373809	0.00267517	0.186048	0.00267517	0.931613	1.79973	6.99363	13.7327	1.04948	12.4649	0.370826	10.5696	0.0816167	1e-06	861.397	1312.27	122.546	376.464	1576.53	1	6449.27	1	1	1339.95	1	797.241	1687.01	13179.6	282.862	1232.04	1	2835.39
[Clostridium] celerecrescens/[Clostridium] saccharolyticum/[Clostridium] xylanolyticum/[Desulfotomaculum] guttoideum	1e-06	1	1	1	59.0882	1	259.893	1	1	1	269.334	81.088	1	1e-06	134.9	826.786	1	105.816	810.026	1	179.933	1	2437.23	4022.68	1	2142.69	1404.31	163.707	1611.62	312.229	1	17.2289
[Clostridium] celerecrescens/[Clostridium] saccharolyticum/[Desulfotomaculum] guttoideum	1e-06	1	1	1	1	1	1	1	1	1	1	365.225	1	0.00130715	0.000765021	0.0260418	0.000765021	0.0233313	0.456476	0.000765021	0.766245	0.000765021	0.0129873	0.000765021	0.000765021	0.185729	0.324859	0.000765021	0.0963865	1.71907	0.000765021	0.0148276
[Clostridium] celerecrescens/[Clostridium] xylanolyticum/[Desulfotomaculum] guttoideum	1e-06	1	1	1	59.8316	1	625.944	25.0257	1	612.332	1	19.9476	1	1e-06	3400.04	186.884	3949.19	1	934.026	1	1869.38	215.147	1	780.067	2318.94	1072.17	11.1011	1	155.892	4926.53	193.864	77.3749
[Clostridium] celerecrescens/[Desulfotomaculum] guttoideum	0.000136819	0.00730894	0.00730894	0.00730894	1.87999	1.64398	1.43971	0.301417	0.00730894	2.69477	0.00730894	2.31421	0.00730894	0.0019618	0.402868	0.487012	0.363911	0.131002	1.55275	0.000509736	1.76067	0.000509736	0.204901	1.38578	0.196934	1.88147	0.0326943	0.370223	0.919169	1.41019	2.80337	0.288512
[Clostridium] cellobioparum/[Clostridium] termitidis/[Clostridium] viride/Intestinimonas butyriciproducens/Intestinimonas gabonensis/Intestinimonas massiliensis/Intestinimonas timonensis	1e-06	1	1	1	1	1	1	1	1	1	1	1	1	1e-06	1	1	1	45.2258	144.65	1	303.392	1	1	80.5935	1	1	1	1	327.925	1	1	1
[Clostridium] cellulolyticum/[Clostridium] hungatei	1e-06	1	1	1	1	1	1	1	1	1	1	1	1	1e-06	130.471	1	1	1	182.92	1	72.6935	1	1	1	1	1	1	1	56.0695	185.94	1	1
[Clostridium] cellulolyticum/Flavonifractor plautii	4.53803e-05	0.022036	0.022036	0.022036	0.248478	0.022036	0.60708	0.022036	0.625819	0.022036	0.022036	0.022036	2.65586	1e-06	60.1993	98.8069	1	1	28.0364	1	9.20102	1	1	1	1	1	1	1	1450.23	1	1	1
[Clostridium] cellulosi/Ruminococcus albus	1e-06	1	1	1	1	1	1	1	1	1	1	1	1	1e-06	1	1	1	1	991.829	1	1	1	1	1	1	1	1	1	1	1	1	1
[Clostridium] citroniae	0.00509106	0.254968	0.16128	0.415893	0.362921	0.392377	0.350832	0.46701	0.444698	0.314528	0.355073	1.44874	0.205081	0.00770823	0.000129731	0.000129731	0.349725	0.00567862	0.346726	0.000129731	0.0869452	0.000129731	0.697433	0.145743	0.274911	0.18033	0.000129731	0.000129731	0.176097	0.000129731	1.66714	3.10708
[Clostridium] clariflavum/[Clostridium] stercorarium	1e-06	1	1	1	1	1	1	1	1	1	1	1	1	3.67417e-05	0.027217	0.027217	0.027217	0.34764	0.238459	0.027217	0.280391	0.027217	0.027217	0.027217	0.027217	0.268956	0.027217	0.027217	0.027217	0.027217	0.027217	0.027217
[Clostridium] clariflavum/Ruminiclostridium thermocellum	1e-06	1	1	1	134.79	1	92.5053	1	1	1	1	1	1	1e-06	171.166	55.7387	1	88.2577	180.661	226.114	2371.18	18.2935	154.42	706.707	1	823.489	1	1	204.011	1	1	1
[Clostridium] clariflavum/Ruminiclostridium thermocellum	1e-06	1	1	1	1	1	1	1	1	1	1	1	1	1e-06	10.7356	54.012	1	38.4228	100.622	1	57.7592	1	139.517	51.2965	1	15.3292	1	1	53.7045	1	1	1
[Clostridium] clostridioforme	0.0042071	0.825794	0.298985	0.637655	0.708963	1.06672	0.622183	0.917676	0.547448	0.16974	0.658831	3.38731	0.432872	0.091712	0.0757256	0.0735084	0.254252	0.0354338	0.161012	0.235205	0.188601	0.0285177	0.210933	0.336504	0.680703	0.161659	0.0199348	0.178622	0.172902	0.181023	0.275231	0.462472
[Clostridium] clostridioforme/[Clostridium] indolis/[Clostridium] saccharolyticum	0.00010645	0.00939407	0.00939407	0.00939407	0.00939407	1.55552	1.3913	0.426531	0.00939407	3.64851	0.00939407	4.01511	0.00939407	1e-06	1	1	1	1	1	1	753.472	1	1	102.868	1	180.052	96.9689	3118.72	1	1	1	378.537
[Clostridium] cocleatum/[Clostridium] spiroforme/Erysipelatoclostridium ramosum	1e-06	1	1	1	1	1	1	1	1	1	1	1	1	1e-06	170.525	48.4158	16.9656	3.3693	1	1	1	1	1	1	1	85.0946	1	43.9731	1	1	425.707	1
[Clostridium] colinum/[Clostridium] piliforme	1e-06	1	3.36337	1	13585.1	1	1322.54	1	1	1	1	1	1	1e-06	4084.38	4538.37	72.993	2135.3	75.4363	17007.6	763.576	2161.02	42.0961	952.183	262.482	7362.77	40.3559	1589.21	36.3984	1026.2	44655.5	46.0332
[Clostridium] glycyrrhizinilyticum	1e-06	1	1	1	23.7659	1	28.0411	1	1	1	1	224.085	1	1e-06	1	1	1	1	72.2791	1	14.9174	1	180.971	1	1	170.798	1	1	1	1	1	99.881
[Clostridium] glycyrrhizinilyticum	1e-06	1	1	1	21.7994	1	25.644	1	1	1	1	207.748	1	1e-06	1	1	1	1	65.8494	1	13.8906	1	152.535	1	1	152.316	1	1	1	1	1	90.8537
[Clostridium] hylemonae	1e-06	1	1	1	1	1	54.4186	1	1	1	1	1	1	0.000344474	5.05387	10.7047	0.00290298	21.4181	3.27103	0.00290298	10.0137	0.00290298	0.00290298	0.00290298	0.00290298	0.719197	1.0954	0.00290298	2.98777	15.5834	1.15661	0.336375
[Clostridium] innocuum	9.60552e-05	0.133672	0.337007	0.448948	0.792472	1.02863	1.66522	3.63607	2.20892	0.533655	0.397402	2.08516	0.339001	1e-06	1	1	1	3.30117	1	1	1	1	12.2018	148.792	1165.81	29.6108	1	11.4222	1	1	78.2592	1
[Clostridium] lavalense	1e-06	1	1	1	56.412	1	1	1	229.607	1	1	920.492	1	1e-06	650.981	1227.53	1443.81	1054.46	1929.2	1	534.095	1	1	3932.66	1	774.577	1	1	1044.21	355.334	286.415	855.318
[Clostridium] leptum	1e-06	1	4.86742	1	5.28563	1	1	8.77867	1	1	1	1	1	1e-06	118.817	1	1	39.6584	176.83	1	586.02	1	1	13.1805	1	1	715.664	1	61.6499	1	1	1
[Clostridium] polysaccharolyticum	1e-06	1	1	1	6.01618	1	1	1	1	1	1	1	1	1e-06	422.97	501.943	1	101.009	265.701	1	24.8258	8.4007	37.4344	1	1	6.33644	56.739	323.145	125.717	2703.27	1	1
[Clostridium] saccharolyticum	1e-06	1	1	1	1	1	1	1	1	1	1	1	1	1e-06	1	1	1	1	1	1	1	1	1	1	1	1	1	1	1	3400.03	1	1
[Clostridium] saccharolyticum/[Clostridium] symbiosum/[Clostridium] xylanolyticum	1e-06	1	1	1	1	1	1	1	1	1	1	1	1	1e-06	4613.14	1	1	1	1777.25	1	3959.74	1	1	1	1	146.057	1	1	1	1009.32	1	1
[Clostridium] saccharolyticum/[Clostridium] xylanolyticum	1e-06	1	177.588	2073.59	819.005	537.235	372.822	952.888	789.53	1	1	40.0371	14.1525	1e-06	12941.2	3441.14	10722.9	1766.9	45025.9	1	1013.67	42.8215	1	155.18	1	2453.66	10920.5	33326.2	184.125	6713.19	91.5011	1028.72
[Clostridium] scindens	0.000931977	0.167136	0.161142	0.387794	0.153872	0.73348	2.06153	0.633465	0.817044	0.0608041	0.639517	1.1294	1.07609	0.0239016	0.0154266	0.0865447	4.18383e-05	0.0102893	0.011733	4.18383e-05	0.00334173	0.0105325	0.00572393	4.18383e-05	0.00298769	0.0027587	0.0868866	0.00711529	0.0397722	0.0306345	4.18383e-05	0.0160956
[Clostridium] straminisolvens/Ruminiclostridium thermocellum/Intestinimonas butyriciproducens/Intestinimonas gabonensis/Intestinimonas massiliensis/Intestinimonas timonensis	1e-06	1	1	1	1	1	1	1	1	1	1	1	1	1e-06	24.543	1	1	13.7917	436.392	1	481.15	1	1	396.936	1	1	1	1	1	1	1	1
[Clostridium] symbiosum	0.035773	0.572647	0.629951	0.631526	0.857347	0.593251	2.09429	1.70306	0.38037	0.588924	0.892832	2.45377	0.245056	0.0144349	0.221615	0.731985	2.62329	0.227395	2.63504	6.92766e-05	1.10497	0.00118889	0.768301	1.44467	1.31772	4.39443	0.50509	2.60898	1.06767	2.45759	0.825727	10.1878
[Clostridium] viride	1e-06	1	1	1	1	1	1	1	1	1	1	1	1	1e-06	1	1	1	1	1	1	18.8135	1	1	1	1	1	1	1	933.952	1	1	1
[Clostridium] xylanolyticum	2.91012e-05	0.0343629	121.077	7.30189	0.0343629	20.8378	0.0343629	6.99943	31.3737	0.0343629	0.0343629	0.0343629	0.0343629	1e-06	10268	1824.6	6335.09	361.816	13343.1	1	1422.17	1	16.9346	169.57	1	154.537	4702.1	9808.37	4354.71	15877.6	1	656.848
[Clostridium] xylanolyticum/[Desulfotomaculum] guttoideum	1e-06	1	1	1	1	1	1	1	1	1	1	1	1	1e-06	1	66.7329	1	73.0193	442.216	2481.95	838.073	1	1	2408.41	1	1595.22	130.172	154.542	1522.48	1	1	1
[Eubacterium] eligens	1e-06	1	5.65385	1	4613.47	1	6980.44	1	1	1	5.30902	1	1	1e-06	13386.6	21517.4	1	22660.6	8564.61	1	47124.5	2712.61	1	880.527	58.7495	3982.64	7025.16	17076.8	1969.96	88652	898.575	4657.72
[Eubacterium] eligens/Lachnospira pectinoschiza	1e-06	1	1	1	1	1	8.01907	1	1	1	1	1	1	1e-06	175.829	68.4898	32.6638	106.607	1	1	174.049	9.47182	1	1	1	8.65566	608.014	152.571	1	1	213.048	1
[Eubacterium] hallii	1e-06	1	1	1	1	1	1	1	1	1	1	1	1	1e-06	879.005	506.834	166.502	48.6462	1	1	67.8754	1	1	1	1	7.2505	51.2093	235.097	899.789	13.3766	101.932	1
[Eubacterium] siraeum	1e-06	257.775	1	1	4.4901	723.99	1	1	4.31473	1	1	1	1	1e-06	10020.8	112.93	121.834	8793.13	187.495	1	1761.28	1	1	2.32598	2.47778	758.702	100.987	215.192	1	2365.29	99.0256	46.5786
[Ruminococcus] gnavus	1e-06	1	1	1	21.6124	1	1	1	1	1	1	1	15.7659	1e-06	1	1	1	1	1	1	45.0467	1	1	1	1	413.279	30.4318	1	1	1	1	1
[Ruminococcus] torques	1e-06	1	1	1	1	1	77.4816	1211.59	1	2521.42	2241.1	23894.4	1	1e-06	29.0055	1	2.59918	160.324	1	1	38.6264	690.4	1	1	1	2321.95	42.6507	1	1	37.417	1498.06	283.458
[Ruminococcus] torques/Blautia schinkii/Ruminococcus faecis/Ruminococcus gauvreauii/Ruminococcus lactaris	0.000114668	2.33148	0.628032	0.00872083	0.93807	0.22409	0.00872083	0.00872083	0.478914	0.00872083	0.218075	0.00872083	0.00872083	1e-06	18.6741	1	1	1	1	1	1	12.6528	535.645	1	1	1	1	91.4766	1	1	1	1
[Ruminococcus] torques/Ruminococcus faecis/Ruminococcus lactaris	1e-06	1	1	1	1	1	1	1	1	1	1	1	1	1e-06	1	1	1	55.4027	127.202	1	1	1	1	1	1	14.4753	1	1	1	1	1	1
{unclassified}	0.000147655	0.00677253	0.00677253	0.00677253	0.996298	6.07001	0.169771	9.52917	0.729157	68.6862	0.00677253	7.42002	0.152068	0.000803413	12.0142	3.29213	5.60812	30.8765	14.615	21.4405	36.0783	0.962295	0.535197	20.785	16.6174	9.56333	2.1257	1.32029	26.6498	0.565719	1.98365	0.190422
Absiella dolichum	2.89736e-05	0.820688	1.87993	0.0345142	4.44157	21.7093	2.2871	2.97221	36.0329	3.92957	16.4302	33.1307	11.4319	1e-06	9.80444	44.126	1	26.9474	1	6.45755	1	1	81.541	8.5362	1	1.90416	1	1	1	1	49.1788	347.487
Acetanaerobacterium elongatum/Anaerotruncus colihominis	5.9856e-06	0.167068	0.167068	0.167068	0.167068	0.167068	0.167068	0.167068	0.167068	0.167068	0.167068	43.2806	0.167068	1e-06	1	1	1	1	53.9917	108.286	7.332	1	1	1	1	40.5762	12.7051	1	1	2094.33	1	1
Acetanaerobacterium elongatum/Anaerotruncus colihominis/Hydrogenoanaerobacterium saccharovorans	1e-06	1	1	1	1	1	1	1	1	1	1	1	1	1e-06	1	1	1	1	1	1	1	1	1	1	1	1	1	1	466.907	1	1	1
Achromobacter spanius/xylosoxidans	1e-06	1	1	1	1	1	1	1	1	1	1	1	1	1e-06	1	1	1	1	1	1	1	1	2783.2	1	1	1	9.1492	1	1	1	1	1
Acidaminococcus intestini	0.000247519	0.00404009	0.00404009	0.00404009	0.00404009	0.00404009	0.00404009	0.00404009	0.00404009	0.00404009	0.00404009	0.00404009	0.00404009	1e-06	5547.84	20072.6	7383.39	7775.68	2166.22	36549.5	11790.8	73296.1	56524.8	5244.66	9.9111	7452.66	26842.8	6830.46	2383.03	5130.95	142772	1
Acinetobacter baumannii	1e-06	1	1	1	1	1	1	1	1	1	1	1	1	1e-06	1	1	1	1	1	1	1	1	11900.6	2.0814	1	1	55.9192	1	1	1	1	1
Acinetobacter calcoaceticus/indicus/radioresistens/variabilis	1e-06	1	1	1	1	1	1	1	1	1	1	1	1	1e-06	3759.32	90.2829	1	1	1	1	1	1	1	1	1	1	1	1	1	1	1	1
Acinetobacter radioresistens	1e-06	1	1	1	1	1	1	1	1	1	1	1	1	1e-06	8490.33	218.314	103.357	1	13.2748	1	1	1	1	1	1	1	1	1	1	1	53.8412	1
Acutalibacter muris/Caproiciproducens galactitolivorans/Neglecta timonensis	1e-06	1	1	1	1	1	1	1	1	1	1	1	1	1e-06	1	37.384	1	2.7627	21.8292	1	81.0853	2.18307	35.656	508.254	1	5.34642	1	1	1	1	1	6.31716
Adlercreutzia equolifaciens	1e-06	1	111.491	1	178.403	1	1	1	1	1	1	1	1	1e-06	747.167	794.246	1	1	1049.19	4584.87	302.226	426.656	1	1775.14	1	89.9658	1	1	1	280.394	1	1
Adlercreutzia equolifaciens/Eggerthella lenta	1e-06	1	1	1	1	1	1	1	1	1	1	1	1	1e-06	1	1	1	462.519	1	1	163.731	1	1	465.402	1	211.175	1	1	1	1	1	1
Adlercreutzia equolifaciens/Eggerthella lenta	1e-06	1	1	1	1	1	1	1	1	1	1	1	1	1e-06	1	1	1	451.398	1	1	164.568	1	1	467.248	1	205.217	1	1	1	1	1	1
Agathobaculum butyriciproducens	1e-06	4903.58	15908.4	1	5070.54	1	440.83	1601.76	48999.7	1	1	19444.4	1	1e-06	13530.7	5336.86	1	1097.4	4114.45	1	7726.16	69.115	1	1	11.1049	6573.41	620.815	3713.13	724.644	5865.72	2276.38	24722.7
Agathobaculum butyriciproducens/desmolans	0.0389988	2.56418e-05	2.56418e-05	0.653513	0.0104536	0.00871508	0.0261028	0.00322099	0.604452	2.56418e-05	2.56418e-05	0.0603095	2.56418e-05	1e-06	652.878	1	1338.53	20.4396	104.711	1	329.293	1	1	1434.14	1	1650.38	202.29	360.955	678.728	916.139	1	5361.65
Agathobaculum desmolans	1e-06	1	17372.1	1	4446.86	1	1	641.04	3776.48	1	1	15612.1	1	1e-06	6001.44	2328.81	1	281.048	3828.21	1	3660.17	1	1	1	1	10119.4	1	7242.51	1013.2	2012.75	3126.93	22402.6
Akkermansia muciniphila	9.61586e-05	0.0103995	0.233681	0.0103995	0.0103995	0.0103995	0.289656	0.0103995	0.178332	0.0103995	0.0103995	40.111	0.0103995	0.00106151	0.000942056	0.000942056	0.000942056	0.000942056	0.0238441	0.000942056	0.000942056	0.000942056	0.000942056	0.000942056	0.0316271	0.000942056	0.000942056	0.000942056	0.000942056	0.000942056	0.000942056	0.000942056
Alistipes finegoldii	1e-06	1	20.6583	1	1	1	1	1	1	1	1	1166.01	1	1e-06	455.137	1	39.8205	24.3231	1	3770.24	330.174	474.699	162.568	2037.15	1	1	1	1	1	493.649	1	117.774
Alistipes ihumii	1e-06	1	1	1	1	1	1	1	1	1	1	1	1	1e-06	698.357	1	125.105	1	82.6546	56.1077	1091.21	1	99.6537	1	7028.88	1	1	1	1	1	1	1
Alistipes ihumii/indistinctus	1e-06	1	1	1	1	1	1	1	1	1	1	1	1	1e-06	876.237	1	499.529	3592.2	6084.72	3191.13	1726.61	221.503	282.5	2495.63	19343.1	38.4755	1	1	4471.14	77.658	1	1
Alistipes indistinctus	1e-06	1	1	1	1	1	1	3.41833	1	1	1	1	1	1e-06	1	1	281.951	1	239.028	673.245	98.3638	1	753.11	978.745	3450.8	263.546	1	1	197.741	1	1	1
Alistipes inops	1e-06	1	1	1	1	1	1	1	1	1	1	1	1	3.25995e-05	0.0306754	1.54895	0.0306754	0.0306754	0.0306754	0.0306754	0.0306754	0.0306754	0.0306754	0.0306754	0.0306754	0.0306754	0.0306754	0.0306754	0.0306754	0.0306754	0.0306754	0.0306754
Alistipes obesi	1e-06	1	1	1	1	1	1	1	1	1	1	1	1	2.82561e-05	1.22914	0.0353906	0.0353906	249.131	0.0353906	2.66447	61.9423	0.0353906	0.0353906	5.15748	0.0353906	0.0353906	0.0353906	0.0353906	0.0353906	0.0353906	0.0353906	0.0353906
Alistipes onderdonkii	0.000260479	0.00383908	0.0888322	0.100491	0.133386	0.0414579	0.0560179	0.00383908	0.548683	0.00383908	0.071653	19.243	0.0948757	0.00635159	0.647042	0.198134	0.0450776	0.6705	0.132932	0.571559	1.2508	0.236896	0.00940924	6.72342	7.718	0.15821	0.000157441	0.111444	0.000157441	0.790871	0.307285	0.110475
Alistipes putredinis	1e-06	1	1	1	1	1	1	1	1	1	1	1	1	1e-06	1040.36	1829.85	131.587	1	1	1	1	1	1	1	1	1	1	1141.95	1	1	250.915	1
Alistipes senegalensis	1e-06	1	1	1	1	1	1	1	1	1	1	18.3176	1	9.41868e-06	28.5287	0.106172	0.106172	0.106172	0.106172	0.106172	12.391	0.106172	0.106172	8.90749	0.106172	0.106172	0.106172	0.106172	0.106172	0.106172	0.106172	0.106172
Alistipes shahii	1e-06	1	63.1783	1	1	1	49.6549	9.55298	25.753	1	1	8632.54	1	0.00555784	0.898281	0.131099	0.00737365	0.0761201	0.0990538	0.0928402	0.545401	0.0231221	0.000179926	0.967127	0.000179926	0.767252	0.000179926	0.0966398	0.000179926	0.0656492	0.0432554	0.018784
Aminipila butyrica	1.70012e-05	5.27512	1.72154	0.0588194	0.59341	0.0588194	0.0588194	0.0588194	0.0588194	0.0588194	0.0588194	12.1706	0.0588194	1e-06	967.464	287.349	1	33.1001	248.697	1	100.213	1	1	105.28	1	295.727	478.859	1	1708.75	68.9409	1	1
Aminipila butyrica/Anaerovorax odorimutans	0.00220293	0.674446	0.0897576	0.646152	0.188838	0.00961026	0.0129986	0.00656669	0.125714	0.000453941	0.000453941	0.322283	0.0723191	6.48948e-05	2.20316	4.225	0.0154096	0.093702	0.0154096	18.3294	19.633	0.0154096	0.0154096	8.17747	0.0154096	1.22975	14.1022	0.0154096	13.0646	8.4512	0.0154096	0.0154096
Aminipila butyrica/Anaerovorax odorimutans/Casaltella massiliensis	2.7682e-05	0.66808	0.584969	0.0361245	0.384122	0.0361245	0.0361245	0.0361245	1.69757	0.0361245	0.0361245	3.47376	0.0361245	1e-06	561.305	1	1	294.905	236.535	1	369.737	1	1	1	1	51.9288	37.2426	1	1	1341.17	1	100.197
Aminipila butyrica/Anaerovorax odorimutans/Mogibacterium timidum	1e-06	1	1	1	1	1	1	1	1	1	1	1	1	1e-06	395.844	1	1	1	463.227	1	249.817	1	1	517.488	1	1	492.788	1	39.4559	129.63	1	1
Anaerobium acetethylicum/Anaerosporobacter mobilis/Anaerotaenia torta/Coprococcus catus/Dorea Candidatus Dorea massiliensis/Herbinix luporum/[Clostridium] populeti/Parasporobacterium paucivorans	1e-06	1	1	1	1	1	1	1	1	1	1	1	1	1e-06	1	1	1	1	1	1	42.9109	1	1	2869.73	1	368.011	1	1	1	1	1	42.4728
Anaerobium acetethylicum/Anaerotaenia torta	1e-06	1	1	1	1	1	1	1	1	1	1	1	1	1e-06	17663.3	1	36.9059	1	1	1	1	1	1	1	1	1	1	1	1	1	1	1
Anaerobium acetethylicum/Blautia hansenii/Blautia producta/Dorea Candidatus Dorea massiliensis/Hespellia porcina/Parasporobacterium paucivorans	1e-06	1	1	1	1	1	1	1	1	1	1	1	1	1e-06	81.967	45.4744	1	112.115	14.381	1	122.236	1	1	1	1	2048.34	1	1	1	1	1	1
Anaerobium acetethylicum/Coprococcus catus/Dorea Candidatus Dorea massiliensis/Parasporobacterium paucivorans	1e-06	1	1	1	13.0028	1	1	1	1	1	1	10.3184	1	1e-06	1	1	1	1	1	1	1	1	1	2306.43	1	51.7707	1	1	1	1	1	1
Anaerocolumna aminovalerica	1e-06	1	1	1	1	1	1	1	1	1	1	1	1	1e-06	1	1	1	1	1	1	1	1	1	1	1	1	1	1	1467.01	1	1	1
Anaerocolumna cellulosilytica	1e-06	1	1	1	1	1	1	71.3678	11.7019	1	1	1	1	1e-06	5095.61	65.8361	1	1	737.82	1	2026.32	1	1	1	1	1	1	1	1	319.651	1	440.261
Anaerocolumna cellulosilytica/Hespellia porcina	1e-06	1	1	1	1	1	1	60.8308	1	1	1	1	1	1e-06	829.328	585.048	1	1	660.816	1	261.17	1	1	1	1	1	1	1	1	483.838	1	103.193
Anaerocolumna jejuensis	1e-06	1	1	1	1	1	1	1	1	1	1	1	1	1e-06	1	1	1	1	1	1	1	1	1	1	1	1	3585.43	1	1	1	1	1
Anaerofilum agile/pentosovorans	1e-06	1	1	1	61.393	1	41.1752	1	1	1	1	1	1	7.32183e-05	0.0136578	0.409541	0.0136578	1.42963	15.516	0.0136578	1.31617	0.0136578	6.27918	0.0136578	0.0136578	0.956347	0.0136578	0.0136578	16.9403	1.8909	0.37729	1.36942
Anaerofustis stercorihominis	1e-06	1	1	1	4.69833	1	1	1	1	1	1	1	1	1e-06	1	133.937	1	1	1	1	1	1	18.683	272.142	1	1	1	1	1	1	1	1
Anaerofustis stercorihominis	1e-06	1	1	1	4.26842	1	1	1	1	1	1	1	1	1e-06	1	117.332	1	1	1	1	1	1	15.9943	251.742	1	1	1	1	1	1	1	1
Anaerostipes caccae	0.000316941	0.00315516	4.56786	19.9707	0.268012	42.2575	0.0856597	4.49478	16.8988	1.18402	13.5354	1.71916	0.00315516	1e-06	1	227.797	1	1	1	1	1	1	1	1	673.955	412.761	1	357.935	156.662	1	1225.97	1
Anaerostipes hadrus	0.0115972	0.841412	0.78975	0.124709	2.75977	0.280781	1.08123	2.91848	0.445797	1.56245	0.324283	3.75594	0.0103303	1e-06	2181.97	1599.72	1	1327.42	2098.85	1	900.27	49.8051	1	454.84	1	40914.5	61.689	1047.37	1282.72	1	1	1079.93
Anaerostipes hadrus/Coprococcus catus/Robinsoniella peoriensis	1e-06	1	1.64407	1	3.50692	1	1	1	1	1	1	1	1	0.00041372	0.0627916	0.0024171	0.0024171	0.0201628	0.146297	0.0024171	0.053693	0.0024171	0.0024171	0.0024171	0.0024171	0.191128	0.0024171	0.0024171	0.0721034	0.0024171	0.0024171	0.0024171
Anaerotignum aminivorans/neopropionicum	1e-06	1	1	1	1	1	1	1	1	1	1	1	1	1e-06	1	1	1	7729.26	42250.4	1	1	1	1	1	1	1	1388.8	1	5956.26	1	855.746	1
Anaerotignum lactatifermentans	3.12897e-05	0.0319594	0.0319594	0.0319594	0.0319594	0.0319594	0.0319594	0.0319594	0.0319594	0.0319594	0.0319594	0.0319594	0.0319594	1e-06	36784.1	26837.5	12.2467	1379.12	1851.21	1	3193.93	2418.23	5.2036	1	1	23032.8	3441.54	35.0661	126.823	1870.98	220.252	1
Anaerotignum propionicum	1e-06	1	1	1	1	1	1	1	1	1	1	1	1	1e-06	3682.16	1	1	1	443.076	1	1354.81	1	1	1	1	1486.67	1	1	1	307.212	15.6019	1
Anaerotignum propionicum/Robinsoniella peoriensis	1e-06	1	1	1	5.73167	1	1	1	1	1	1	1	1	1e-06	1	20.6769	1	4.5966	8.89947	1	94.8415	1	1.33536	178.222	1	13.0309	4.89535	1	1	1	1	1
Anaerotignum propionicum/Robinsoniella peoriensis/Natranaerovirga pectinivora	1e-06	1	1	1	6.55405	1	1	1	1	1	1	1	1	1e-06	1	24.2123	1	5.3654	10.3075	1	107.245	1	1.61692	203.257	1	15.2353	5.5941	1	1	1	1	1
Anaerotruncus colihominis	1e-06	1	1	1	1	1	1	1	1	1	1	1	1	0.000411234	0.00243171	0.616944	1.22041	0.00243171	0.210863	0.00243171	0.104147	0.00243171	0.0847138	0.00243171	0.00243171	0.483085	0.00243171	0.00243171	10.7292	0.00243171	0.179132	0.00243171
Anaerotruncus colihominis/[Clostridium] cellulosi/[Clostridium] hungatei/Ruminococcus bicirculans	1e-06	1	1	1	118.052	1	1	1	1	1	1	13.5171	1	1e-06	1	1	1	1	1333.74	1	51.4831	1	1	1	1	1	1	1	1	1	1	1
Anaerotruncus colihominis/Candidatus Soleaferrea massiliensis/Hydrogenoanaerobacterium saccharovorans/[Clostridium] methylpentosum	0.000364763	0.0358112	0.82978	0.094861	0.298478	0.00274151	0.21883	0.00274151	0.00274151	0.00274151	0.00274151	0.238348	0.00274151	0.000137728	24.2232	27.9458	10.5329	12.4127	69.2813	0.00726067	9.02754	0.00726067	0.00726067	0.00726067	0.00726067	22.1019	12.7799	0.00726067	20.1918	53.173	0.00726067	0.00726067
Anaerotruncus rubiinfantis	1e-06	1	1	1	1	1	1	1	1	1	1	1	1	1e-06	144.305	1	1	15.3297	176.426	1	92.7146	1	1	1	1	154.83	1	1	1	91.5155	1	1
Atlantibacter hermannii	1e-06	1	1	1	1	1	1	1	1	1	1	1	1	1e-06	17672.9	2661.63	91.3294	1	1	2897.24	4950.7	1	1	567.176	1	1	61.5883	173.568	226.554	6010.85	1	1
Azotobacter chroococcum	1e-06	1	1	1	1	1	1	1	1	1	1	1	1	1e-06	1	1	1	1	1	1	1	1	15461.9	1	1	1	1	1	1	1	1	1
Bacillus cereus	1e-06	1	1	1	1	1	1	1	1	1	1	2054.31	1	1e-06	1	1	1	1	1	1	1	1	1	1	1	1	1	1	1	1	1	1
Bacteroides acidifaciens/thetaiotaomicron	1e-06	1	1	1	1	1	1	1	1	1	1	1	1	1e-06	1	1	1	1	575.729	1	158.301	1	1	760.062	1	1	1	1	1	1	1	1
Bacteroides caccae	1e-06	1	1	1	183.637	1	67.2486	1	1	1	84.0258	23243.7	1	1e-06	996.186	61.7413	680.366	155.669	653.713	468.532	79.6024	1	330.588	653.022	1	269.063	24.0919	1	92.0638	1	1	407.963
Bacteroides cellulosilyticus	0.00472759	4.47027	5.08351	1.16338	12.5808	0.918673	9.23433	7.78366	3.75535	0.0586826	0.532688	0.59585	0.979849	0.00301043	2.67415	4.54837	18.8031	0.424319	3.31947	6.9122	3.11375	10.3616	34.6471	4.56109	13.0755	10.3453	12.0544	12.7223	3.43802	16.3935	16.7336	17.0631
Bacteroides dorei	5.03688e-05	0.0198536	4.90203	0.0198536	164.37	0.58001	74.9153	27.9385	2.88172	0.0198536	0.401536	5.45009	1.19501	1e-06	1730	2370.63	4236.33	549.361	165.833	3084.11	801.392	2018	1887.32	589.329	7301.52	309.073	270.763	1752.13	148.72	2581.25	6737.43	850.851
Bacteroides dorei/vulgatus	9.56942e-05	0.01045	12.5286	4.07618	114.758	0.01045	64.5886	42.8147	7.24067	0.01045	0.01045	61.6616	5.96031	7.60008e-06	3999.29	2818.99	14078.7	4392.72	327.693	1390.45	3167.24	5495.93	5389.64	3292.79	3767.95	1432.36	3667.1	2185.44	646.595	2760.97	3316.45	728.339
Bacteroides eggerthii	1e-06	1	27.3967	1	1	1	1	44.0164	1	1	1	1	1	1e-06	327.629	1	1	1	152.761	1	1708.41	1	1	255.63	1	529.164	205.71	1	1	1821.24	1	128.927
Bacteroides faecis	1e-06	1	346.281	118.593	4654.32	14.4688	7095.13	916.287	94.3758	1	1	22253.2	1	1e-06	1	1	2411.9	200.781	116.583	16984.2	780.745	21.1421	419.72	1865.94	1	667.326	1	1	589.229	52.2691	981.895	237.787
Bacteroides faecis/thetaiotaomicron	1e-06	1	2192.76	1807.86	24141.7	63.2363	20059.3	15387.9	2717.05	3102.94	10000.2	120788	904.879	1e-06	1574.24	2404.73	5721.79	3955.96	967.818	14332.9	3691.91	6966.87	60815.7	8404.88	1	5422.61	477.192	453.575	3243.27	11214.2	594.357	5300.18
Bacteroides finegoldii	0.00011309	0.00884254	0.00884254	0.00884254	4.85055	3.64126	3.52652	0.00884254	0.00884254	0.00884254	0.00884254	3.09503	0.00884254	1e-06	4849.43	1	1326.25	746.174	14891.9	2283.24	6360.46	2865.36	3127.4	15753.9	1	110.113	1	1	6145.47	7282.21	172.319	1
Bacteroides fragilis	0.000198219	0.00504492	8.59433	2.67424	21.8157	0.407157	12.0413	106.454	6.43037	0.469829	0.00504492	69.6102	3.1585	1e-06	1	1	11.9129	367.869	784.017	181.778	3874.08	1	325.329	326.798	1	389.417	30.0395	1	1	1	215.423	392.564
Bacteroides galacturonicus/Lactobacillus rogosae	1e-06	1	24.2711	1	33926.4	1	28321.4	1	1	1	1	1	1	1e-06	1593.68	7704.08	7.62423	22053.9	5384.05	1	52208.1	1820.34	61.1943	962.998	58.5118	17983.9	2363.85	8204.23	1230.88	8628.56	7827.8	1676.28
Bacteroides intestinalis	0.000291491	5.47154	2.78003	0.469461	24.6553	0.481011	25.3357	6.49297	0.748511	0.00343064	0.00343064	2.40784	0.202827	0.000269184	5.97633	6.55498	12.6706	7.72294	20.6793	38.3825	2.974	12.6506	15.4105	24.6814	27.0464	47.6238	0.870182	9.7142	0.00371493	30.1423	0.00371493	3.44684
Bacteroides intestinalis/oleiciplenus/stercorirosoris	0.000177803	1.50934	0.588327	0.00562421	2.55274	0.00562421	0.760198	1.56523	0.00562421	0.00562421	0.00562421	1.14612	0.00562421	0.000228252	19.5811	6.2978	6.31588	31.5292	6.17897	8.6889	11.0747	4.15104	0.00438112	37.2879	0.00438112	3.43784	9.64483	3.00318	45.6523	21.9274	0.710458	0.406818
Bacteroides massiliensis	1e-06	1	1	1	1	1	1	1	1	1	1	10121	1	1e-06	1	1	803.166	1	1	1	62.3928	1	1	1	1	1	1	1	1	1	88.0751	1
Bacteroides nordii	0.00105115	0.125031	9.65579	14.7573	11.7775	0.190363	18.2243	14.3943	6.24238	0.388416	1.09849	14.3444	5.08038	0.00452299	0.37469	0.405665	0.0285115	0.575126	0.519038	0.848194	0.484332	0.239898	0.609869	0.517887	0.000221093	0.258492	0.0148262	0.000221093	0.84843	0.484984	0.178791	2.72388
Bacteroides oleiciplenus	8.69904e-05	2.15712	1.26738	0.0114955	3.71912	0.0114955	1.24919	3.12446	0.0114955	0.0114955	0.0114955	2.22406	0.210807	0.00014167	26.3672	7.79337	9.84058	42.3991	14.9059	15.0181	16.3516	6.04654	0.00705868	48.6823	0.00705868	6.33722	16.4595	2.31154	67.3049	35.2781	0.00705868	0.332532
Bacteroides ovatus	0.00196512	0.94997	13.4787	9.74132	6.19104	138.827	10.6599	27.7391	6.61306	8.74029	14.9289	4.83283	1.04185	0.00965282	1.32244	0.874451	1.03273	1.11248	2.46309	1.64266	1.51496	1.33488	2.18392	1.07523	0.123383	10.2949	0.0703427	0.217752	0.69612	3.38926	0.575423	2.3016
Bacteroides salyersiae	1e-06	1	337.648	279.659	178.764	1	244.947	1683.27	233.377	1	1	142.757	9.78034	4.29037e-05	2.25659	13.3633	0.023308	16.8048	3.23215	0.023308	18.6516	0.994444	0.172226	19.621	58.9932	0.023308	0.023308	0.023308	5.67736	0.023308	0.023308	10.5138
Bacteroides sartorii	1e-06	1	1	1	330.053	1	38.3639	1	1	1	1	20.6409	1	1e-06	485.65	198.448	744.618	283.692	106.876	959.772	670.001	31.3845	59.2601	80.8191	22838.5	584.67	15.241	1	63.9467	79.0428	1	99.0726
Bacteroides stercorirosoris	1e-06	1	54.5627	1	438.714	1	335.093	1	1	1	1	152.363	1	1e-06	763.095	1	1	1	1	1013.18	85.978	23.8513	1	166.593	10.0641	11.6175	1	1	1	1340.28	1	636.727
Bacteroides stercoris	0.000124531	0.00803015	6.05742	5.60968	2.58936	0.00803015	1.32765	6.84846	3.55578	0.00803015	0.00803015	25.1236	0.147258	0.00250894	1.00168	0.46116	0.0526713	0.827712	0.766508	0.15543	1.50346	0.189435	0.120341	1.18416	0.000398574	0.884267	0.0189958	0.381295	0.195519	3.83879	0.583832	0.537691
Bacteroides thetaiotaomicron	0.000346522	0.00288582	38.7212	3.63533	62.5883	0.00288582	60.9021	55.2044	7.70094	0.00288582	0.232454	45.0615	1.78733	0.000282017	30.8333	12.1582	223.514	41.272	45.6803	147.216	38.8991	46.9681	147.512	135.004	66.7225	98.811	5.41957	7.46324	37.8303	68.2285	125.08	51.1178
Bacteroides uniformis	0.0197552	0.328191	4.04863	3.55959	2.12967	3.7968	0.913462	6.39842	4.91439	3.9521	6.85379	1.01952	2.07491	0.0488173	1.27729	1.12298	0.338409	1.14973	1.23257	1.02064	1.11435	1.28961	1.64762	1.7857	1.41379	0.732123	1.27936	0.407876	1.19441	0.906173	1.1817	1.14617
Bacteroides vulgatus	0.000106416	0.00939706	5.46928	0.00939706	69.8683	0.00939706	36.927	25.0695	0.922643	0.00939706	0.183006	46.3126	1.28305	1e-06	25635.5	17707.3	100344	30236.9	1038.87	9920.59	18213.8	41918.7	48039.1	19687.8	12356.4	10549.6	26889.8	13148.4	1778	12073.8	24602.7	4304.64
Bacteroides xylanisolvens	1e-06	176.836	1533.38	750.356	3231.89	9222.57	3044.97	2281.66	380.359	5822.95	10497.3	1078.82	1	1e-06	2653.56	2442.31	738.562	3275.27	4768.32	6526.53	2584.89	1216.83	4533.54	4647.47	37.7158	2774.78	61.9507	1084.87	2748.17	5598.42	1134.83	2962.79
Bariatricus massiliensis	2.33279e-05	2.07726	1.21684	0.0428671	0.0428671	0.0428671	0.0428671	0.0428671	0.0428671	0.0428671	0.0428671	0.0428671	3.03935	1e-06	1	1	1	129.138	1	1	1	1	5149.91	1	1	1	1	1044.26	448.59	1	1	1
Barnesiella intestinihominis	1e-06	1	1.30473	1	1	1	1	1	1	1	1	34.8048	1	0.000226591	6.17913	8.24081	0.00441324	2.96227	5.49533	0.00441324	23.0766	0.00907436	0.00441324	8.72559	3.87532	1.73621	0.00441324	0.00441324	0.00441324	9.69192	13.7757	0.00441324
Barnesiella viscericola	1e-06	1	1	1	1	1	1	1	1	1	1	1	1	1e-06	1252.28	1	1	1	982.901	1	78.7572	1	1	317.187	1	11.0235	5.07198	1	1945.66	344.679	1	1
Beduini massiliensis	1e-06	1	1	1	1	1	1	1	1	1	1	1	1	1e-06	253.351	589.906	1	30.7541	93.3454	1	8.1263	1	1	29.1094	1	116.129	1	63.6389	1	1	1	32.8399
Beduini massiliensis	1e-06	1	1	1	1	1	1	1	1	1	1	1	1	1e-06	241.71	553.26	1	29.2277	89.8311	1	7.90712	1	1	28.393	1	109.92	1	61.7195	1	1	1	29.7067
Bifidobacterium adolescentis	1e-06	1	46815.8	1	351.772	1	31.5179	152.955	14369.5	61.1538	1	1	110.793	1.34283e-05	1082.37	13014.8	15.9741	4898.56	78.7583	0.0744698	2437.07	2336.24	734.673	42.9831	774.989	516.858	22.2488	12113	241.961	0.0744698	8852.01	48.706
Bifidobacterium angulatum	1e-06	1	1	1	1	1	1	1	1	1	1	1	1	1e-06	1	369.455	1	1	1	1	1	1	1	1	1	205.794	1	1	1	1	9208.32	1
Bifidobacterium bifidum	1e-06	1	1	1	1	1	1	1	1	1	1	471.438	1	1e-06	1	1	1	1	1	1	1	1	1	1	1	1	1	1	1	1	1	1
Bifidobacterium kashiwanohense	1e-06	1	1	1	1	1	1	1	1	1	1	1	1	1e-06	1	1	1	113.912	1	1	1	1	1	1	6.6058	14.6563	1	1	1	1	1507.36	1
Bifidobacterium kashiwanohense/pseudocatenulatum	1e-06	1	1	1	1	1	1	1	1	1	1	1	1	1e-06	1	1	1	922.021	1	1	1	1	1	1	296.22	244.037	1	1	1	1	2946.67	1
Bifidobacterium longum	1e-06	1	27.8696	1	2547.7	1	2415.72	6.61105	25.2149	1	1	1	1	1e-06	245.691	1056.8	156.734	3195.4	1	1	17.6997	22.5823	408.312	651.671	281.775	4333.69	1	424.452	1	1	5555.76	46.6409
Bilophila wadsworthia	1e-06	1	349.959	1	78.3651	8.60612	70.6064	16.1618	80.8865	1	6.60327	83.4146	26.6439	1e-06	1068.58	1810.29	6787.71	1	166.793	3629.02	1	1	2461.9	579.967	315.149	4.67412	78.5739	1297.38	4276.43	1226.72	618.263	1
Bittarella massiliensis	0.000897301	0.389172	1.44531	0.664968	0.376305	0.538938	1.36535	0.0949243	1.359	0.182454	0.526711	0.181788	2.04136	0.000527676	0.525449	0.871281	0.0018951	1.32024	1.54134	0.0018951	0.229097	0.0018951	0.0243192	0.180817	0.0279706	0.258231	0.383547	0.233113	2.01136	0.0682773	0.333351	0.0473237
Blautia coccoides/producta	1e-06	1	1	1	1	1	1	7819.02	1	1	1	1	1	1e-06	1	1	1	1	1	1	163.284	1	1	1	1	1	1	1	1	1	1	78.5675
Blautia faecis	1e-06	1	1	24.215	1	1	1	1	1	1	1	1	1	1e-06	2207.49	877.947	36.1399	279.033	129.153	243.303	1221.99	130.072	214.577	1	1	274.285	611.11	147.27	1	53.3193	1	1
Blautia glucerasea	1e-06	1	1	1	1	1	1	1	1	1	1	1	1	1e-06	1	1	1	107.915	180.584	1	1	533.892	504.773	25.4088	1	514.936	38.4849	3910.66	470.337	1	577.937	1
Blautia hansenii/producta	0.178134	1.04828	0.215402	0.546031	0.169429	0.377452	0.13058	0.019636	0.192256	0.181898	0.302365	0.321426	0.403017	0.0326697	0.0930534	0.204329	3.06094e-05	0.0042764	0.0037182	3.06094e-05	0.0990302	3.06094e-05	3.06094e-05	0.0168452	3.06094e-05	0.201158	0.0792898	0.100064	0.0139133	0.0834088	3.06094e-05	0.0120435
Blautia hydrogenotrophica	1e-06	1	1	1	1	1	1	1	1	1	1	1	1	1e-06	9458.36	13947.9	1	2398.71	357.616	1	48.1869	1	85.7885	9639.87	1	1	15019.2	3259.79	9511.12	1	2886.69	1
Blautia luti/massiliensis	1e-06	1	1	1	13.9023	1	1	1	1	1	1	1	1	1e-06	272.692	378.263	1	1660.66	30.7976	1591.16	162.613	1574.69	10.4687	137.631	1	209.51	38.4849	1	1	1	95.631	1
Blautia obeum	1e-06	1	1	1	83.1209	1	1	1	1	1	1	1	1	1e-06	1848.23	4973.77	244.624	1764.05	489.553	1105.44	47.4882	608.7	42.7125	300.665	1	16958.1	159.856	4851.68	379.151	35.5462	1150	1
Blautia obeum/wexlerae	1e-06	1	1	1	380.077	41.2268	1	94.3613	7.65988	1	1	70.5297	1	1.30146e-05	236.256	791.637	2.6298	274.721	0.0768367	0.0768367	16.2398	19.3988	11.3471	0.0768367	0.0768367	15.3651	1.32857	98.0961	0.0768367	0.0768367	380.2	0.0768367
Blautia schinkii	1e-06	76.8207	1	70.7716	1	1	1	1	1	1	1	1	1	1e-06	1	155.912	1	1	1	1	67.0579	1	1	650.389	1	1	1	233.546	1589.07	1	1	1
Bordetella avium	1e-06	1	1	1	1	1	1	1	1	1	1	1	1	1e-06	1	1	1	1	1	1	1	3168.41	1	1	1	1	1	1	1	1	1	1
Burkholderia multivorans	1e-06	1	1	1	1	1	1	1	1	1	1	1	1	1e-06	1	1	1	1	1	1	1	1	1	1	1	1	1	1	25611.9	1	1	1
Burkholderia symbiont of Cavelerius saccharivorus/Caballeronia zhejiangensis	1e-06	1	1	1	1	1	1	1	1	1	1	1	1	1e-06	1	1	1	1	1	1	1	1	1	1	1	1	1	1	1363.7	1	1	1
Buttiauxella gaviniae	1e-06	1	1	1	1	1	1	1	1	1	1	1	1	1e-06	4930.09	493.073	20.8152	1	1	1	1	1	1	715.789	1	1	94.0809	1	1	914.941	204.775	1
Buttiauxella gaviniae/Leclercia adecarboxylata	1.00165e-05	0.0998351	0.0998351	0.0998351	0.0998351	0.0998351	0.0998351	0.0998351	0.0998351	0.0998351	0.0998351	0.0998351	0.0998351	1e-06	4207.47	1417.46	13.1041	1	1	1	1	1	1	1	1	1	258.582	1	152.328	214.032	1	1
Butyricicoccus pullicaecorum	1e-06	1	1	1	87.5672	1	1	45.0698	1	3238.17	1	3.51293	1	1e-06	1	1	1	1	1	1	1	1	1	1	1	66.0955	1	1	1	25.4473	1	11.4116
Butyricimonas faecihominis	1e-06	1	1	1	1	1	1	1	1	1	1	285.553	1	1e-06	1	1	1	54.9203	1	1	18.0719	1	184.573	1	1	8.30158	1	1	1	1	1	1
Butyricimonas faecihominis	1e-06	1	1	1	1	1	1	1	1	1	1	222.916	1	1e-06	1	1	1	44.823	1	1	14.3964	1	160.139	1	1	6.9729	1	1	1	1	1	1
Butyricimonas faecihominis/paravirosa	1e-06	1	1	1	1	1	1	1	1	1	1	321.444	1	1e-06	17.1802	1	937.215	13.7917	296.965	202.172	177.33	1181.19	465.658	1407.45	53.1103	1	1	1	1	1	72.3209	6.6932
Butyricimonas faecihominis/paravirosa/synergistica	1e-06	1	1	1	1	1	1	1	1	1	1	1	1	1e-06	49.0862	1	178.145	1	155.173	249.448	12.4333	1	1	483.209	1635.26	1	1	1	82.1201	1	1	1
Butyricimonas faecihominis/paravirosa/synergistica/virosa	1e-06	1	1	1	1	1	1	1	1	1	1	1	1	1e-06	138.178	1	256.768	21.4897	382.788	232.233	21.5946	17.6421	1	943.874	2673.74	1	1	1	217.133	1	1	1
Butyricimonas faecihominis/paravirosa/virosa	8.18408e-06	0.122188	0.122188	0.122188	0.122188	0.122188	0.122188	0.122188	0.122188	0.122188	0.122188	27.7617	0.122188	1e-06	1396.38	1	1	115.436	3456.65	1269.21	69.4499	403.162	1	1193.57	33.6897	1	1	1	188.794	1	1	1
Butyricimonas paravirosa	1e-06	1	1	1	1	1	1	1	1	1	1	1	1	1e-06	126.201	1	3104.95	1	959.623	542.673	103.926	3386.37	210.738	4159.43	1	1	6.04763	1	121.751	1	668.094	35.6467
Butyricimonas virosa	1e-06	1	1	1	1	1	1	1	1	1	1	393.708	1	1e-06	1	667.55	1547.99	2652.41	1317.53	1784.08	300.905	1	1	670.37	314.384	1	1	1	385.074	253.27	1	1
Butyrivibrio crossotus	1e-06	1	11745.8	1	1	5.91008	1	7102.3	3585.44	1	13.6777	21.8878	14.5532	1e-06	4634.32	116.622	1	1775.77	17288.3	1	9109.66	17.2719	1	1592.75	22.7955	2282.2	17408.4	1	325.774	11078.1	1	15880
Butyrivibrio fibrisolvens/Pseudobutyrivibrio ruminis	1e-06	1	1	1	1	1	1	1	1	1	1	1	1	1e-06	59.4097	142.733	1	58.4388	1588.5	1177.59	1	12.337	1	1	1	1	1	1	1	1	757.254	1
Caldicoprobacter faecalis/Catabacter hongkongensis/Caloramator australicus	1e-06	1	1	1	1	1	1	1	1	1	1	1	1	1e-06	1	1	1	89.9425	565.625	264.61	1	1	1	1053.61	1	1	1	1	2752	1	1	1
Caloramator australicus/Gracilibacter thermotolerans/[Clostridium] clariflavum/Natranaerovirga pectinivora	1e-06	1	1	1	1	1	1	1	1	1	1	1	1	1e-06	226.482	1	1	124.112	32.6839	1	231.866	1	1	140.856	1	1	1	1	1	1	1	1
Caloramator australicus/Gracilibacter thermotolerans/[Clostridium] clariflavum/Natranaerovirga pectinivora	1e-06	1	1	1	1	1	1	1	1	1	1	1	1	1e-06	192.474	1	1	104.521	27.4496	1	199.812	1	1	120.285	1	1	1	1	1	1	1	1
Candidatus Soleaferrea massiliensis	1e-06	283.366	1	1	7.57922	1	73.0353	1	1	1	1	2191.79	1	1e-06	187.846	1	1	18.7363	765.127	1	47.1402	1	1	556.097	1	48.3661	437.722	1	1	1	71.3811	48.9685
Candidatus Soleaferrea massiliensis/[Clostridium] methylpentosum	1e-06	1	1	1	1	1	1	1	1	1	1	1	1	1e-06	1	83.0095	1	65.9291	190.69	1	135.098	5.6869	7.12728	91.0461	1	4.76382	60.9219	115.823	25.9708	27.1082	1	1
Candidatus Soleaferrea massiliensis/Harryflintia acetispora/Hydrogenoanaerobacterium saccharovorans/Paludicola psychrotolerans	1e-06	1	1	1	132.219	1	574.223	1	1	1	1	1	1	1e-06	1	1	1	1	14.033	24.2231	1	1	1	17.5743	1	42.103	1	1	1	1	1	1
Candidatus Soleaferrea massiliensis/Harryflintia acetispora/Negativibacillus massiliensis/Paludicola psychrotolerans	1e-06	274.371	1	1	7.30438	1	52.9404	1	1	1	1	1	1	1e-06	1	1	1	17.7175	1	1	35.5675	1	1	539.762	1	1	424.179	1	1	1	1	46.4559
Candidatus Soleaferrea massiliensis/Hydrogenoanaerobacterium saccharovorans	1e-06	1	1	1	136.666	1	589.305	1	1	1	1	1	1	1e-06	1	1	1	1	14.725	24.9892	1	1	1	17.7933	1	44.2118	1	1	1	1	1	1
Candidatus Stoquefichus massiliensis	1e-06	1	1	1	7.97423	1.33172	1	7.34858	1	1	7.42545	6.57832	1	1e-06	245.111	635.968	1	208.391	17.1232	1	98.6335	1.80558	185.019	572.622	275.588	308.014	30.1585	404.231	365.758	1	815.844	1
Capnocytophaga canimorsus/Croceibacter atlanticus	8.74691e-05	0.0114326	0.0114326	0.0114326	0.0114326	0.0114326	0.0114326	0.0114326	0.0114326	0.0114326	0.0114326	0.145298	0.0114326	0.0154247	0.0570989	0.0320647	0.0799973	0.322868	0.330484	0.177865	0.00863207	0.00146697	0.115762	0.60693	0.520294	0.00552241	0.0043218	6.48313e-05	0.0326143	0.00847241	0.0168121	6.48313e-05
Caproiciproducens galactitolivorans/[Clostridium] leptum	1e-06	1	1	1	1	1	1	1	1	1	1	1	1	1.45219e-05	6.19082	4.02087	0.0688615	1.33273	8.54396	0.0688615	7.32921	0.102976	3.86046	70.687	0.0688615	28.0847	0.0688615	0.0688615	0.0688615	0.0688615	0.0688615	0.307688
Catabacter hongkongensis	1e-06	1	1	1	1	1	1	1	1	1	1	1	1	1.30792e-05	26.7676	0.0764571	2.659	12.8009	34.3595	166.511	6.94492	13.3285	5.62694	169.138	0.0764571	1.81557	5.27039	0.0764571	30.3871	0.0764571	12.6036	0.0764571
Catabacter hongkongensis/Cellulosilyticum lentocellum	1e-06	1	1	1	1	1	1	1	1	1	1	1	1	1e-06	376.589	275.559	1	298.857	416.816	1	195.309	1	1	1	1	93.02	156.886	1	1	1	1	1
Catabacter hongkongensis/Clostridium botulinum/Clostridium subterminale/Gracilibacter thermotolerans	1e-06	1	1	1	1	1	1	1	1	1	1	1	1	1e-06	1	1	1	1	25.7114	1	4.277	1	1	39.4525	1	1	1	1	39.2512	1	1	1
Catabacter hongkongensis/Clostridium subterminale/Gracilibacter thermotolerans	1e-06	1	1	1	1	1	1	1	1	1	1	1	1	1e-06	1	1	1	1	29.1461	1	4.79662	1	1	44.355	1	1	1	1	43.6893	1	1	1
Catabacter hongkongensis/Desulfotomaculum nigrificans	1e-06	1	1	1	1	1	1	1	1	1	1	1	1	1e-06	220.918	1	1	869.041	57.5735	198.772	482.542	1	1	1	1	35.2145	104.828	23.4133	1	1	158.024	1
Catabacter hongkongensis/Desulfotomaculum nigrificans	1e-06	1	1	1	1	1	1	1	1	1	1	1	1	1e-06	1	1	1	1	1	1	10.2521	1	1	1	1	1	48.1241	1	1	1	1	1
Catabacter hongkongensis/Gracilibacter thermotolerans	1e-06	1	2.17855	1	1	1	1	1	1	1	1	1	1	1e-06	217.54	1	1	43.6086	279.79	1	271.081	1	7.00192	153.608	1	148.313	42.0227	1	1	185.907	1	1
Catabacter hongkongensis/Gracilibacter thermotolerans	1e-06	1	2.06947	1	1	1	1	1	1	1	1	1	1	1e-06	204.565	1	1	40.4846	263.17	1	258.463	1	6.23492	148.735	1	135.347	39.7434	1	1	175.274	1	1
Catabacter hongkongensis/Gracilibacter thermotolerans/Desulfotomaculum nigrificans	1e-06	1	1	1	1	1	1	1	1	1	1	1	1	1e-06	1	1	1	1	1	1	11.4403	1	1	1	1	1	54.3109	1	1	1	1	1
Catabacter hongkongensis/Gracilibacter thermotolerans/Ruminiclostridium hungatei/Ruminococcus flavefaciens	1e-06	1	1	1	1	1	1	1	1	1	1	1	1	1e-06	20.3365	1	1	1	74.1273	1	55.9358	1	18.3063	206.965	1	1.81344	1	1	1	1	1	1
Catabacter hongkongensis/Gracilibacter thermotolerans/Ruminococcus flavefaciens	1e-06	1	1	1	1	1	1	1	1	1	1	1	1	1e-06	25.4979	1	1	1	92.4795	1	68.7267	1	24.5855	253.534	1	2.2845	1	1	1	1	1	1
Cellulosilyticum lentocellum	1e-06	1	1	1	1	1	1	1	1	1	1	1	1	1e-06	264.043	187.485	1	208.461	292.061	1	138.858	1	1	1	1	64.2193	110.992	1	1	1	1	1
Christensenella minuta	1e-06	1	1	1	1	1	1	1	1	1	1	1	1	3.57902e-05	0.0279406	0.0279406	0.0279406	1.1893	8.28346	5.8161	0.777062	0.0279406	0.0279406	6.04078	0.0279406	0.0279406	0.0279406	0.0279406	4.66425	0.0279406	0.0279406	0.0279406
Citrobacter amalonaticus	1e-06	1	1	1	1	1	1	1	1	1	1	1	1	1e-06	1	1	1	1	14278.9	1	1	1	1	1	1	1	1	1	1	1	1	1
Citrobacter freundii	0.0346094	0.304474	0.378718	0.42697	0.507967	0.287703	0.963202	1.19401	0.216367	0.284828	0.743992	0.209142	0.383647	1e-06	12054	13242.7	111.802	1	1620.69	626.115	1	1	987.368	1	1	2271.62	1	8154.86	1712.57	1	1166.61	29453.4
Citrobacter freundii/werkmanii	1e-06	1	199.192	1	1	1	166.076	95.6576	175.496	1	1	1	1	1e-06	1434.88	415.118	1	1	1	13.2759	1	1	1	1	1	1	1	1	1	1	1	1
Citrobacter koseri/Cronobacter sakazakii/Salmonella enterica	1e-06	26.2871	1	1	1	1	1	1	1	1	1	1	1	0.000139872	0.00714939	0.00714939	0.0537494	0.00714939	0.00714939	0.217458	0.00714939	0.00714939	0.00714939	0.00714939	0.00714939	0.00714939	0.00714939	0.00714939	0.0341157	0.00714939	0.00714939	0.00714939
Citrobacter koseri/Cronobacter sakazakii/Salmonella enterica	1e-06	26.1744	1	1	1	1	1	1	1	1	1	1	1	0.000140977	0.00709335	0.00709335	0.0535216	0.00709335	0.00709335	0.211316	0.00709335	0.00709335	0.00709335	0.00709335	0.00709335	0.00709335	0.00709335	0.00709335	0.0345243	0.00709335	0.00709335	0.00709335
Citrobacter murliniae	0.0111891	0.237826	0.533133	0.463285	0.560263	0.264923	1.3945	1.1925	0.291469	0.23488	0.732246	0.189179	0.495493	1e-06	421.322	1880.46	20.9581	1	14.7768	1	1	1	282.059	1	1	178.107	1	1498.26	521.967	1	369.078	7657.59
Citrobacter murliniae/Enterobacter asburiae/Klebsiella aerogenes	0.000197998	1.12044	0.418783	0.395104	0.269716	0.232612	1.58886	1.11611	0.286879	2.95746	0.717318	0.0889685	0.379423	1e-06	299.264	257.373	16.4724	1	234.784	1	323.934	1	162.368	157.408	1	1.31848	1	95.6111	31.2305	373.093	14.8107	510.27
Citrobacter youngae/Enterobacter ludwigii	1e-06	1	1	1	1	1	1	1	1	1	1	1	1	1e-06	44.7994	1	1	1	1	1	91.4012	1	3.35914	1	1	1	1	1	1	1	1	1
Citrobacter youngae/Enterobacter ludwigii	1e-06	1	1	1	1	1	1	1	1	1	1	1	1	1e-06	42.2078	1	1	1	1	1	87.0699	1	3.0239	1	1	1	1	1	1	1	1	1
Cloacibacillus evryensis	8.74137e-05	0.559717	0.743869	0.189769	0.152824	0.0819145	0.612591	0.0927372	0.542747	0.0114399	0.0114399	1.9164	0.597173	0.000207247	0.00482516	0.00482516	0.00482516	6.44708	9.09665	526.934	0.119985	600.537	624.967	3.38373	95.7535	2.41871	0.43672	0.00482516	0.00482516	0.00482516	0.00482516	0.00482516
Clostridium aminobutyricum/Aminipila butyrica/Anaerovorax odorimutans	1e-06	1	30.2265	1	32.656	1	1	1	8.87783	1	1	1649.06	1	9.45994e-05	7.55964	4.16035	0.0105709	30.7815	34.3266	0.0105709	17.5048	0.0105709	29.8114	38.6448	0.0105709	1.54567	2.18642	1.89176	13.187	5.57103	5.34586	1.70969
Clostridium beijerinckii	1e-06	1	1	1	1	1	1	1	1	1	1	1	1	1e-06	222.315	1	1	1	1377.34	1	1	1	134.282	872.257	1	1	1	1	1	1	1	1
Clostridium botulinum	1e-06	1	1.64405	1	1	1	1	1	1	1	1	1	1	1e-06	106.079	1	1	1	14.0745	1	180.493	503.12	1	327.108	1	1	5.3569	1	2738.09	925.322	1	1
Clostridium botulinum/subterminale	1e-06	1	1	1	1	1	1	1	1	1	1	1	1	1e-06	1	1	1	1	1	1	544.407	1	1	1226.16	1	1	1	1	1	1573.53	15.7169	1
Clostridium intestinale	1e-06	1	1	1	1	1	1	1	1	1	1	1	1	1e-06	1	44.3832	1	1	1	1	417.043	1	1	1	1	1	1	1	1	3454.31	1	1
Clostridium paraputrificum	1e-06	1	15.7414	1	1	1	1	1	271.913	1	1	1	1	1e-06	1	1	1	1	1	1	1	1	1	1	1	1	1	1	1	1	1	1
Clostridium perfringens	1.46138e-05	0.0684286	0.0684286	0.0684286	0.0684286	0.634887	0.0684286	0.0684286	0.0684286	0.0684286	0.0684286	0.0684286	0.0684286	1e-06	1	1	1	1	1	1	1	1	1	1	1	1	1	1	1	1	1	1
Clostridium phoceensis/Intestinimonas massiliensis	1e-06	1	1	1	1	1	1	1	1	1	1	1	1	1e-06	1	1	1	75.172	503.741	187.246	881.808	1	1	648.813	1	788.325	1	1	1	1	1	1
Clostridium septicum/Gracilibacter thermotolerans	1e-06	13.193	1	1	1	1	1	1	1	1	1	2.7191	1	1e-06	15.7529	18.3225	1	415.374	17.2453	1	1417.47	1	1	362.745	1	62.3941	129.606	1	203.08	1442.61	1	8.55362
Clostridium sporogenes	1.00907e-05	0.099101	0.099101	0.099101	0.099101	0.099101	0.099101	0.099101	0.099101	0.099101	0.099101	0.099101	0.099101	1e-06	1	1	1	1	2632.4	1	74.4148	304.542	1	48.6307	1	1	1	1	7782.19	72.8304	1	1
Clostridium tertium	1e-06	1	1	1	910.387	396.408	396.334	1238.85	1	87.9605	1	722.332	1	1e-06	1	1	1	1	1	1	1	1	1	1	1	453.413	1	1	104.936	731.433	1	682.085
Collinsella aerofaciens	1e-06	1	1236.45	123.634	21593.4	1	9866.09	1895.16	766.22	39.3423	1	352.735	62.5196	1e-06	1838.28	2912.28	83.5659	17712.3	1987.28	1356.46	654.655	189.031	1547.89	379.58	1	1683.86	96.2771	192576	1	1	49746.1	698.563
Collinsella aerofaciens/intestinalis/stercoris/tanakaei	1e-06	1	1	1	1	1	1	1	1	1	1	1	1	1e-06	1	1	1	1	40.8865	101.106	79.8447	7.81345	1	186.799	1	1	104.953	1	1	1	81.9613	1
Collinsella aerofaciens/intestinalis/stercoris/tanakaei	1e-06	1	1	1	1	1	1	1	1	1	1	1	1	1e-06	1	1	1	1	40.0565	100.752	80.5921	7.61123	1	189.933	1	1	101.081	1	1	1	80.9964	1
Coprobacillus cateniformis	1e-06	1	1	1	1	1	1	1	1	1	1	1	1	1e-06	1	1	1	1	1	1	1	1	1	1	46.4833	1	1	1	1	1	1	1
Coprococcus catus	1e-06	1	1	1	1	1	1	1	1	1	1	1	1	1e-06	513.836	266.79	1	1	199.613	1	101.466	1	1	1	1	508	1	1	1	1	1340.99	1
Coprococcus catus/Faecalicatena orotica/[Clostridium] hylemonae	1e-06	1	465.857	1	1	1	1	4.02875	1	1	1	154.576	1	0.00233761	0.580093	3.0978	0.000427788	1.76806	0.522129	1.20354	0.429285	0.27544	0.245542	0.142778	0.000427788	0.296825	1.53944	6.96698	0.402419	0.332602	1.67464	0.00578829
Coprococcus comes	1.47845e-05	0.0676383	5.09816	0.0676383	34.0328	0.0676383	23.5589	31.9401	7.2575	0.0676383	7.25697	289.515	0.0676383	1e-06	1112.64	266.945	1	5103.91	852.109	1	7283.01	137.71	1	1	1	16584.9	1150.93	1	1	5563.76	9573.86	1027.35
Coraliomargarita akajimensis	1e-06	1	1	1	1	1	1	1	1	1	1	1	1	1e-06	120.399	1	1	8534.93	1	1	1	30.8426	1	1	403.237	1	1	1	1	1	1	1
Cronobacter dublinensis/muytjensii	1e-06	1	1	1	1	1	1	1	1	1	1	1	1	1e-06	1	1	1	1	1	1	1	1	1	1	1	1	1	1	3053.36	1	1	1
Cronobacter dublinensis/sakazakii	1e-06	1	1	1	1	1	1	1	1	1	1	1	1	1e-06	966.842	84.4467	1	1	1	3687.26	1	1	1	1	1	1	1	1	1	1	1	1
Cronobacter muytjensii	1e-06	1	1	1	1	1	1	1	1	1	1	1	1	1e-06	1	1	1	1	1	1	1	1	1	1	1	1	1	1	3851.6	1	1	1
Cronobacter sakazakii	0.00125086	4.37521	0.0728672	0.000799447	0.000799447	0.0684868	0.379555	0.131649	0.0772636	4.74594	0.305306	0.000799447	0.000799447	0.000412507	0.0238605	0.0024242	0.0024242	0.0024242	0.0024242	0.119763	0.0106924	0.0024242	0.003988	0.0024242	0.0024242	0.0024242	0.0024242	0.0902583	3.09004	0.256683	0.0024242	6.3943
Cuneatibacter caecimuris	1e-06	1	1	1	7.84215	1	4.41837	1	1	1	1	1	1	1e-06	1	39.7043	1	207.836	574.858	1	79.9886	3.07622	52.1921	1	1	8.78942	61.1508	1	104.386	90.6744	1	1
Desulfitobacterium hafniense/Desulfitobacterium metallireducens/Desulfosporosinus youngiae	1e-06	1	1	1	1	1	1	1	1	1	1	1	1	1e-06	1	1	1	1	7.67533	1	30.179	1	1	25.0415	1	1	1	1	1	1	1	1
Desulfosporosinus acidiphilus/orientis	1e-06	1	1	1	1	1	1	1	1	1	1	1	1	1e-06	1314.55	1	1	1	2096.45	1	1575.05	5.76538	1	1	1	1	1	1	1	1	1	1
Desulfotomaculum nigrificans	1e-06	1	9.57577	1	95.7836	1	186.862	1	6.43643	1	1	1	21.4217	1e-06	1	1	1	1	1	137.534	118.799	130.912	1	1	1	1	1	1	1306.07	1	1	1
Desulfovibrio desulfuricans	0.000182571	0.167124	1.78567	0.00547733	1.11968	0.00547733	1.14099	0.0594659	1.67735	0.00547733	0.00547733	2.82013	1.08553	0.00182972	0.264688	0.000546531	0.0240673	0.37126	0.574949	0.90756	0.0801034	0.649832	5.67706	0.877388	3.06913	0.286753	0.0200225	0.000546531	1.9225	1.77417	0.000546531	0.0649663
Desulfovibrio piger	0.000529959	0.589022	2.97559	0.697786	0.729489	0.312994	0.603147	0.193171	1.73949	0.23073	0.0214667	3.64336	0.562409	1e-06	9555.65	2622.09	3016.68	1119.53	1585.27	884.846	981.033	7449.24	1659.42	1954.09	607.371	2464.97	896.603	6145.84	3912.04	7713.47	3116.61	1
Dielma fastidiosa	4.38757e-05	0.0565177	0.0246917	0.178011	0.62695	0.0227917	0.0227917	0.0227917	0.0227917	0.0227917	0.0227917	6.39418	0.0227917	0.000445029	0.00224705	0.226765	0.00224705	0.302518	0.220152	0.00224705	0.0191586	0.0025083	0.0777098	6.97937	0.00224705	0.279953	0.0838697	2.3011	14.2041	0.00224705	0.616681	0.428972
Dorea Candidatus Dorea massiliensis	1e-06	1	1	1	13.0028	1	1	4.01118	1	32.6774	1	129.889	1	0.00368085	0.212846	0.0429267	0.000271676	0.000271676	0.0327861	0.000271676	0.0442877	0.00566858	0.400142	0.0751428	0.000271676	0.177525	0.167452	1.0227	0.0337256	3.4721	0.000271676	0.000271676
Dorea formicigenerans	0.000154103	1.06208	0.803318	3.0316	0.484507	0.735198	0.627846	0.23963	5.09367	0.00648916	0.00648916	0.480352	2.47533	0.00222825	4.82814	7.98761	0.000448783	7.93024	1.59028	0.000448783	4.19501	0.0112367	0.000448783	0.0488228	0.0147717	6.15707	4.39105	0.000448783	0.408683	8.2604	0.542807	0.0249922
Dorea longicatena	3.55084e-05	12.9858	16.6563	0.0281624	11.149	11.27	48.9421	28.3093	46.4807	5.95028	11.5477	14.5613	175.458	0.044717	0.0846276	0.0783213	0.0170067	0.163091	0.0417304	2.23629e-05	0.212378	0.0089452	2.23629e-05	0.00484245	2.23629e-05	0.339375	0.0125404	0.201826	0.0039342	0.0157671	0.131962	0.0669003
Eggerthella lenta	0.0215295	1.08449	7.54993	6.41276	1.59481	0.671612	0.814963	0.07932	7.86794	0.0700055	0.269194	0.109325	8.26084	0.0671543	0.0240738	0.00277903	0.000581784	0.00641352	0.0494211	0.519899	0.020095	0.00407836	0.00253568	0.285951	0.000261543	0.0350263	0.0106604	0.00188914	0.00345249	0.00546273	0.00310004	0.0117227
Eisenbergiella massiliensis	1e-06	1	1	1	124.827	1	1	1	1	1	1	1	1	1e-06	106.349	351.013	1	109.971	504.359	1	540.325	1	35.5005	1	1	770.238	47.9592	1	645.51	249.962	1	28.2265
Eisenbergiella tayi	1e-06	1	3.04298	1	1042.23	1	332.062	1	1	1	17.6649	1	1	1e-06	1	111.921	1	19.0845	143.329	1	195.665	13.6942	128.095	332.845	1	1668.93	118.956	1	714.261	1	1	68.4007
Enterobacter asburiae	1e-06	1	1	1	1	1	1	1	1	1	1	1	1	1e-06	1	1	1	1	1	3935.77	1	1	174.83	1	1	1	1	1	3722.2	1	1	1
Enterobacter asburiae/cloacae	1e-06	1	1546.7	1	1	1	496.704	1	685.629	166.429	1	1	1	1e-06	62.3317	1	1	1	1610.58	1918.78	1	6426.16	1	1	1	1	425.638	213.736	1	1	1	480.984
Enterobacter asburiae/cloacae/hormaechei/ludwigii	1e-06	1	1	1	1	1	1668.67	1	1	1	17.1476	8.99402	1	1e-06	973.527	1584.71	9157.74	347.51	844.155	1	8.23122	1	1	550.054	1	1	796.298	317.975	7.48812	1	337.663	1
Enterobacter asburiae/hormaechei	2.88221e-05	0.0346956	0.0346956	0.0346956	0.0346956	0.0346956	0.0346956	0.0346956	0.0346956	0.0346956	0.0346956	0.0346956	0.633539	1e-06	143.511	2309.75	1	2056.06	1160.82	1	18620.6	1	1	1	1	1	1	305.441	1	1	1050.24	2048.68
Enterobacter asburiae/Klebsiella aerogenes	0.000670523	0.0854282	0.157562	0.539794	0.208274	0.00149137	0.107852	0.481587	0.00149137	1.31131	0.187411	0.00149137	0.00149137	1e-06	1	1	1	1	1	1	1	1	1	1	1	63.886	1	1	1	1	1	359.325
Enterobacter asburiae/ludwigii	1e-06	1	1	1	1	1	1	1	1	1	1	1	1	1e-06	1	1	1	1	1	1	5814.35	1	1	1	1	1	1	1	1	1	1	1
Enterobacter cancerogenus/Kosakonia sacchari	1e-06	1	1	1	1	1	1	1	1	1	1	1	1	1e-06	1	54.1867	1	1221.01	256.95	1	1	1	1	1849.5	1	1	74.5099	1	1	1	388.313	1
Enterobacter cloacae	0.0287943	0.301431	0.794866	0.441799	0.461887	0.374225	1.51874	1.20883	0.54118	0.68114	0.636533	0.0812589	0.895988	1e-06	20058.4	20076	27392	6477.35	37538.6	5006.06	64541.7	205033	8748.33	26239.2	12352.2	4646.23	27849	6781.68	16618.1	100415	6425.44	26639.6
Enterobacter cloacae/hormaechei	0.000201283	0.00496812	0.00496812	0.00496812	0.00496812	0.00496812	0.00496812	127.534	0.00496812	2.13461	0.00496812	0.00496812	0.00496812	1e-06	1	1	1	1420.08	1	1	1	1	1	1	1	1	1	1	1	1	1	77.1153
Enterobacter cloacae/Kosakonia cowanii	1e-06	1	1	1	1	1	1	1	1	1	1	1	1	1e-06	521.816	1	1	1	71.2791	25321.2	5643.21	1	1	18.5026	8.06327	1	1957.68	1	4.52704	7.21272	1	1
Enterobacter cloacae/ludwigii	0.000751134	0.00133132	0.00133132	0.00133132	0.00133132	0.00133132	0.00133132	0.225865	0.00133132	0.00133132	0.00133132	0.00133132	0.0972345	1e-06	2062.01	1	1	23.0441	2412.18	1	5510.62	6512.68	6721.99	7.82165	1	42.0188	524.498	1	1	1	252.489	67.986
Enterobacter hormaechei	0.000627514	5.48396	0.166396	0.00159359	0.00159359	0.00159359	0.853176	0.0647241	0.131538	5.61973	0.00159359	0.00159359	0.00159359	0.000220397	0.00453727	0.00453727	0.00453727	0.00453727	0.00453727	0.00453727	0.00453727	0.00453727	0.00453727	0.00453727	0.00453727	0.00453727	0.00453727	0.00453727	0.00453727	0.00453727	0.00453727	6.61707
Enterococcus casseliflavus	0.00175465	0.0549395	1.04578	0.878483	12.6224	0.817338	28.1877	3.2448	1.74232	42.3855	81.4265	0.441517	0.365057	1e-06	19073	30623.6	103.481	1	28334.6	29999.3	8879.08	3086.81	14098.9	5566.19	1	4691.38	4621.9	21065.5	1	1574.54	1609.07	453.486
Enterococcus casseliflavus/gallinarum	1e-06	1	1	1	1	1	1	1	1	1	1	1	1	1e-06	7809.5	1317.81	68.5817	1	1	8718.91	1	1	1	1	1	1	1	351.311	1	1	473.257	1
Enterococcus faecalis	1e-06	1	41.0857	49.4541	80.769	1	62.5033	6.06563	43.8086	1	1	25.5366	45.5685	0.000106642	1.48181	9.46284	0.00937716	4.91382	0.00937716	90.8613	0.00937716	0.00937716	0.00937716	0.00937716	1476.41	60.3085	0.00937716	20.9978	0.469612	0.00937716	30.9274	0.694111
Enterococcus faecium/lactis	0.000152815	0.00654388	0.00654388	0.00654388	0.443335	0.00654388	1.14908	0.920979	0.00654388	0.00654388	0.00654388	0.139962	0.00654388	0.000213769	23.2562	8.98083	0.00467796	8.30077	90.6362	42.8052	0.00467796	20.7271	0.00467796	35.1412	354.37	163.824	12.1592	21.5907	18.7879	0.00467796	39.1211	6.25349
Enterococcus gallinarum	1e-06	1	1	1	132.928	1	294.8	1	69.4219	1683.85	1	1	1	1e-06	2089.82	325.12	1	1	1	5079.09	1	1	1	2484.34	1	58.004	1	1	1	1	480.538	1
Enterorhabdus caecimuris/mucosicola	1e-06	1	1	1	1	1	1	1	1	1	1	1	1	1e-06	932.264	356.727	1	65.3722	2629.66	3509.99	1075.08	547.764	1	2235.2	1	51.1088	1	1	1	310.6	1	1
Erwinia toletana/Pantoea ananatis/Pantoea dispersa	1e-06	1	1	1	1	1	1	1	1	1	1	1	1	1e-06	6.23162	57.3058	20.4464	1	1	1451.77	2.07404	1	549.707	5.80068	1	1	1	19.2233	34.4872	6.33952	1	1
Erysipelatoclostridium ramosum	1e-06	111.919	4.9725	1	852.132	73667.3	234.38	19477.6	17.2169	5252.4	2430.6	2230.77	3.29198	1e-06	1	1	1	4199.17	5435.55	2415.53	214.552	1	210.736	3144.36	662.564	6080.93	53.8542	1	1	1	311.471	1671.26
Escherichia coli	0.358211	1.50015	0.622933	0.89958	0.513737	0.721428	0.646777	0.412682	0.524234	1.52857	0.934869	0.195492	0.862959	0.245973	0.0373039	0.154505	0.0317892	0.00053296	0.00483041	0.233181	0.00019353	0.00501992	0.0156144	0.00168723	3.78558e-05	0.526606	0.00190957	0.198786	0.0561778	0.00125614	0.0734033	0.801472
Ethanoligenens harbinense	1e-06	1	15.5757	1	211.671	1	272.649	1	1	1	1	51.4494	1	1e-06	453.704	105.206	1	288.164	9518.22	1	257.829	1	1	3781.65	1	1602.18	478.022	16250.3	1061.31	1	256.877	1
Ethanoligenens harbinense/Ruminiclostridium thermocellum	1e-06	1	1	1	1	1	1	1	1	1	1	1	1	1e-06	311.625	31.1816	1	4.29907	107.623	1	37.4922	1	1	1	1	1	1	1	29.4828	1	1	1
Ethanoligenens harbinense/Ruminiclostridium thermocellum	1e-06	1	1	1	1	1	1	1	1	1	1	1	1	1e-06	314.022	32.4393	1	4.42237	108.966	1	37.3413	1	1	1	1	1	1	1	29.127	1	1	1
Ethanoligenens harbinense/Ruminococcus flavefaciens	1e-06	1	1	1	1	1	1	1	1	1	1	1	1	1e-06	484.412	313.349	1	599.581	4972.45	5110.97	144.993	1	89.6567	1363.01	1	3.57904	538.847	271.396	393.635	307.749	216.024	1
Eubacterium ramulus	1e-06	1	1	1	1	1	1	1	1	1	1	1	1	1e-06	518.125	1	1	691.719	2479.88	202.212	389.126	1	1	617.777	1	700.415	1374.16	1	1	2375.83	1	36.3345
Eubacterium ruminantium	1e-06	1	1	1	1	1	1	1	1	1	1	1	1	1e-06	12178.1	1	1	524.271	1	1	1	1	1	1	1	1	1	1	1	1	36.4044	1
Eubacterium ventriosum	1e-06	1	1	1	213.208	1	120.361	1	1	1	1	108.117	1	1e-06	191.837	944.93	1	649.92	31.541	1	1	1	1	271.85	1	2579.04	1	1	197.421	602.56	1	284.629
Faecalibacterium prausnitzii	1.78072e-05	0.0561572	1.22706	0.0561572	50.1564	0.886316	17.4805	9.46096	1.20199	0.0561572	0.0561572	1.97449	0.490363	2.86322e-05	106.681	89.221	16.6028	1339.9	41.348	21.1162	340.633	17.1886	83.6435	48.7345	0.786817	6.73926	81.3757	21.6842	63.4184	34.9964	287.954	9.44729
Faecalicatena contorta	1e-06	1	1	1	59.7572	1	1	1	1	1	99.7075	30.1731	1	1e-06	1	238.237	1	1	1	1	67.8321	1	1	1	1	248.12	1	1	1	1	1	53.6409
Faecalicatena contorta	1e-06	1	1	1	55.1438	1	1	1	1	1	91.8224	28.8519	1	1e-06	1	212.764	1	1	1	1	62.9936	1	1	1	1	222.141	1	1	1	1	1	49.1923
Faecalicatena contorta/fissicatena/orotica	1e-06	1	1	1	1	1	1	1	1	1	1	1	1	1e-06	1	129.377	1	13.7638	136.846	1	25.3543	1	1	1	1	63.4459	1	1	134.116	1	376.417	1
Faecalicatena contorta/fissicatena/orotica	1e-06	1	1	1	1	1	1	1	1	1	1	1	1	1e-06	1	115.434	1	12.3944	125.328	1	23.5502	1	1	1	1	56.7736	1	1	124.575	1	340.175	1
Faecalicatena orotica	1e-06	1	1	1	171.177	1	30.8334	92.5116	1	1618.7	1	278.061	1	1e-06	1242.21	433.746	1	464.127	77.9994	1	144.451	9.10482	1532.34	106.486	1	11.556	631.026	1	3150.83	2933.61	193.184	1
Faecalicatena orotica/[Clostridium] clostridioforme	1e-06	1	1	1	1	1	1	1	1	1	1	1	1	1e-06	1	1	1	1	74.8713	1	1	1	1	2434.11	1	204.339	1	1	1	1	1	13.5906
Faecalicoccus pleomorphus	1.44208e-05	0.190794	0.835409	0.229034	5.22992	0.215464	0.574518	0.552844	2.84658	0.400055	0.794444	6.33918	2.96354	3.81242e-05	0.342895	0.390754	0.0262301	1.07302	0.954486	2.8795	1.68401	0.0262301	0.285829	1.53708	4.90986	0.759091	0.372733	0.0262301	0.0262301	0.0262301	0.0262301	0.0262301
Finegoldia magna	4.27371e-05	0.0233988	0.0233988	0.0233988	0.0233988	0.0233988	0.0233988	0.0233988	0.0233988	0.0233988	0.0233988	0.0233988	0.0233988	1e-06	1	1	1	1	1	1	1	2157.99	1	1	1	1	1	18.4087	1	1	1	1
Flavonifractor plautii	0.0187856	1.40187	3.37497	2.74202	4.99275	1.24553	4.48419	0.878077	3.46773	0.833855	1.21831	3.51511	3.69392	0.012502	1.20807	1.07838	7.99871e-05	0.43601	1.80045	1.44885	5.3325	0.204891	0.431247	1.17978	0.00475657	1.39216	4.12392	0.187956	0.971546	4.61634	0.142714	1.00026
Flavonifractor plautii/Intestinimonas gabonensis/Intestinimonas massiliensis/Pseudoflavonifractor capillosus	0.00158826	0.645396	0.605819	3.28873	0.682366	0.0585629	0.129947	0.00693057	0.804472	0.000629618	0.000629618	0.0176475	4.20676	0.00046805	3.80457	9.42216	0.00213652	0.649679	1.80627	2.32067	3.42428	0.00213652	0.00213652	2.30532	0.00213652	2.74341	1.09056	7.64322	5.75779	14.2474	10.5695	0.00213652
Flavonifractor plautii/Intestinimonas massiliensis/Pseudoflavonifractor capillosus	0.000306188	1.11539	0.427129	2.50055	2.62056	0.0289243	0.285376	0.0848244	7.83164	0.00326597	0.34269	1.34987	2.16085	0.0201655	0.0647154	4.95895e-05	4.95895e-05	0.00514139	0.0739813	4.95895e-05	0.0114377	0.020472	0.0211093	0.268589	4.95895e-05	0.0945605	4.95895e-05	4.95895e-05	0.526001	4.95895e-05	4.95895e-05	0.00735711
Flavonifractor plautii/Pseudoflavonifractor capillosus	1e-06	499.141	543.034	934.695	513.429	1	231.114	88.4224	1	1	1	1	1	1e-06	5243.71	13076	1	35334.1	8053.7	1	2448.5	1	1	1	1	150.079	6201.44	1	18959.2	12514.7	1	711.831
Flintibacter butyricus	0.022653	0.00991389	0.486202	0.0450099	0.36758	0.00305448	0.295806	0.00953762	1.45499	0.21442	4.41442e-05	0.0573507	1.71852	1e-06	61208.3	13489.2	1	17809.3	28910.6	1	2090.21	1	1	1	1	7603.45	5232.51	1	1	23416.8	72.8088	19821.4
Fournierella massiliensis	1e-06	1	1	1	25.0052	1	1	1	1	1	1	1	1	1e-06	1	1	1	25.1109	1	4273.14	43.1965	1	1	1	1	1	1	1	1	1	1	1
Franconibacter pulveris	1e-06	1	1	1	1	1	1	1	1	1	1	1	1	1e-06	1475.69	1941.41	251238	1	1	98294.4	207.904	1	8.6276	192.475	1	1	1	7292.04	151745	119.661	44070.5	1
Fusicatenibacter saccharivorans	1e-06	1	1	1	1	1	1	1	1	1	1	1	1	1e-06	363.208	504.247	1	1219.24	281.535	438.924	177.815	19.7271	17.4733	1	1	141.107	260.318	8522.94	1	149.77	6223.7	73.7222
Fusicatenibacter saccharivorans/[Clostridium] clostridioforme	0.000152218	0.142082	0.00656951	0.00656951	0.212229	1.72076	1.25521	0.439856	1.9589	2.51218	0.00656951	2.46418	0.00656951	1e-06	167.339	1	1	51.5883	76.3303	1	2242.98	1	1	1	1	118.149	1	1	1	360.529	1	348.874
Gemmiger formicilis	1e-06	1	1	1	1	8.01598	490.063	1	1	1	1	1	1	1e-06	1436.67	1645.75	372.818	1602.92	815.503	616.399	2452.86	315.181	1	841.617	1	39.0639	19839.3	2293.46	101.737	1	1439.06	1
Gemmiger formicilis/Subdoligranulum variabile	1e-06	1	9.46017	1	1	1	1	1	1	1	1	1	1	1e-06	1	1	1	1	1	166.594	59.3738	1	1	1	1	1	1359.12	1	1	1	2963.08	1
Gordonibacter pamelaeae	1e-06	34.2579	288.808	313.924	68.5622	1	18.8262	1	295.684	1	1	1	226.827	1.24135e-05	0.0805577	0.0805577	0.0805577	0.0805577	5.38017	7.85753	0.0805577	0.717776	2.02025	2.49833	0.0805577	0.807296	3.40488	0.0805577	7.98703	0.0805577	0.0805577	0.0805577
Hespellia porcina	0.000134177	0.00745287	0.00745287	0.00745287	0.00745287	0.305667	0.00745287	0.00745287	0.00745287	0.00745287	0.376155	0.00745287	0.00745287	1e-06	166.341	118.505	1	17.9506	30.1745	1	16.4253	1	1	1	1	25.3955	10.5276	1	499.264	91.1105	1	1
Holdemania filiformis	1e-06	1	1	1	1	1	1	1	1	1	1	12.551	1	1e-06	117.111	46.1994	1	43.2763	193.741	1	122.175	1	1	52.6037	1	1	1	651.511	174.22	1	45.4059	1
Hungatella hathewayi	0.0015126	0.381063	0.247756	0.806457	0.906214	0.447645	1.08866	0.842016	0.438891	0.582582	1.24622	19.1252	0.289848	1e-06	1580.26	2172.53	30026.5	1020.26	11816.7	1	1593.86	1	4866.18	78183.5	1	3257.34	6159.63	12166.1	25664.3	688.628	1468.49	6366.03
Hungatella hathewayi/[Clostridium] indolis/[Clostridium] saccharolyticum	1e-06	1	1	1	1	1	1	1	1	1	1	1	1	1e-06	256.858	1	1	20.4963	1	1	3026.5	1	1	1	1	123.29	8824.31	1	1	1	1	1
Hydrogenoanaerobacterium saccharovorans/Ruminococcus champanellensis	1e-06	1	1	1	29.8028	1	52.6144	95.9377	1	1	1	13.1756	1	1e-06	536.134	976.468	1	2306.02	1760.61	1	102.115	1	1	720.285	1	247.431	36.1328	163.635	863.82	2102.19	273.206	78.428
Intestinimonas butyriciproducens	0.0362132	0.498256	1.10355	1.97859	2.02993	0.539019	1.35272	0.214689	1.65447	0.104046	0.216943	0.0894196	2.05925	0.0159881	0.175828	0.40495	0.122041	0.122071	0.372433	0.456723	2.41833	6.25464e-05	0.0060186	0.326667	0.00298486	0.558112	0.615488	0.566416	0.524185	1.80344	0.525659	0.149949
Intestinimonas butyriciproducens/gabonensis/massiliensis/timonensis	1e-06	1	1	1	1	1	1	1	1	1	1	1	1	1e-06	549.088	1243.94	1	166.785	1392	148.685	1273.43	1	1	5937.19	1	426.183	41.2098	1	857.623	1541.71	1	1
Intestinimonas butyriciproducens/massiliensis/timonensis	1e-06	1	21.7456	1	783.334	1	219.293	1	51.2776	1	1	1	1	0.000758109	0.00131907	0.494221	62.8087	1.66714	14.7905	0.00131907	6.54597	0.00131907	5.56594	94.2954	0.00131907	1.86494	13.0378	2.52353	9.84307	0.226023	3.99968	0.00131907
Intestinimonas butyriciproducens/timonensis	1e-06	1	1	1	23.1924	1	1	1	1	1	1	1	1	1e-06	13405.2	1	1	12068.9	1	1	117.69	1	1	238.799	1	53.8646	1469.9	1	328.799	1	1	1
Intestinimonas gabonensis	1e-06	1	1	1	1	1	1	1	1	1	1	1	1	1e-06	1	1	1	1	2546.21	3332.02	978.086	1	1	1198.93	1	764.347	424.487	1	1918.49	1	534.7	1
Intestinimonas gabonensis/massiliensis	0.00215932	0.000463108	0.234514	0.63845	0.236501	0.0246137	0.192218	0.000463108	0.0285383	0.000463108	0.0684461	0.27106	0.116918	0.00656466	0.358029	1.03867	0.000152331	0.457625	6.2287	0.000152331	0.477528	0.000152331	0.012626	0.979901	0.000152331	0.402683	0.898427	0.0608131	0.273062	0.20695	0.000152331	0.213834
Intestinimonas massiliensis	1e-06	1	1	1	32.1003	1	1	1	1	1	1	1	1	1e-06	10956.6	5178.59	1	564.732	5696.7	1	434.521	1	1	1	1	1765.23	85.5895	1	136.743	288.111	1	46.3314
Klebsiella aerogenes	1e-06	1	1	1	1	1	1	1	1	1	1	1	1	1e-06	627.974	1	1	1	469.452	371.713	555.844	23128.4	4093.43	359.086	1	220.223	1	1	1	33.9436	1	1
Klebsiella aerogenes/Kluyvera cryocrescens	1e-06	1	1	1	1	1	1	1	1	1	1	1	1	1e-06	1379.09	1	1	1	1317.55	1	1016.53	1	38.3432	1	1	1	22.1899	1	1	1	1	1
Klebsiella oxytoca	0.00129219	0.956758	0.58441	1.69652	2.8069	0.618096	1.34184	0.418529	0.784219	0.968505	1.0893	0.457779	1.17991	1e-06	3848.39	702.112	495.345	1	2490.84	3853.91	1	1	2135.13	14070.2	1	305.343	639.485	351.746	1	1	95.5615	3153.68
Klebsiella oxytoca/pneumoniae	1e-06	1	1	1	1	1	1	1	1	1	1	1	1	1e-06	1	1	1	1	1	1	1	1	1	10915.6	1	1	1	1	1	1	1	1
Klebsiella pneumoniae	0.00067057	1.25309	1.07557	0.00149127	4.23968	0.0828746	15.9141	0.00149127	0.00149127	0.00149127	0.237116	0.0193995	1.96442	1e-06	49457.6	35573.4	13093.5	86036.8	2110.07	1	43.7141	36811.2	24.1828	33899.9	9.9111	139.046	41247.4	23105	2968.07	4732.74	34167.2	1
Klebsiella pneumoniae/variicola	1e-06	124.746	1	1	689.491	98.9847	1	1	53.2468	1	1	1	264.766	1e-06	3727.59	2413.56	1235.19	16248.1	2352.04	1	33.8128	21576.2	10.3078	10011.8	1	1	8297.1	1464.11	291.809	66.883	637.077	1
Klebsiella variicola	1e-06	160.388	110.022	1	297.153	1	1	1	1	1	1	1	102.912	1e-06	20226	15132.6	5179.9	25388.5	6280.42	1	93.3659	30731.2	61.822	34905.3	12.5706	1	18848	12284.5	1295.23	4260.37	11487.9	1
Kluyvera ascorbata	1e-06	108.903	13.3037	1	3.24773	1	12.5669	23.7155	1	76.2795	140.971	1	1	1e-06	392.983	284.654	47.7577	1	205.261	1	1	1	1	1	1	2.90538	1	64.8276	1	1	1	77.9662
Kluyvera georgiana	0.00113654	5.30334	0.0576413	0.140146	0.00087986	0.084556	0.427519	0.11928	0.150148	6.34839	0.169331	0.00087986	0.00087986	0.000418957	0.00238688	0.00238688	0.00238688	0.00238688	0.00238688	0.00238688	0.00238688	0.00238688	0.00238688	0.00238688	0.00238688	0.00238688	0.00238688	0.00238688	0.00238688	0.00238688	0.00238688	5.99347
Kosakonia cowanii	1e-06	1	1	1	1	1	1	1	1	1	1	1	1	1e-06	434.849	1	1	1	1	10306.2	33.0106	1	1	13.2912	1	1	427.921	1	1	1	1	1
Lachnoclostridium phytofermentans	1e-06	1	1	1	1	1	1	1	1	1	1	1	1	1e-06	39.8825	1	1	49.1248	188.605	1	1	1	1	1	1	25.8818	1	1	1	1594.47	1	8.9641
Lachnoclostridium phytofermentans	1e-06	1	1	1	1	1	1	1	1	1	1	1	1	1e-06	1	1	1	1	1	1	1	1	1	1	1	1	1	1	1	615.476	1	1
Lachnospira pectinoschiza	1e-06	1	1	1	2791.05	1	3222.81	1	1	1	1	1	1	1e-06	1197.73	11206	1	2004	2213.28	1	4791.87	2340.17	45.6435	1078.7	1	7487.61	55.0613	1473.64	2356.37	5464.97	4589.94	13.2312
Lactobacillus animalis/murinus	1e-06	1	29.3676	106.119	90.4709	2.96763	35.3188	8.35853	100.806	1	1	27.7329	44.3022	1e-06	1	1	1	1	1	1	1	1	1	1	1	1	1	1	1	1	1	1
Lactobacillus animalis/murinus	1e-06	1	26.7564	96.4087	83.7097	2.72558	32.3184	7.65443	90.5164	1	1	24.8239	39.1609	1e-06	1	1	1	1	1	1	1	1	1	1	1	1	1	1	1	1	1	1
Lactobacillus mucosae	1e-06	1	1	1	1	1	1	1	1	1	1	17.89	1	1e-06	1	1	1	1	1	1	1	1	1	1	1	1	1	1	1	1	1	1
Lactobacillus ruminis	1e-06	1	1	1	1	287.758	1	28.9441	1	1	1	1	1	1e-06	18.6418	27417	1	1	1	1	1	1	1	1	20.0039	92.0831	1	1	1	1	17644.7	1
Lactococcus lactis	1e-06	1	1	1	1	1	1	1	1	1	1	1	1	1e-06	1	1	1	1	1	1	1	1	1	1	1	569.305	1	1	1	1	1	5.53496
Lactonifactor longoviformis	1e-06	1	1	1	8.74085	1	1	1	1	1	1	1	1	1e-06	98.4609	1	1	6.9305	24.2149	1	73.8866	1	1	212.272	1	61.16	46.4154	1	1	1	164.963	1
Lactonifactor longoviformis	1e-06	1	1	1	8.39617	1	1	1	1	1	1	1	1	1e-06	94.0549	1	1	6.58653	23.0009	1	71.8985	1	1	208.969	1	57.9563	43.4624	1	1	1	156.804	1
Lelliottia amnigena	3.05265e-06	0.327584	0.327584	0.327584	0.327584	0.327584	0.327584	0.327584	0.327584	0.327584	0.327584	0.327584	0.327584	1e-06	1514.36	307.68	1.36147	1	643.965	3373.03	1	1	2456.9	1	1	1	56.2751	1	4.76956	45.294	1	1
Marvinbryantia formatexigens	1e-06	1	1	1	1	1	1	1	1	1	1	1	1	1e-06	1	1	1	1	111.063	850.322	1	1	927.969	1	1	1	1	1	626.904	1	1	6.2169
Massiliomicrobiota timonensis	1e-06	1	1	1	1	1	1	1	1	1	1	1	1	1e-06	1	1	1	86.5335	1	1	84.3332	1	6.39866	357.198	1	4.09688	1	1	1	1	1	1
Megamonas funiformis	0.000241896	0.341405	3.98114	0.786701	22.6404	14.9568	1.64113	8.11142	2.71684	0.004134	1.41333	0.0145943	1.16353	1e-06	141.388	103.447	40.0272	72.9693	1	1576.06	9.16134	268.408	1	1	1	2077.65	1	1	44.8556	660.469	5969.19	1
Metakosakonia massiliensis	1e-06	1	1	1	1	1	1	1	1	1	1	1	1	1e-06	2876.74	47.5013	1	1	1	1	1	1	1	882.886	1	1	1.74673	1	2252.23	30.1039	31.2038	1
Mogibacterium diversum	3.27363e-05	0.0305471	0.0305471	0.0305471	2.79866	0.0305471	0.0305471	0.0305471	0.0305471	0.0305471	0.0305471	14.1573	0.0305471	0.000393684	1.50931	0.135959	0.00254011	1.73657	0.0667646	0.00254011	0.0787742	28.658	0.00254011	7.84839	0.00254011	0.18455	0.00254011	0.00254011	0.00254011	6.17719	0.00254011	0.00254011
Mogibacterium diversum/timidum	3.47239e-05	0.0287986	0.825323	0.779813	3.94955	2.10717	2.92114	6.19961	0.0287986	0.0287986	0.0287986	36.5744	0.754405	0.00558853	0.214199	0.039895	0.000178938	0.000178938	0.128728	0.000178938	0.000178938	0.0133036	0.000178938	0.0457204	0.000178938	0.0635558	0.105019	0.000178938	0.000178938	0.887758	0.96167	0.0422185
Murimonas intestini	1e-06	1	1	1	1	1	1	1	1	1	1	1	1	1e-06	1	1	1	1	1	1	1	116.59	1	1	1	15.0495	1	1	1	1	1	1
Novosphingobium lindaniclasticum/panipatense	1e-06	1	1	1	1	1	1	1	1	1	1	1	1	1e-06	1	1	1	1	1	6291.39	1	1	1	1	1	1	1	1	1	1	1	1
Novosphingobium pentaromativorans/resinovorum	1e-06	1	1	1	1	1	1	1	1	1	1	1	1	1e-06	1	1	1	1	1	1	1	1	1	4114.37	1	1	1	1	1	1	1	1
Odoribacter laneus	1e-06	1	1	1	1	1	1	1	1	1	1	1	1	1e-06	519.964	1	1	40.45	1	1167.56	164.364	1	471.46	3560.91	2196.03	1	1	1	1	1	1	1
Odoribacter splanchnicus	1e-06	1	1	1	1	1	1	1	1	1	1	6096	1	1e-06	79.5131	1	20.4366	1	1	1	6.54382	1	175.76	112.145	261.544	1	1	1	1	1	1	6.407
Oscillibacter ruminantium	0.000115839	0.00863264	0.154971	0.00863264	4.24018	0.00863264	0.00863264	0.0742049	0.00863264	0.00863264	0.00863264	0.0536431	0.00863264	0.0180578	2.01947	2.37261	0.00483785	0.812332	1.58302	5.53777e-05	2.00759	0.0242977	5.53777e-05	5.53777e-05	0.00174072	0.801491	0.367998	1.89649	3.53855	0.709857	0.605838	0.0303234
Oscillibacter ruminantium/valericigenes	8.50059e-05	0.0117639	0.0117639	0.0117639	0.0117639	0.0117639	0.0117639	0.0117639	0.0117639	0.0117639	0.0117639	0.0117639	0.0117639	1e-06	2149.11	1	912.534	11696.9	207.527	1	867.642	1	1	1	1	1	2233.49	124.603	146929	853.803	1	1
Oscillibacter valericigenes	1e-06	1	1	1	627.286	1	1	1	1	1	1	1	1	0.0547505	0.565526	0.192593	1.82647e-05	0.026067	0.655778	1.82647e-05	0.154071	0.000238686	1.82647e-05	1.82647e-05	1.82647e-05	0.0106722	0.103501	0.0449478	0.113102	0.29133	0.00315258	0.000270358
Oscillibacter valericigenes/Oscillospira guilliermondii	0.000202703	0.00493333	0.00493333	0.00493333	0.757509	0.00493333	0.00493333	0.00493333	0.241377	0.00493333	0.00493333	3.23212	0.128682	0.0618413	0.122767	0.0194687	1.61704e-05	0.78218	0.336555	1.61704e-05	0.340289	1.61704e-05	1.61704e-05	0.367849	0.000219543	0.00930331	0.409433	0.0154295	0.453986	0.630242	1.61704e-05	0.000483887
Oscillibacter valericigenes/Oscillospira guilliermondii/Flavonifractor plautii	1e-06	1	1	1	1	1	1	1	1	1	1	1	1	1e-06	1	1	1	556.013	1	1	43.036	1	1	1	1	1	1	1	1	1	1	1
Oscillospira guilliermondii	0.0093327	0.960997	3.06119	1.25087	0.991784	1.17809	0.775626	0.125027	6.39526	0.344471	1.37709	0.0154525	3.89497	0.0352695	0.139269	0.110495	0.00358932	0.374599	0.704426	2.83531e-05	0.230607	2.83531e-05	2.83531e-05	2.83531e-05	0.000472287	0.0933819	0.14145	0.00297336	0.88522	0.151657	0.00173475	0.0556619
Oscillospira guilliermondii/Intestinimonas butyriciproducens	1e-06	1	1	1	1	1	1	1	1	1	1	1	1	1e-06	1	61.5812	15.399	1	1	1	1	1	1	1	1	1	1	1	1	1	1	1
Oxalobacter formigenes	1e-06	1	1	1	1	1	1	1	1	1	1	1	1	0.00249864	0.000400218	0.000400218	1.02412	0.000400218	0.000400218	0.000400218	0.000400218	0.000400218	0.000400218	0.000400218	0.000400218	0.000400218	0.000400218	0.000400218	0.460187	0.000400218	0.130865	0.000400218
Paludicola psychrotolerans	1e-06	1	1	1	1	1	1	1	1	1	1	1	1	1e-06	1	126.794	1	101.505	296.816	1	213.927	8.73223	10.5282	143.723	1	7.35132	92.3481	182.393	41.7354	42.715	1	1
Pantoea agglomerans	1e-06	1	1	1	1	1	1	1	1	1	1	1	1	1e-06	221.608	1	1	2552.45	76.7664	1	1	1	4034.22	1	1	1	1	1	1	1	1	1
Pantoea agglomerans/dispersa	1e-06	1	1	1	1	1	1	1	1	1	1	1	1	1e-06	1	1	1	1	317.341	846.236	870.635	640.972	1	1	1	1	1	1	544.279	1	1	1
Pantoea ananatis	1e-06	1	1	1	1	1	1	1	1	1	1	1	1	1e-06	1	1	1	1	1	75.7878	1.09536	1	487.8	1	1	1	441.802	1	1	1	1	1
Pantoea ananatis	1e-06	1	1	1	1	1	1	1	1	1	1	1	1	1e-06	1	1	1	1	1	74.7893	1.11124	1	459.708	1	1	1	435.044	1	1	1	1	1
Pantoea dispersa	1e-06	1	1	1	1	1	1	1	1	1	1	1	1	1e-06	174.828	1	1	14.7676	410.807	2247.78	200.242	247.056	1	1	1	1	1	1	258.835	88.4487	1	1
Pantoea dispersa/stewartii	1e-06	1	1	1	1	1	1	1	1	1	1	1	1	1e-06	24.1312	1	1	1	1	686.512	3.24292	1	609.229	1	1	1	1	1	1	1	1	1
Pantoea dispersa/stewartii	1e-06	1	1	1	1	1	1	1	1	1	1	1	1	1e-06	24.5927	1	1	1	1	689.363	3.3457	1	587.089	1	1	1	1	1	1	1	1	1
Parabacteroides distasonis	0.000383385	0.757123	8.7646	0.915801	17.2768	33.8715	5.46148	93.9281	2.93664	0.582297	1.64404	10.4148	2.03182	1e-06	1	1494.53	1917.41	9565.53	36406.1	7486.7	23606.7	4821.02	3514.22	12772.1	23270.9	7925.12	2566.45	1	1	1	6063.93	6424.54
Parabacteroides goldsteinii	0.000413634	0.00241759	0.88619	0.232467	2.51833	0.179452	4.82529	14.9716	0.573271	0.0244676	0.0155465	9.51383	0.495272	1e-06	1474.27	109.4	3652.38	767.675	1229.88	206.802	2369.02	344.088	623.934	1729.29	31771.8	1379.52	508.156	488.322	1272.66	835.511	1765.05	3615.82
Parabacteroides johnsonii	1e-06	1	1	1	1052.29	1	233.247	3.49417	1	1	1	490.843	1	1e-06	4155.67	1	3659.04	5077.11	2461.43	2155.49	1528.23	1557.8	2718.33	3581.88	1304.11	1964.38	1616.1	1	1401.89	168.031	4573.23	493.877
Parabacteroides merdae	2.21317e-05	0.045184	0.045184	0.045184	19.129	0.045184	5.93623	0.257276	0.045184	0.045184	0.045184	82.7512	0.045184	1e-06	1555.72	1	582.062	1951.73	2497.19	1232.7	1287.76	141.672	1373.92	1106.59	18645.1	448.178	1	1	2130.62	347.737	1099.74	345.01
Paraclostridium bifermentans	1e-06	1	1	1	1	1	1	1	1	1	1	1	1	1e-06	1	1	1	1	7666.69	1	1	1	1	1	1	1	1	1	1	27.973	1	1
Parasutterella excrementihominis	1.0764e-05	0.0929021	12.6738	0.0929021	15.0829	0.0929021	0.513184	18.1051	8.80413	0.0929021	0.0929021	17.6462	0.0929021	0.000374299	20.6522	5.29127	0.83987	24.8207	39.1985	19.0088	1.1389	22.3078	53.681	46.6853	211.331	0.572157	4.45819	7.58822	21.3077	3.49143	19.3684	3.30288
Peptoniphilus asaccharolyticus	1.44382e-05	0.0692606	0.0692606	0.0692606	0.0692606	0.0692606	0.0692606	0.0692606	0.0692606	0.0692606	0.0692606	0.0692606	0.0692606	1e-06	375.457	95.224	1	1	1	1	2.94766	37.0481	1	1	1	1	1	1	1	1	141.817	1
Peptoniphilus gorbachii	1e-06	1	49.4558	1	1	1	1	4.89653	1	1	1	1	1	1e-06	1	1	1	1	1	1	1	1	1	1	1	1	1	1	1	1	1	1
Phascolarctobacterium faecium	0.0848653	0.498581	0.435811	0.545278	0.327367	0.634397	0.367661	0.437771	0.583618	0.67324	1.01379	0.160737	0.504784	0.00525653	4.42634	9.04448	11.0041	6.57778	2.1275	0.556478	6.24892	3.56729	10.336	4.53888	14.1056	10.1493	8.94197	7.88322	1.77965	6.97996	2.04063	4.25286
Phascolarctobacterium succinatutens	1e-06	1	10.003	1	2121.05	61.8129	1203.52	23.7246	30.8666	1	1	80.4908	1	2.39611e-05	273.888	31.2421	62.0345	48.1851	19.9137	5.36862	139.731	45.6236	77.3603	17.9835	95.062	40.1516	11.9158	8.5818	2.67431	191.936	52.7523	3.39193
Porphyromonas gingivalis	1e-06	1	1	1	1	1	1	1	1	1	1	1	1	0.000164138	0.00609243	0.00609243	0.00609243	2.66134	0.0266891	1.17761	4.31272	1.72311	0.00609243	0.00609243	0.00609243	0.0305271	0.00609243	0.00609243	0.00609243	5.61545	0.346766	0.00609243
Prevotella fusca/histicola/melaninogenica/veroralis	1e-06	1	1	1	1	1	1	1	1	1	1	1	1	1e-06	570.958	1	1	1	8.65323	271.672	1596.59	20.3079	1	106.766	2.44718	1	1	1	237.331	106.069	1	1
Pseudescherichia vulneris	1e-06	1	1	1	1	1	1	1	1	1	1	1	1	1e-06	1	1	1	1	1	37859.8	1	1	9995.17	1	1	1	1	1	5921.11	1	1	1
Pseudoflavonifractor capillosus	1e-06	1	1	1	48.8006	1	1	7.12028	1	1	1	1	1	1e-06	2167.02	364.16	1	1418.08	28.0568	1	18.5742	1	1	254.301	1	13.1284	246.36	142.216	1	331.631	197.141	80.5771
Pseudomonas lutea	1e-06	1	1	1	1	1	1	1	1	1	1	1	1	1e-06	1	1	1	1	1	35254.4	1	1	1	1	1	1	1	1	1	1	1	1
Pseudomonas monteilii/putida	1e-06	1	1	1	1	1	1	1	1	1	1	1	1	1e-06	1	1	1	298.964	1	1	381.325	1	1	1288.44	1	1	1	1	1	1	1	1
Pseudomonas putida	1e-06	1	1	1	1	1	1	1	1	1	1	1	1	1e-06	74.5991	1	1	1	1	1	1	12579.4	1	1	1	1	1	1	1	1	1	1
Pseudomonas rhizosphaerae	1e-06	1	1	1	1	1	1	1	1	1	1	1	1	1e-06	1	1	1	1	1	16221.6	1	1	1	1	1	1	1	1	1	1	1	1
Pseudoramibacter alactolyticus/Gracilibacter thermotolerans/Desulfotomaculum nigrificans	1e-06	1	1	1	1	1	1	1	1	1	1	1	1	1e-06	72.5562	1	1	1	1	1	1	1	1	1	1	1	1	1	1	1	1	1
Raoultella electrica/Pantoea agglomerans	1.42457e-06	8.55037	0.617474	1.13849	6.15119	0.701968	0.701968	0.701968	0.701968	12.1232	0.701968	0.701968	0.701968	1e-06	3724.26	431.855	20.1983	1	1	1	1	1	1	1413.61	1	3.12796	1	1	4.27196	159.554	1	14.6659
Raoultella ornithinolytica	1e-06	817.907	64.3227	591.468	3475.02	1	1	1	1	259.054	1	1	1	1e-06	24.3806	39.6101	2.71502	1	1	1	1	1	1	1	1	239.162	1	1	1	1	1	41.2479
Raoultella planticola	1e-06	1	1	1	1	1	280.966	1	1	1	1305.34	1	1	1e-06	1	1	1	1	1	1	1	1	1	1	1	1	1	1	1	1	1	123.199
Romboutsia sedimentorum	0.0406738	0.738036	0.518246	0.308601	0.467176	0.352959	0.47526	1.36798	0.283389	0.335799	0.233976	3.38478	0.323445	0.0526453	0.000548581	0.00326852	1.8995e-05	1.8995e-05	1.8995e-05	1.8995e-05	1.8995e-05	1.8995e-05	1.8995e-05	0.000360179	1.8995e-05	0.000621849	1.8995e-05	1.8995e-05	0.00116788	1.8995e-05	1.8995e-05	1.56677
Roseburia faecis	1e-06	1	3049.53	97.1099	232.542	3200.76	301.546	81331.1	328.53	1	36.4649	1	25.4827	2.07333e-05	297.228	1150.54	53.0289	1987.77	0.0482317	9.43497	270.239	2883.92	318.659	0.0482317	0.0482317	93.2641	5768.94	170.042	8.75257	21.2025	661.525	143.782
Roseburia faecis/hominis/intestinalis	1e-06	1	1	1	1	1	1	1	1	1	1	1	1	1e-06	1	1	1	1	1	1	521.117	1585	73.3002	293.599	1	1	3867.83	1	4515.81	1	1	1
Roseburia faecis/intestinalis	1e-06	1	1	1	1	1	1	1022.24	1	1	1	1	1	1e-06	1833.34	1	1	203.727	131.739	1	2370.38	1	1	1	1	587.88	2865.66	1	1	1	1	336.575
Roseburia hominis	1.84142e-05	0.054306	0.054306	0.054306	0.054306	0.054306	0.054306	0.054306	0.054306	0.054306	0.054306	0.054306	0.054306	1e-06	368.83	1	1	174.714	77.3922	2334.36	7025.03	1654.46	2180.56	1	24.7778	81.3505	93679	479.061	1	1	1	1
Roseburia inulinivorans	1e-06	1	1	1	1	1	1	23.7246	1	1	1	1	1	1e-06	1	1	1	60.1815	396.377	1	106.551	1	1	1	1	1	152.159	3318.89	1	1	617.917	232.265
Ruminiclostridium thermocellum	1e-06	1	1	1	1081.43	1	1	1	1	1	1	1	1	1e-06	2281.22	3986.72	38.8135	3983.15	2098.49	192.862	1373.95	373.421	369.679	2082.55	1	4046.41	176.033	1665.58	1261.03	227.764	1950.95	58.9731
Ruminococcus albus	1e-06	7.63755	1	1	56.7802	1	53.2686	1	1	1	1	6.17802	1	1e-06	804.964	829.551	57.1514	2170.75	7349.47	1	1030.18	1	1	1333.89	1	717.256	1271.62	268.492	26206.9	328.454	110.369	1
Ruminococcus bicirculans	1e-06	1	2.7182	1	1	1	1	1	1	1	1	1	1	1e-06	37.2836	1	1	1	1	1	1	1	1	1	1	1	1	18.4087	1	1	33.9702	1
Ruminococcus bromii	1e-06	1	27.2059	1	1	1	1	1	3.51078	1	1	1	11.2268	9.98382e-06	282.973	407.455	32.6795	857.162	34.888	0.100162	4456.11	2591.56	873.615	40.6659	6.4563	1.88755	12241.1	1222.13	0.100162	1.32851	45.609	16.13
Ruminococcus callidus	1e-06	1	1	1	1	1	1	1	1	1	1	1	1	1e-06	4477.55	64.6546	1	1310.68	1	1	1	1	1	1	1	1	1	1	1	1	1	1
Ruminococcus faecis	7.83009e-05	0.0127712	2.13896	0.0127712	4.09325	0.0127712	1.97943	25.2059	0.0127712	101.49	25.6406	33.9714	0.0127712	1e-06	647.142	94.327	1	92.7318	91.9945	1	1	309.454	1	1	1	614.415	97.8171	5964.68	1	1	6927.78	281.725
Ruminococcus gauvreauii	1.60264e-05	0.0623969	0.411645	0.0623969	1.78836	2.98706	16.008	0.0623969	8.05895	16.8531	5.5474	0.0623969	1026.13	0.0167778	5.96026e-05	5.96026e-05	5.96026e-05	0.0255807	0.018302	5.96026e-05	0.0323106	0.00381972	1.47323	0.135743	5.96026e-05	0.031807	0.0323854	0.0541573	0.0153314	0.00544297	0.0292922	5.96026e-05
Ruminococcus lactaris	1e-06	1	1	1	1	1	1	1	1	1	1	507.496	1	1e-06	1	1	1	1	1	1	1	1	1	1	1	1	1	1	1	1	1	1
Ruthenibacterium lactatiformans	3.40486e-05	1.6288	2.5825	0.0293698	3.85739	0.252995	4.14907	0.0293698	1.72227	0.0293698	0.0293698	1.84233	1.1207	1.024e-05	12.5659	32.4313	0.0976566	80.3378	194.325	213.042	47.4676	3.72047	776.436	286.111	0.0976566	5.85497	136.797	24.9305	453.639	2.11104	32.3607	1.12042
Salmonella enterica	1e-06	1384.22	83.0037	1	1	1	111.924	1	65.5312	1688.41	1	1	1	2.25289e-05	0.0443874	0.0443874	0.0443874	0.0443874	0.0443874	0.0443874	0.0443874	0.0443874	314.882	0.0443874	0.0443874	0.0443874	0.0443874	0.0443874	0.0443874	0.0443874	0.0443874	29.302
Senegalimassilia anaerobia	1e-06	1	3365.58	207.865	1123.37	112.359	600.386	12.5372	6772.75	1	37.2876	68.4015	198.27	1e-06	6341.34	5898.02	1	2701.42	254.433	1	3482.25	1477.22	1	3887.32	1	422.68	5936.2	1	1426.83	1	401.291	48.5132
Shigella flexneri	0.000520155	0.0019225	0.733465	1.03897	0.0019225	0.0019225	0.0019225	0.0019225	1.41883	0.0019225	0.0019225	0.0019225	4.68728	0.000458115	0.00218286	0.00218286	0.00218286	0.00218286	0.00218286	0.00218286	0.00218286	0.00218286	0.00218286	0.00218286	0.00218286	0.00218286	0.00218286	0.00218286	0.00218286	0.00218286	0.00218286	0.00218286
Siccibacter colletis	1e-06	1	1	1	1	1	1	1	1	1	1	1	1	1e-06	49.1498	1	1	1	1	1	1	1	1	1	1	1	1	1	1	7807.38	1	1
Siccibacter turicensis	1e-06	1	1	1	1	1	1	1	1	1	1	1	1	1e-06	1	1	1	1	1	1	1	1	6870.86	1	1	1	1	1	1	1	1	1
Slackia isoflavoniconvertens	1e-06	1	361.738	1	299.141	1	43.8683	1	34.5179	1	1	1	1	1e-06	4453.44	3492.89	1	149.985	1069.02	385.723	134.604	13.3651	1	1671.94	1	5970.86	1	1	33.3869	32.671	425.901	164.94
Slackia piriformis	1e-06	1065.23	1072.26	584.457	4431.82	42.9256	38.235	13.0194	2232.37	1	1	406.658	296.834	1e-06	49.0862	1	1	1	1	1	1	1	1	1	1	1	1	1	1	1	1	326.178
Sphingomonas leidyi	1e-06	1	1	1	1	1	1	1	1	1	1	1	1	1e-06	1	1	1	1	1	1	1	1	115.602	1	1	1	1	1	1	1	1	1
Sporobacter termitidis	1e-06	1	1	1	1	1	4.63017	1	1	1	1	126.187	1	1e-06	523.884	349.762	1	119.443	816.687	1	285.418	1	1	557.591	1	30.8361	985.491	1	5115.61	106.174	1	1
Sporobacter termitidis/Flintibacter butyricus	1e-06	1	1	1	1	1	1	1	1	1	1	1	1	1e-06	1	1	1	799.405	693.251	1	603.406	1	1	1	1	1	487.189	1	1227.58	1	1	1
Stenotrophomonas maltophilia	1e-06	1	1	1	1	1	1	1	1	1	1	1	1	1e-06	1	1	1	1	17.3181	1	1	2593.35	1	1	1	1	1	1	1	1	1	1
Streptococcus thermophilus	1e-06	1	1	1	6.61738	1	1	1	1	1	1	1	1	1e-06	1	1	1	1	1	1	1	1	1	1	1	1	1	1	1	1	1	1
Sutterella stercoricanis	4.57898e-06	0.218389	0.218389	0.218389	0.218389	0.218389	0.218389	0.218389	0.218389	0.218389	0.218389	74.124	0.218389	2.23949e-05	594.654	208.54	36.4213	500.953	479.121	310.011	413.621	45.1738	355.684	107.37	0.632229	215.888	31.4292	26.6729	75.9949	775.089	288.581	81.8017
Sutterella wadsworthensis	7.63163e-06	0.131034	6.42215	1.13848	1567.37	10.2506	1367.18	1562.8	3.83947	0.131034	3.95026	19.1229	0.131034	0.0109191	0.446053	1.80337	1.29547	0.889484	1.13982	0.876809	0.0856988	0.27609	1.47287	0.775307	9.1583e-05	3.81742	0.0264742	0.946815	0.593361	0.429599	0.601862	4.33013
Ureibacillus thermosphaericus	1e-06	1	1	1	1	1	1	1	1	1	1	1	1	1e-06	1437.33	690.872	1	30.5505	1796.8	1	3530.17	1	1	1237.67	1	172.242	60.5328	1	774.372	1243.07	1	1
Veillonella dispar	1e-06	1	1	1	1	1	1	1	1	1	1	1	1	1e-06	1	1	1	1	1	1	1	1	1	1	10762.2	1	1	1	1	1	1	1
Veillonella dispar/parvula	1e-06	1	1	1	1	1	1	1	1	1	1	1	1	1e-06	1	1	1	1	1	1	1	1	1	1	25668.2	1	1	1	1	1	1	1
Veillonella parvula	1e-06	1	1	1	1	1	1	1	1	1	1	1	1	1e-06	1	1	1	1	1	1	1	1	1	1	2380.12	1	1	1	1	1	1	1
Victivallis vadensis	1e-06	1	1	1	1	1	1	1	1	1	1	1	1	1e-06	3013.49	205.804	1983.86	4842.84	6747.24	460.925	1	737.864	8145.8	5931.83	15591.7	1	1	1	2240.45	1	1	1
Yokenella regensburgei	1e-06	1	1	1	1	1	1	1	1	1	1	1	1	1e-06	1872.96	1	1	7600.9	409.304	26969.4	1	1	14493.5	1	1	1	1	1	1	1	1	1
