# Supplementary material for: Alteration of Community Metabolism by Prebiotics and Medicinal Herbs
Source: Microorganisms. 2023 Mar 28;11(4):868. doi: 10.3390/microorganisms11040868 (PMC10141170; doi:10.3390/microorganisms11040868)
Supplement: Supplementary file 1 [file microorganisms-11-00868-s001.zip › Supplementary Table S4.xlsx]

## Sheet: Sheet1
Table S4. Statistical analysis of significant changes in taxa at the species and family level. The impact of prebiotics and medicinal herbs on bacterial families. Families statistically increased (Mann-Whitney p<0.05) are highlighted green, those that were significantly decreased are highlighted in red.
Variables	supplement	Mean Control	Mean supplement	Mann Whitney test p-value
Absiella.dolichum	corn starch	3.03065e-05	0.00081852	0.00499812
Absiella.dolichum	b glucan	3.03065e-05	0.000647213	0.00499812
Absiella.dolichum	inulin	3.03065e-05	0.000448375	0.0438264
Absiella.dolichum	amylose	3.03065e-05	0	0.0284407
Absiella.dolichum.Longicatena.caecimuris	corn dextrin	0	8.20848e-05	0.00277843
Absiella.dolichum.Longicatena.caecimuris	corn starch	0	0.000291414	0.00962172
Absiella.dolichum.Longicatena.caecimuris	mucin	0	0.000247737	0.0284407
Absiella.dolichum.Longicatena.caecimuris	pot starch	0	3.87718e-05	0.048406
Absiella.dolichum.Longicatena.caecimuris	triphala	2.22755e-06	0.00034463	0.0285193
Absiella.Longicatena	corn dextrin	0	8.20848e-05	0.00277843
Absiella.Longicatena	corn starch	0	0.000291414	0.00962172
Absiella.Longicatena	mucin	0	0.000247737	0.0284407
Absiella.Longicatena	pot starch	0	3.87718e-05	0.048406
Absiella.Longicatena	triphala	2.22755e-06	0.00034463	0.0285193
Acidaminococcaceae	pipili	0.00595704	0.153594	0.004329
Acidaminococcaceae	Kapikatchu	0.00595704	0.0922018	0.0021645
Acidaminococcaceae	turmeric	0.00595704	0.0778663	0.00952381
Acidaminococcaceae	shatavari	0.00595704	0.0777298	0.00952381
Acidaminococcaceae	frankinsence	0.00595704	0.0733987	0.00952381
Acidaminococcaceae	black pepper	0.00595704	0.0711987	0.00952381
Acidaminococcaceae	ginger	0.00595704	0.05297	0.00952381
Acidaminococcaceae	guduchi	0.00595704	0.05227	0.004329
Acidaminococcaceae	kalmegh	0.00595704	0.0504164	0.0021645
Acidaminococcaceae	ashwaghanda	0.00595704	0.0465045	0.0238095
Acidaminococcaceae	brhingaraj	0.00595704	0.0382645	0.004329
Acidaminococcaceae	shankapushpi	0.00595704	0.0327783	0.00952381
Acidaminococcaceae	jatamansi	0.00595704	0.0128887	0.00865801
Acidaminococcaceae	triphala	0.0892933	0.0240227	0.004329
Acidaminococcaceae	b glucan	0.0959342	0.0598919	0.0411255
Acidaminococcaceae	corn starch	0.0959342	0.0566172	0.025974
Acidaminococcaceae	amylose	0.0959342	0.0517327	0.0411255
Acidaminococcaceae	pot starch	0.0959342	0.0480347	0.017316
Acidaminococcaceae	a cellulose	0.0959342	0.0468465	0.0190476
Acidaminococcaceae	corn amylopectin	0.0959342	0.0414103	0.0021645
Acidaminococcaceae	corn dextrin	0.0959342	0.0405923	0.00865801
Acidaminococcaceae	citrus pectin	0.0959342	0.0359067	0.0021645
Acidaminococcaceae	apple pectin	0.0959342	0.0330553	0.0021645
Acidaminococcaceae	mucin	0.0959342	0.0155993	0.0021645
Acidaminococcus.intestini	pipili	0	0.14058	0.00389049
Acidaminococcus.intestini	kalmegh	0	0.00506407	0.00277843
Acidaminococcus.intestini	jatamansi	0	0.0023752	0.0150243
Acidaminococcus.intestini	ginger	0	0.00681173	0.00574114
Acidaminococcus.intestini	turmeric	0	0.0262243	0.00574114
Acidaminococcus.intestini	shankapushpi	0	0.00533646	0.00574114
Acidaminococcus.intestini	Kapikatchu	0	0.0706692	0.00277843
Acidaminococcus.intestini	guduchi	0	0.0118452	0.00389049
Acidaminococcus.intestini	gotu kola	0	0.036006	0.0163773
Acidaminococcus.intestini	ashwaghanda	0	0.00759479	0.00911579
Acidaminococcus.intestini	frankinsence	0	0.00739987	0.00574114
Acidaminococcus.intestini	black pepper	0	0.0195438	0.00574114
Acidaminococcus.intestini	brhingaraj	0	0.00549367	0.00389049
Acinetobacter.baumannii	licorice	0	0.0112077	0.0324733
Acinetobacter.calcoaceticus.indicus.radioresistens.variabilis	brhingaraj	0	0.00371915	0.0150243
Acinetobacter.radioresistens	frankinsence	0	0.000101725	0.0257708
Acinetobacter.radioresistens	brhingaraj	0	0.00832833	0.0150243
Acutalibacter.muris.Caproiciproducens.galactitolivorans.Neglecta.timonensis	shankapushpi	0	0.000508254	0.0257708
Acutalibacter.muris.Caproiciproducens.galactitolivorans.Neglecta.timonensis	guduchi	0	8.10853e-05	0.0150243
Acutalibacter.muris.Caproiciproducens.galactitolivorans.Neglecta.timonensis.Ruminococcus.bromii..Clostridium..leptum	turmeric	0	0.000357143	0.00574114
Acutalibacter.muris.Caproiciproducens.galactitolivorans.Neglecta.timonensis.Ruminococcus.bromii..Clostridium..leptum	guduchi	0	0.00188291	0.00389049
Acutalibacter.muris.Caproiciproducens.galactitolivorans.Neglecta.timonensis.Ruminococcus.bromii..Clostridium..leptum	ashwaghanda	0	0.000538561	0.00911579
Adlercreutzia.equolifaciens.Eggerthella.lenta	shankapushpi	0	0.000467248	0.0257708
Adlercreutzia.equolifaciens.Eggerthella.lenta	guduchi	0	0.000164568	0.0150243
Agathobaculum.butyriciproducens	kalmegh	0	0.00485502	0.0284407
Agathobaculum.butyriciproducens	guduchi	0	0.00597634	0.00389049
Agathobaculum.butyriciproducens	black pepper	0	0.00389844	0.00574114
Agathobaculum.butyriciproducens	brhingaraj	0	0.00959953	0.00389049
Agathobaculum.butyriciproducens	mucin	0	0.0095159	0.00962172
Agathobaculum.butyriciproducens	triphala	5.06703e-06	0.0137044	0.0285193
Agathobaculum.butyriciproducens.desmolans	brhingaraj	0	0.000630279	0.048406
Agathobaculum.butyriciproducens.desmolans	mucin	0	0.00221847	0.0284407
Agathobaculum.desmolans	triphala	0	0.0208342	0.048406
Agathobaculum.desmolans	pipili	0	0.00299092	0.0150243
Agathobaculum.desmolans	kalmegh	0	0.00194073	0.00962172
Agathobaculum.desmolans	jatamansi	0	0.000995945	0.048406
Agathobaculum.desmolans	ginger	0	0.0070341	0.00574114
Agathobaculum.desmolans	guduchi	0	0.00357761	0.00389049
Agathobaculum.desmolans	black pepper	0	0.00218482	0.00574114
Agathobaculum.desmolans	brhingaraj	0	0.00578404	0.00389049
Agathobaculum.desmolans	mucin	0	0.0154522	0.00277843
Akkermansia.muciniphila	mucin	9.6339e-05	0.00395822	0.0167114
Akkermansia.muciniphila	shatavari	0.00106967	3.10387e-05	0.00952381
Akkermansia.muciniphila	pipili	0.00106967	0	0.00549411
Akkermansia.muciniphila	kalmegh	0.00106967	0	0.00277843
Akkermansia.muciniphila	jatamansi	0.00106967	0	0.00549411
Akkermansia.muciniphila	ginger	0.00106967	0	0.0114172
Akkermansia.muciniphila	turmeric	0.00106967	0	0.0114172
Akkermansia.muciniphila	shankapushpi	0.00106967	0	0.0114172
Akkermansia.muciniphila	Kapikatchu	0.00106967	0	0.00277843
Akkermansia.muciniphila	guduchi	0.00106967	0	0.00549411
Akkermansia.muciniphila	ashwaghanda	0.00106967	0	0.0256011
Akkermansia.muciniphila	frankinsence	0.00106967	0	0.0114172
Akkermansia.muciniphila	black pepper	0.00106967	0	0.0114172
Akkermansia.muciniphila	brhingaraj	0.00106967	0	0.00549411
Akkermansiaceae	mucin	9.6339e-05	0.00395822	0.0167114
Akkermansiaceae	shatavari	0.00106967	3.10387e-05	0.00952381
Akkermansiaceae	pipili	0.00106967	0	0.00549411
Akkermansiaceae	kalmegh	0.00106967	0	0.00277843
Akkermansiaceae	jatamansi	0.00106967	0	0.00549411
Akkermansiaceae	ginger	0.00106967	0	0.0114172
Akkermansiaceae	turmeric	0.00106967	0	0.0114172
Akkermansiaceae	shankapushpi	0.00106967	0	0.0114172
Akkermansiaceae	Kapikatchu	0.00106967	0	0.00277843
Akkermansiaceae	guduchi	0.00106967	0	0.00549411
Akkermansiaceae	ashwaghanda	0.00106967	0	0.0256011
Akkermansiaceae	frankinsence	0.00106967	0	0.0114172
Akkermansiaceae	black pepper	0.00106967	0	0.0114172
Akkermansiaceae	brhingaraj	0.00106967	0	0.00549411
Alistipes.finegoldii	shankapushpi	0	0.00204267	0.0257708
Alistipes.finegoldii	guduchi	0	0.000333148	0.048406
Alistipes.finegoldii	gotu kola	0	0.00374723	0.0163773
Alistipes.finegoldii	mucin	0	0.0011938	0.00962172
Alistipes.ihumii	shatavari	0	0.00692435	0.00574114
Alistipes.ihumii	guduchi	0	0.0011599	0.048406
Alistipes.ihumii	brhingaraj	0	0.00073485	0.048406
Alistipes.ihumii.indistinctus	jatamansi	0	0.0047766	0.00389049
Alistipes.ihumii.indistinctus	shatavari	0	0.0189328	0.0257708
Alistipes.ihumii.indistinctus	shankapushpi	0	0.00269203	0.00574114
Alistipes.ihumii.indistinctus	Kapikatchu	0	0.000230224	0.00962172
Alistipes.ihumii.indistinctus	gotu kola	0	0.00333647	0.0163773
Alistipes.ihumii.indistinctus	ashwaghanda	0	0.00372997	0.00911579
Alistipes.ihumii.indistinctus	brhingaraj	0	0.000921577	0.0150243
Alistipes.indistinctus	shatavari	0	0.00332838	0.00574114
Alistipes.indistinctus	shankapushpi	0	0.00104808	0.00574114
Alistipes.indistinctus	guduchi	0	0.000105013	0.048406
Alistipes.indistinctus	gotu kola	0	0.000706708	0.0163773
Alistipes.obesi	ashwaghanda	3.01086e-05	0.00730484	0.0162095
Alistipes.obesi	guduchi	3.01086e-05	0.00186159	0.00549411
Alistipes.onderdonkii	mucin	0.000275715	0.00544047	0.0340869
Alistipes.onderdonkii	shatavari	0.00693196	0.0477821	0.00952381
Alistipes.onderdonkii	shankapushpi	0.00693196	0.0456966	0.00952381
Alistipes.onderdonkii	triphala	0.000115891	0.000712395	0.044368
Alistipes.onderdonkii	slippery elm	0.0258604	0.00103072	0.0357143
Alistipes.onderdonkii	licorice	0.0258604	5.86048e-05	0.0324733
Alistipes.onderdonkii	jatamansi	0.00693196	0	0.00549411
Alistipes.onderdonkii	turmeric	0.00693196	0	0.0114172
Alistipes.putredinis	ginger	0	0.00120706	0.0257708
Alistipes.putredinis	black pepper	0	0.0018727	0.00574114
Alistipes.putredinis	brhingaraj	0	0.0010864	0.048406
Alistipes.shahii	triphala	0	0.000104813	0.048406
Alistipes.shahii	mucin	0	0.00938526	0.00962172
Alistipes.shahii	slippery elm	0.0128497	0.00434054	0.0357143
Alistipes.shahii	black pepper	0.00600389	0.00074671	0.00952381
Alistipes.shahii	ginger	0.00600389	0.00056779	0.0139219
Alistipes.shahii	ashwaghanda	0.00600389	0.000438442	0.0238095
Alistipes.shahii	kalmegh	0.00600389	0.000380982	0.00433691
Alistipes.shahii	pipili	0.00600389	0.000248507	0.00673595
Alistipes.shahii	Kapikatchu	0.00600389	0.000132166	0.00477182
Alistipes.shahii	frankinsence	0.00600389	4.38825e-05	0.0130618
Alistipes.shahii	licorice	0.0128497	0	0.0168046
Alistipes.shahii	jatamansi	0.00600389	0	0.00549411
Alistipes.shahii	turmeric	0.00600389	0	0.0114172
Alistipes.shahii	shatavari	0.00600389	0	0.0114172
Aminipila.Anaerovorax.Emergencia.Ihubacter	shankapushpi	0.000273103	0.0107324	0.0089113
Aminipila.Anaerovorax.Emergencia.Ihubacter	ashwaghanda	0.000273103	0.0082384	0.0162095
Aminipila.Anaerovorax.Emergencia.Ihubacter	guduchi	0.000273103	0.00478672	0.00549411
Aminipila.Anaerovorax.Emergencia.Ihubacter	brhingaraj	0.000273103	0.00201146	0.0464841
Aminipila.Anaerovorax.Emergencia.Ihubacter	slippery elm	0.00477941	0.000403063	0.0357701
Aminipila.butyrica.Anaerovorax.odorimutans.Emergencia.timonensis.Ihubacter.massiliensis	triphala	0	0.000447667	0.048406
Aminipila.butyrica.Anaerovorax.odorimutans.Emergencia.timonensis.Ihubacter.massiliensis	mucin	0	0.00456581	0.0284407
Aminipila.butyrica.Anaerovorax.odorimutans.Emergencia.timonensis.Ihubacter.massiliensis	shankapushpi	0.000273103	0.0107324	0.0089113
Aminipila.butyrica.Anaerovorax.odorimutans.Emergencia.timonensis.Ihubacter.massiliensis	ashwaghanda	0.000273103	0.0082384	0.0162095
Aminipila.butyrica.Anaerovorax.odorimutans.Emergencia.timonensis.Ihubacter.massiliensis	guduchi	0.000273103	0.00478672	0.00549411
Aminipila.butyrica.Anaerovorax.odorimutans.Emergencia.timonensis.Ihubacter.massiliensis	brhingaraj	0.000273103	0.00201146	0.0464841
Aminipila.butyrica.Anaerovorax.odorimutans.Emergencia.timonensis.Ihubacter.massiliensis	slippery elm	0.00477941	0.000403063	0.0357701
Aminipila.butyrica.Anaerovorax.odorimutans.Emergencia.timonensis.Ihubacter.massiliensis.Mogibacterium.timidum..Eubacterium..saphenum	turmeric	0	0.00080916	0.00574114
Aminipila.butyrica.Anaerovorax.odorimutans.Emergencia.timonensis.Ihubacter.massiliensis.Mogibacterium.timidum..Eubacterium..saphenum	guduchi	0	0.00041774	0.0150243
Aminipila.butyrica.Anaerovorax.odorimutans.Emergencia.timonensis.Ihubacter.massiliensis.Mogibacterium.timidum..Eubacterium..saphenum	brhingaraj	0	0.000653906	0.0150243
Aminipila.butyrica.Emergencia.timonensis	jatamansi	0	0.00431346	0.00389049
Aminipila.butyrica.Emergencia.timonensis	turmeric	0	0.00116916	0.00574114
Aminipila.butyrica.Emergencia.timonensis	guduchi	0	0.000251836	0.0150243
Aminipila.butyrica.Emergencia.timonensis	brhingaraj	0	0.00239406	0.0150243
Aminipila.butyrica.Emergencia.timonensis	mucin	4.26151e-05	0.000529156	0.0167114
Anaerobium.acetethylicum.Blautia.hansenii.Blautia.marasmi.Blautia.producta.Cuneatibacter.caecimuris.Dorea.Candidatus.Dorea.massiliensis.Hespellia.porcina.Kineothrix.alysoides.Lachnotalea.glycerini.Parasporobacterium.paucivorans	slippery elm	0	0.0018623	0.0324733
Anaerobutyricum.hallii	guduchi	0	5.8053e-05	0.048406
Anaerobutyricum.hallii	frankinsence	0	0.000142595	0.0257708
Anaerobutyricum.hallii	black pepper	0	0.000420254	0.0257708
Anaerobutyricum.hallii	brhingaraj	0	0.000741854	0.00389049
Anaerocolumna.aminovalerica	jatamansi	0	0.00136179	0.048406
Anaerocolumna.cellulosilytica	triphala	0	0.00040133	0.048406
Anaerocolumna.cellulosilytica	guduchi	0	0.0018775	0.0150243
Anaerocolumna.cellulosilytica	brhingaraj	0	0.00467523	0.0150243
Anaerocolumna.cellulosilytica.Hespellia.porcina	guduchi	0	0.000242412	0.0150243
Anaerocolumna.cellulosilytica.Hespellia.porcina	brhingaraj	0	0.000762167	0.0150243
Anaerocolumna.jejuensis	turmeric	0	0.00327444	0.00574114
Anaerofilum.agile.pentosovorans	triphala	0	9.35341e-05	0.0150243
Anaerofilum.agile.pentosovorans	jatamansi	7.4024e-05	0.00120897	0.00673595
Anaerofustis.stercorihominis	shankapushpi	0	0.000251742	0.0257708
Anaerostipes.caccae	pipili	0	0.000867293	0.048406
Anaerostipes.hadrus	jatamansi	0	0.00128039	0.0150243
Anaerostipes.hadrus	guduchi	0	0.000904578	0.00389049
Anaerostipes.hadrus	ashwaghanda	0	0.00129908	0.00911579
Anaerostipes.hadrus	black pepper	0	0.00154325	0.00574114
Anaerostipes.hadrus	brhingaraj	0	0.00216149	0.00389049
Anaerostipes.hadrus	slippery elm	0.0826443	0.0395326	0.0357143
Anaerostipes.hadrus	licorice	0.0826443	0	0.0168046
Anaerostipes.hadrus.Lachnoclostridium.phytofermentans	kalmegh	0	0.000902201	0.00962172
Anaerotignum.aminivorans.neopropionicum	jatamansi	0	0.00597131	0.048406
Anaerotignum.aminivorans.neopropionicum	ashwaghanda	0	0.00758087	0.00911579
Anaerotignum.lactatifermentans	slippery elm	0	0.0221085	0.0324733
Anaerotignum.lactatifermentans	guduchi	0	0.00320171	0.0150243
Anaerotignum.lactatifermentans	black pepper	0	0.0258351	0.00574114
Anaerotignum.lactatifermentans	brhingaraj	0	0.0364166	0.00389049
Anaerotignum.propionicum	slippery elm	0	0.00143612	0.0324733
Anaerotignum.propionicum	brhingaraj	0	0.00364579	0.00389049
Anaerotignum.propionicum.Robinsoniella.peoriensis	shankapushpi	0	0.000178222	0.0257708
Anaerotignum.propionicum.Robinsoniella.peoriensis	guduchi	0	9.48415e-05	0.0150243
Anaerotignum.Robinsoniella	shankapushpi	0	0.000178222	0.0257708
Anaerotignum.Robinsoniella	guduchi	0	9.48415e-05	0.0150243
Anaerotruncus.colihominis..Clostridium..cellulosi.Ruminococcus.bicirculans	apple pectin	0	0.00014767	0.00962172
Anaerotruncus.colihominis.Candidatus.Soleaferrea.massiliensis.Hydrogenoanaerobacterium.saccharovorans.Paludicola.psychrotolerans.Phocea.massiliensis..Clostridium..methylpentosum	kalmegh	0.000182846	0.00923681	0.00366455
Anaerotruncus.colihominis.Candidatus.Soleaferrea.massiliensis.Hydrogenoanaerobacterium.saccharovorans.Paludicola.psychrotolerans.Phocea.massiliensis..Clostridium..methylpentosum	brhingaraj	0.000182846	0.00419848	0.00549411
Anaerotruncus.colihominis.Candidatus.Soleaferrea.massiliensis.Hydrogenoanaerobacterium.saccharovorans.Paludicola.psychrotolerans.Phocea.massiliensis..Clostridium..methylpentosum	jatamansi	0.000182846	0.00355188	0.00549411
Anaerotruncus.colihominis.Candidatus.Soleaferrea.massiliensis.Hydrogenoanaerobacterium.saccharovorans.Paludicola.psychrotolerans.Phocea.massiliensis..Clostridium..methylpentosum	turmeric	0.000182846	0.00223074	0.0307278
Anaerotruncus.colihominis.Candidatus.Soleaferrea.massiliensis.Hydrogenoanaerobacterium.saccharovorans.Paludicola.psychrotolerans.Phocea.massiliensis..Clostridium..methylpentosum	ashwaghanda	0.000182846	0.00213293	0.0162095
Anaerotruncus.colihominis.Candidatus.Soleaferrea.massiliensis.Hydrogenoanaerobacterium.saccharovorans.Paludicola.psychrotolerans.Phocea.massiliensis..Clostridium..methylpentosum	guduchi	0.000182846	0.00159351	0.00549411
Anaerotruncus.colihominis.Candidatus.Soleaferrea.massiliensis.Hydrogenoanaerobacterium.saccharovorans.Paludicola.psychrotolerans.Phocea.massiliensis..Clostridium..methylpentosum	licorice	0.00866365	0	0.0168046
Anaerotruncus.colihominis.Ruminococcus.bicirculans	jatamansi	0	0.00106122	0.048406
Anaerotruncus.rubiinfantis	guduchi	0	9.03818e-05	0.048406
Atlantibacter.hermannii	kalmegh	0	0.0078905	0.00277843
Atlantibacter.hermannii	guduchi	0	0.0066205	0.00389049
Atlantibacter.hermannii	black pepper	0	0.00341026	0.00574114
Atlantibacter.hermannii	brhingaraj	0	0.0232525	0.00389049
Azotobacter.chroococcum	licorice	0	0.0145684	0.0324733
Bacillaceae	mucin	0	0.00210894	0.00962172
Bacillus.cereus	mucin	0	0.00210894	0.00962172
Bacteroidaceae	triphala	0.0129292	0.17241	0.004329
Bacteroidaceae	b glucan	0.0293368	0.362157	0.0021645
Bacteroidaceae	corn dextrin	0.0293368	0.300675	0.0021645
Bacteroidaceae	mucin	0.0293368	0.273524	0.0021645
Bacteroidaceae	apple pectin	0.0293368	0.217013	0.0021645
Bacteroidaceae	inulin	0.0293368	0.188509	0.0021645
Bacteroidaceae	licorice	0.0647673	0.390123	0.0357143
Bacteroidaceae	citrus pectin	0.0293368	0.175583	0.0021645
Bacteroidaceae	corn amylopectin	0.0293368	0.164956	0.0021645
Bacteroidaceae	frankinsence	0.0702706	0.375312	0.00952381
Bacteroidaceae	corn starch	0.0293368	0.147314	0.0021645
Bacteroidaceae	amylose	0.0293368	0.116949	0.0021645
Bacteroidaceae	shankapushpi	0.0702706	0.255083	0.00952381
Bacteroidaceae	slippery elm	0.0647673	0.233021	0.0357143
Bacteroidaceae	kalmegh	0.0702706	0.232581	0.0021645
Bacteroidaceae	Kapikatchu	0.0702706	0.217674	0.0021645
Bacteroidaceae	pipili	0.0702706	0.206553	0.004329
Bacteroidaceae	shatavari	0.0702706	0.190637	0.00952381
Bacteroidaceae	brhingaraj	0.0702706	0.172716	0.00865801
Bacteroidaceae	ashwaghanda	0.0702706	0.168553	0.0238095
Bacteroidaceae	guduchi	0.0702706	0.16472	0.004329
Bacteroidaceae	turmeric	0.0702706	0.157972	0.00952381
Bacteroidaceae	black pepper	0.0702706	0.129904	0.0190476
Bacteroidaceae.Lactobacillaceae	triphala	0	0.00159942	0.00389049
Bacteroidaceae.Lactobacillaceae	slippery elm	0	0.0171866	0.0324733
Bacteroidaceae.Lactobacillaceae	pipili	0	0.0075956	0.0150243
Bacteroidaceae.Lactobacillaceae	kalmegh	0	0.0084156	0.00277843
Bacteroidaceae.Lactobacillaceae	jatamansi	0	0.00122364	0.0150243
Bacteroidaceae.Lactobacillaceae	ginger	0	0.00808266	0.00574114
Bacteroidaceae.Lactobacillaceae	turmeric	0	0.00227775	0.00574114
Bacteroidaceae.Lactobacillaceae	shankapushpi	0	0.000966223	0.00574114
Bacteroidaceae.Lactobacillaceae	guduchi	0	0.0518728	0.00389049
Bacteroidaceae.Lactobacillaceae	ashwaghanda	0	0.0213537	0.00911579
Bacteroidaceae.Lactobacillaceae	black pepper	0	0.00741868	0.00574114
Bacteroidaceae.Lactobacillaceae	brhingaraj	0	0.0015596	0.00389049
Bacteroidaceae.Lactobacillaceae	apple pectin	0	0.0332905	0.00277843
Bacteroidaceae.Lactobacillaceae	citrus pectin	0	0.0279271	0.00277843
Bacteroides.acidifaciens.caecimuris.faecichinchillae.faecis.thetaiotaomicron	shankapushpi	0	0.000768702	0.0257708
Bacteroides.acidifaciens.caecimuris.faecichinchillae.faecis.thetaiotaomicron	guduchi	0	0.000159896	0.048406
Bacteroides.caccae	triphala	0	0.00039578	0.0150243
Bacteroides.caccae	shankapushpi	0	0.000655487	0.0257708
Bacteroides.caccae	guduchi	0	8.01275e-05	0.048406
Bacteroides.caccae	gotu kola	0	0.000461387	0.0163773
Bacteroides.caccae	frankinsence	0	0.000680014	0.00574114
Bacteroides.caccae	brhingaraj	0	0.000986673	0.0150243
Bacteroides.caccae	apple pectin	0	0.000182571	0.00277843
Bacteroides.caccae	mucin	0	0.0237938	0.00277843
Bacteroides.cellulosilyticus	triphala	0.00153679	0.049422	0.004329
Bacteroides.cellulosilyticus	frankinsence	0.00304192	0.0565622	0.00952381
Bacteroides.cellulosilyticus	kalmegh	0.00304192	0.0487749	0.0021645
Bacteroides.cellulosilyticus	licorice	0.00737193	0.0985118	0.0357143
Bacteroides.cellulosilyticus	ginger	0.00304192	0.0382046	0.00952381
Bacteroides.cellulosilyticus	apple pectin	0.00478232	0.0591286	0.0021645
Bacteroides.cellulosilyticus	shatavari	0.00304192	0.0361509	0.00952381
Bacteroides.cellulosilyticus	turmeric	0.00304192	0.0356373	0.00952381
Bacteroides.cellulosilyticus	Kapikatchu	0.00304192	0.0305955	0.004329
Bacteroides.cellulosilyticus	citrus pectin	0.00478232	0.0436101	0.0021645
Bacteroides.cellulosilyticus	corn dextrin	0.00478232	0.036379	0.0021645
Bacteroides.cellulosilyticus	corn amylopectin	0.00478232	0.0242575	0.004329
Bacteroides.cellulosilyticus	shankapushpi	0.00304192	0.0138595	0.00952381
Bacteroides.cellulosilyticus	black pepper	0.00304192	0.0132711	0.00952381
Bacteroides.cellulosilyticus	slippery elm	0.00737193	0.0300946	0.0357143
Bacteroides.cellulosilyticus	corn starch	0.00478232	0.0183113	0.004329
Bacteroides.cellulosilyticus	guduchi	0.00304192	0.00942724	0.017316
Bacteroides.cellulosilyticus	brhingaraj	0.00304192	0.00797382	0.030303
Bacteroides.cellulosilyticus	FOS	0.00478232	0.000277623	0.00754623
Bacteroides.dorei	licorice	0	0.00177824	0.0324733
Bacteroides.dorei	pipili	0	0.00657976	0.00389049
Bacteroides.dorei	kalmegh	0	0.00255268	0.00277843
Bacteroides.dorei	ginger	0	0.00174682	0.00574114
Bacteroides.dorei	turmeric	0	0.000261728	0.0257708
Bacteroides.dorei	shatavari	0	0.00675612	0.00574114
Bacteroides.dorei	shankapushpi	0	0.000589637	0.0257708
Bacteroides.dorei	Kapikatchu	0	0.00196061	0.00277843
Bacteroides.dorei	guduchi	0	0.00080481	0.00389049
Bacteroides.dorei	gotu kola	0	0.00302906	0.0163773
Bacteroides.dorei	frankinsence	0	0.00423433	0.00574114
Bacteroides.dorei	black pepper	0	0.0022938	0.00574114
Bacteroides.dorei	brhingaraj	0	0.00171314	0.00389049
Bacteroides.dorei	apple pectin	5.04633e-05	0.00823163	0.00366455
Bacteroides.dorei	citrus pectin	5.04633e-05	0.00377996	0.00366455
Bacteroides.dorei	triphala	2.85763e-05	0.000820092	0.00549411
Bacteroides.dorei	corn dextrin	5.04633e-05	0.00139368	0.00366455
Bacteroides.dorei	mucin	5.04633e-05	0.000280926	0.0402534
Bacteroides.dorei.vulgatus	slippery elm	0	0.0105343	0.0324733
Bacteroides.dorei.vulgatus	licorice	0	0.0385125	0.0324733
Bacteroides.dorei.vulgatus	frankinsence	7.70042e-06	0.106947	0.0089113
Bacteroides.dorei.vulgatus	Kapikatchu	7.70042e-06	0.0406694	0.00366455
Bacteroides.dorei.vulgatus	ashwaghanda	7.70042e-06	0.0326185	0.0162095
Bacteroides.dorei.vulgatus	brhingaraj	7.70042e-06	0.0299793	0.00549411
Bacteroides.dorei.vulgatus	turmeric	7.70042e-06	0.0274053	0.0089113
Bacteroides.dorei.vulgatus	shatavari	7.70042e-06	0.0267811	0.0089113
Bacteroides.dorei.vulgatus	shankapushpi	7.70042e-06	0.0249668	0.0089113
Bacteroides.dorei.vulgatus	pipili	7.70042e-06	0.0247927	0.00549411
Bacteroides.dorei.vulgatus	guduchi	7.70042e-06	0.0238155	0.00549411
Bacteroides.dorei.vulgatus	black pepper	7.70042e-06	0.0206872	0.0089113
Bacteroides.dorei.vulgatus	kalmegh	7.70042e-06	0.0190851	0.00366455
Bacteroides.dorei.vulgatus	ginger	7.70042e-06	0.0165675	0.0089113
Bacteroides.dorei.vulgatus	gotu kola	7.70042e-06	0.0094801	0.0356983
Bacteroides.dorei.vulgatus	jatamansi	7.70042e-06	0.00485515	0.00549411
Bacteroides.dorei.vulgatus	apple pectin	9.60105e-05	0.0109324	0.00477182
Bacteroides.dorei.vulgatus	triphala	5.77242e-05	0.00531522	0.00549411
Bacteroides.dorei.vulgatus	citrus pectin	9.60105e-05	0.00619885	0.00477182
Bacteroides.dorei.vulgatus	mucin	9.60105e-05	0.00603484	0.00477182
Bacteroides.dorei.vulgatus	corn dextrin	9.60105e-05	0.00406475	0.00477182
Bacteroides.dorei.vulgatus	corn amylopectin	9.60105e-05	0.00120799	0.00477182
Bacteroides.dorei.vulgatus	corn starch	9.60105e-05	0.000717315	0.0124359
Bacteroides.dorei.vulgatus	pot starch	9.60105e-05	0.000574104	0.0340943
Bacteroides.eggerthii	triphala	0	0.000123799	0.0150243
Bacteroides.eggerthii	slippery elm	0	0.000507045	0.0324733
Bacteroides.eggerthii	kalmegh	0	0.00179503	0.00962172
Bacteroides.eggerthii	shankapushpi	0	0.000257261	0.0257708
Bacteroides.eggerthii	guduchi	0	0.00171769	0.00389049
Bacteroides.eggerthii	brhingaraj	0	0.000325609	0.048406
Bacteroides.faecis	pipili	0	0.000935884	0.048406
Bacteroides.faecis	jatamansi	0	0.00057677	0.048406
Bacteroides.faecis	shankapushpi	0	0.00183598	0.00574114
Bacteroides.faecis	guduchi	0	0.000764252	0.0150243
Bacteroides.faecis	gotu kola	0	0.016342	0.0163773
Bacteroides.faecis	frankinsence	0	0.00234314	0.00574114
Bacteroides.faecis	apple pectin	0	0.00450173	0.00277843
Bacteroides.faecis	citrus pectin	0	0.00689747	0.00277843
Bacteroides.faecis	corn amylopectin	0	0.000339804	0.00962172
Bacteroides.faecis	corn dextrin	0	0.000883218	0.00277843
Bacteroides.faecis	mucin	0	0.0221614	0.00277843
Bacteroides.faecis.thetaiotaomicron	triphala	0	0.00504602	0.00389049
Bacteroides.faecis.thetaiotaomicron	slippery elm	0	0.00515654	0.0324733
Bacteroides.faecis.thetaiotaomicron	licorice	0	0.0566037	0.0324733
Bacteroides.faecis.thetaiotaomicron	kalmegh	0	0.0109265	0.00277843
Bacteroides.faecis.thetaiotaomicron	jatamansi	0	0.003224	0.00389049
Bacteroides.faecis.thetaiotaomicron	ginger	0	0.000446658	0.00574114
Bacteroides.faecis.thetaiotaomicron	turmeric	0	0.000459742	0.00574114
Bacteroides.faecis.thetaiotaomicron	shankapushpi	0	0.00834709	0.00574114
Bacteroides.faecis.thetaiotaomicron	Kapikatchu	0	0.00667857	0.00277843
Bacteroides.faecis.thetaiotaomicron	guduchi	0	0.00366674	0.00389049
Bacteroides.faecis.thetaiotaomicron	gotu kola	0	0.0139517	0.0163773
Bacteroides.faecis.thetaiotaomicron	ashwaghanda	0	0.00382465	0.00911579
Bacteroides.faecis.thetaiotaomicron	frankinsence	0	0.00563539	0.00574114
Bacteroides.faecis.thetaiotaomicron	black pepper	0	0.00229984	0.00574114
Bacteroides.faecis.thetaiotaomicron	brhingaraj	0	0.00153877	0.00389049
Bacteroides.faecis.thetaiotaomicron	amylose	0	0.00179733	0.00277843
Bacteroides.faecis.thetaiotaomicron	apple pectin	0	0.0236742	0.00277843
Bacteroides.faecis.thetaiotaomicron	citrus pectin	0	0.019776	0.00277843
Bacteroides.faecis.thetaiotaomicron	corn amylopectin	0	0.00218193	0.00277843
Bacteroides.faecis.thetaiotaomicron	corn dextrin	0	0.0150455	0.00277843
Bacteroides.faecis.thetaiotaomicron	corn starch	0	0.00276886	0.00277843
Bacteroides.faecis.thetaiotaomicron	FOS	0	0.00306259	0.0150243
Bacteroides.faecis.thetaiotaomicron	inulin	0	0.00985394	0.00277843
Bacteroides.faecis.thetaiotaomicron	mucin	0	0.121968	0.00277843
Bacteroides.faecis.thetaiotaomicron	pot starch	0	0.000903512	0.00389049
Bacteroides.finegoldii	licorice	0	0.00287995	0.0324733
Bacteroides.finegoldii	kalmegh	0	0.00699917	0.00277843
Bacteroides.finegoldii	jatamansi	0	0.00600774	0.00389049
Bacteroides.finegoldii	shankapushpi	0	0.0154623	0.00574114
Bacteroides.finegoldii	Kapikatchu	0	0.00268668	0.00277843
Bacteroides.finegoldii	guduchi	0	0.00620397	0.00389049
Bacteroides.finegoldii	gotu kola	0	0.0022083	0.0163773
Bacteroides.finegoldii	frankinsence	0	0.0012881	0.00574114
Bacteroides.finegoldii	brhingaraj	0	0.00467829	0.0150243
Bacteroides.finegoldii	apple pectin	0.000110192	0.000529702	0.0379415
Bacteroides.fragilis	licorice	0	0.000307984	0.0324733
Bacteroides.fragilis	pipili	0	0.00021197	0.048406
Bacteroides.fragilis	shankapushpi	0	0.000329088	0.0257708
Bacteroides.fragilis	guduchi	0	0.00389363	0.00389049
Bacteroides.fragilis	corn dextrin	0.00019817	0.020854	0.00433691
Bacteroides.fragilis	mucin	0.00019817	0.0141232	0.00433691
Bacteroides.fragilis	apple pectin	0.00019817	0.00429967	0.00433691
Bacteroides.fragilis	citrus pectin	0.00019817	0.00238329	0.00433691
Bacteroides.fragilis	corn amylopectin	0.00019817	0.00171673	0.00433691
Bacteroides.fragilis	corn starch	0.00019817	0.00131049	0.00715478
Bacteroides.galacturonicus.Lactobacillus.rogosae	triphala	0	0.00159942	0.00389049
Bacteroides.galacturonicus.Lactobacillus.rogosae	slippery elm	0	0.0171866	0.0324733
Bacteroides.galacturonicus.Lactobacillus.rogosae	pipili	0	0.0075956	0.0150243
Bacteroides.galacturonicus.Lactobacillus.rogosae	kalmegh	0	0.0084156	0.00277843
Bacteroides.galacturonicus.Lactobacillus.rogosae	jatamansi	0	0.00122364	0.0150243
Bacteroides.galacturonicus.Lactobacillus.rogosae	ginger	0	0.00808266	0.00574114
Bacteroides.galacturonicus.Lactobacillus.rogosae	turmeric	0	0.00227775	0.00574114
Bacteroides.galacturonicus.Lactobacillus.rogosae	shankapushpi	0	0.000966223	0.00574114
Bacteroides.galacturonicus.Lactobacillus.rogosae	guduchi	0	0.0518728	0.00389049
Bacteroides.galacturonicus.Lactobacillus.rogosae	ashwaghanda	0	0.0213537	0.00911579
Bacteroides.galacturonicus.Lactobacillus.rogosae	black pepper	0	0.00741868	0.00574114
Bacteroides.galacturonicus.Lactobacillus.rogosae	brhingaraj	0	0.0015596	0.00389049
Bacteroides.galacturonicus.Lactobacillus.rogosae	apple pectin	0	0.0332905	0.00277843
Bacteroides.galacturonicus.Lactobacillus.rogosae	citrus pectin	0	0.0279271	0.00277843
Bacteroides.intestinalis	kalmegh	0.000217702	0.00628946	0.00433691
Bacteroides.intestinalis	citrus pectin	0.000228058	0.0057889	0.00433691
Bacteroides.intestinalis	apple pectin	0.000228058	0.00560872	0.00433691
Bacteroides.intestinalis	shatavari	0.000217702	0.00527213	0.0114172
Bacteroides.intestinalis	shankapushpi	0.000217702	0.00526468	0.0114172
Bacteroides.intestinalis	frankinsence	0.000217702	0.00267586	0.0114172
Bacteroides.intestinalis	Kapikatchu	0.000217702	0.00261735	0.0277684
Bacteroides.intestinalis	ginger	0.000217702	0.00204404	0.0114172
Bacteroides.intestinalis	triphala	8.64327e-05	0.000696129	0.044368
Bacteroides.intestinalis	ashwaghanda	0.000217702	0.00159987	0.0218895
Bacteroides.intestinalis	corn dextrin	0.000228058	0.00146597	0.00433691
Bacteroides.intestinalis	black pepper	0.000217702	0.0013354	0.0209052
Bacteroides.intestinalis	brhingaraj	0.000217702	0.00125065	0.011644
Bacteroides.intestinalis	slippery elm	0.00256215	0.0097243	0.0357143
Bacteroides.intestinalis	corn amylopectin	0.000228058	0.000641149	0.0415959
Bacteroides.intestinalis.oleiciplenus.stercorirosoris	shankapushpi	0.000209879	0.00781635	0.0139219
Bacteroides.intestinalis.oleiciplenus.stercorirosoris	ashwaghanda	0.000209879	0.00642622	0.0275319
Bacteroides.intestinalis.oleiciplenus.stercorirosoris	kalmegh	0.000209879	0.00449988	0.00499812
Bacteroides.intestinalis.oleiciplenus.stercorirosoris	brhingaraj	0.000209879	0.00403742	0.00796941
Bacteroides.intestinalis.oleiciplenus.stercorirosoris	guduchi	0.000209879	0.00231184	0.00796941
Bacteroides.intestinalis.oleiciplenus.stercorirosoris	turmeric	0.000209879	0.00197996	0.0139219
Bacteroides.intestinalis.oleiciplenus.stercorirosoris	frankinsence	0.000209879	0.00131072	0.0139219
Bacteroides.intestinalis.oleiciplenus.stercorirosoris	apple pectin	0.000163847	0.000410799	0.00499812
Bacteroides.intestinalis.oleiciplenus.stercorirosoris	amylose	0.000163847	0	0.0284407
Bacteroides.intestinalis.oleiciplenus.stercorirosoris	b glucan	0.000163847	0	0.0284407
Bacteroides.intestinalis.oleiciplenus.stercorirosoris	corn starch	0.000163847	0	0.0284407
Bacteroides.intestinalis.oleiciplenus.stercorirosoris	FOS	0.000163847	0	0.0445506
Bacteroides.intestinalis.oleiciplenus.stercorirosoris	inulin	0.000163847	0	0.0284407
Bacteroides.intestinalis.oleiciplenus.stercorirosoris	pot starch	0.000163847	0	0.0445506
Bacteroides.massiliensis	frankinsence	0	0.000780821	0.00574114
Bacteroides.massiliensis	mucin	0	0.0100643	0.00277843
Bacteroides.nordii	triphala	0.00022112	0.0114984	0.00754623
Bacteroides.nordii	citrus pectin	0.0010358	0.0186409	0.0021645
Bacteroides.nordii	amylose	0.0010358	0.0152526	0.0021645
Bacteroides.nordii	mucin	0.0010358	0.0150317	0.0021645
Bacteroides.nordii	corn dextrin	0.0010358	0.0145581	0.0021645
Bacteroides.nordii	apple pectin	0.0010358	0.0119738	0.0021645
Bacteroides.nordii	corn amylopectin	0.0010358	0.0099784	0.0021645
Bacteroides.nordii	corn starch	0.0010358	0.00656825	0.0021645
Bacteroides.nordii	pot starch	0.0010358	0.00521746	0.004329
Bacteroides.nordii	slippery elm	0.00328827	0.00109642	0.0357143
Bacteroides.nordii	b glucan	0.0010358	0.000195186	0.0021645
Bacteroides.nordii	a cellulose	0.0010358	0.000127358	0.00952381
Bacteroides.nordii	ginger	0.00442413	0	0.0307278
Bacteroides.nordii	shatavari	0.00442413	0	0.0307278
Bacteroides.oleiciplenus	slippery elm	0	0.000843178	0.0324733
Bacteroides.oleiciplenus	jatamansi	0.000142764	0.00935763	0.00754623
Bacteroides.oleiciplenus	shankapushpi	0.000142764	0.00676406	0.0130618
Bacteroides.oleiciplenus	ashwaghanda	0.000142764	0.00573138	0.0256011
Bacteroides.oleiciplenus	kalmegh	0.000142764	0.00480273	0.00477182
Bacteroides.oleiciplenus	brhingaraj	0.000142764	0.00360844	0.00754623
Bacteroides.oleiciplenus	guduchi	0.000142764	0.00226464	0.00754623
Bacteroides.oleiciplenus	turmeric	0.000142764	0.00224029	0.0130618
Bacteroides.oleiciplenus	frankinsence	0.000142764	0.00135289	0.0130618
Bacteroides.oleiciplenus	black pepper	0.000142764	0.00103614	0.0130618
Bacteroides.oleiciplenus	apple pectin	8.44189e-05	0.000312871	0.0115189
Bacteroides.oleiciplenus	corn dextrin	8.44189e-05	0.000262066	0.0415959
Bacteroides.ovatus	b glucan	0.00198018	0.27278	0.0021645
Bacteroides.ovatus	slippery elm	0.00263613	0.0957428	0.0357143
Bacteroides.ovatus	triphala	0.000773157	0.021302	0.004329
Bacteroides.ovatus	corn dextrin	0.00198018	0.0540567	0.0021645
Bacteroides.ovatus	inulin	0.00198018	0.0292868	0.0021645
Bacteroides.ovatus	corn amylopectin	0.00198018	0.0267424	0.0021645
Bacteroides.ovatus	citrus pectin	0.00198018	0.0209787	0.0021645
Bacteroides.ovatus	amylose	0.00198018	0.019361	0.0021645
Bacteroides.ovatus	licorice	0.00263613	0.0199782	0.0357143
Bacteroides.ovatus	corn starch	0.00198018	0.0133646	0.0021645
Bacteroides.ovatus	apple pectin	0.00198018	0.0120745	0.0021645
Bacteroides.ovatus	mucin	0.00198018	0.00972988	0.0151515
Bacteroides.ovatus	kalmegh	0.00977735	0.0323324	0.004329
Bacteroides.salyersiae	triphala	0	0.00041875	0.0150243
Bacteroides.salyersiae	amylose	0	0.000275422	0.00277843
Bacteroides.salyersiae	apple pectin	0	0.00017333	0.0284407
Bacteroides.salyersiae	citrus pectin	0	0.000239788	0.00277843
Bacteroides.salyersiae	corn amylopectin	0	0.000331636	0.00277843
Bacteroides.salyersiae	corn dextrin	0	0.00163198	0.00277843
Bacteroides.salyersiae	corn starch	0	0.000230589	0.0284407
Bacteroides.salyersiae	mucin	0	0.000143532	0.0284407
Bacteroides.salyersiae	shankapushpi	4.22768e-05	0.000822727	0.0089113
Bacteroides.salyersiae	guduchi	4.22768e-05	0.00078309	0.0097364
Bacteroides.salyersiae	ashwaghanda	4.22768e-05	0.000689414	0.0162095
Bacteroides.sartorii	triphala	0	9.16647e-05	0.048406
Bacteroides.sartorii	slippery elm	0	0.000551432	0.0324733
Bacteroides.sartorii	shatavari	0	0.0205257	0.00574114
Bacteroides.sartorii	shankapushpi	0	7.9244e-05	0.0257708
Bacteroides.sartorii	guduchi	0	0.000655442	0.00389049
Bacteroides.sartorii	gotu kola	0	0.000919821	0.0163773
Bacteroides.sartorii	frankinsence	0	0.000725261	0.00574114
Bacteroides.sartorii	brhingaraj	0	0.000468731	0.0150243
Bacteroides.sartorii	apple pectin	0	0.000319135	0.00277843
Bacteroides.stercorirosoris	triphala	0	0.000597398	0.00389049
Bacteroides.stercorirosoris	kalmegh	0	0.00128984	0.0284407
Bacteroides.stercorirosoris	gotu kola	0	0.000978438	0.0163773
Bacteroides.stercorirosoris	brhingaraj	0	0.00073653	0.0150243
Bacteroides.stercorirosoris	apple pectin	0	0.000423471	0.00277843
Bacteroides.stercorirosoris	citrus pectin	0	0.000326606	0.00962172
Bacteroides.stercorirosoris	corn amylopectin	0	5.33665e-05	0.0284407
Bacteroides.stercoris	triphala	0	0.00125719	0.00389049
Bacteroides.stercoris	mucin	0.000125743	0.00311289	0.00433691
Bacteroides.stercoris	corn dextrin	0.000125743	0.000824284	0.00715478
Bacteroides.stercoris	corn amylopectin	0.000125743	0.000740508	0.00715478
Bacteroides.stercoris	amylose	0.000125743	0.000683176	0.0115189
Bacteroides.stercoris	kalmegh	0.00245732	0.00925049	0.0200224
Bacteroides.stercoris	licorice	0.00312205	0.000276803	0.0357143
Bacteroides.thetaiotaomicron	frankinsence	0.000284476	0.063022	0.0130618
Bacteroides.thetaiotaomicron	licorice	0.000277364	0.0391487	0.0357701
Bacteroides.thetaiotaomicron	shankapushpi	0.000284476	0.0384891	0.0130618
Bacteroides.thetaiotaomicron	pipili	0.000284476	0.0344287	0.00754623
Bacteroides.thetaiotaomicron	slippery elm	0.000277364	0.0269689	0.0357701
Bacteroides.thetaiotaomicron	kalmegh	0.000284476	0.0190253	0.00477182
Bacteroides.thetaiotaomicron	shatavari	0.000284476	0.017364	0.0130618
Bacteroides.thetaiotaomicron	apple pectin	0.000355445	0.021549	0.00477182
Bacteroides.thetaiotaomicron	citrus pectin	0.000355445	0.0211088	0.00477182
Bacteroides.thetaiotaomicron	corn dextrin	0.000355445	0.0189776	0.00477182
Bacteroides.thetaiotaomicron	Kapikatchu	0.000284476	0.0129296	0.00477182
Bacteroides.thetaiotaomicron	mucin	0.000355445	0.0159701	0.00477182
Bacteroides.thetaiotaomicron	ashwaghanda	0.000284476	0.0114189	0.0256011
Bacteroides.thetaiotaomicron	triphala	0.000356022	0.0138996	0.00754623
Bacteroides.thetaiotaomicron	guduchi	0.000284476	0.011033	0.00754623
Bacteroides.thetaiotaomicron	corn amylopectin	0.000355445	0.0135499	0.00477182
Bacteroides.thetaiotaomicron	brhingaraj	0.000284476	0.00862037	0.00754623
Bacteroides.thetaiotaomicron	black pepper	0.000284476	0.00332383	0.0130618
Bacteroides.thetaiotaomicron	corn starch	0.000355445	0.00274862	0.00477182
Bacteroides.thetaiotaomicron	ginger	0.000284476	0.00209964	0.0130618
Bacteroides.thetaiotaomicron	turmeric	0.000284476	0.0015005	0.0130618
Bacteroides.uniformis	inulin	0.0200191	0.135254	0.0021645
Bacteroides.uniformis	corn dextrin	0.0200191	0.125121	0.0021645
Bacteroides.uniformis	triphala	0.00893122	0.053881	0.004329
Bacteroides.uniformis	corn starch	0.0200191	0.099937	0.0021645
Bacteroides.uniformis	corn amylopectin	0.0200191	0.080629	0.0021645
Bacteroides.uniformis	b glucan	0.0200191	0.0750843	0.0021645
Bacteroides.uniformis	amylose	0.0200191	0.0708551	0.0021645
Bacteroides.uniformis	apple pectin	0.0200191	0.04183	0.0021645
Bacteroides.uniformis	shankapushpi	0.0496651	0.088102	0.0380952
Bacteroides.uniformis	ginger	0.0496651	0.0198516	0.0190476
Bacteroides.uniformis	frankinsence	0.0496651	0.0165011	0.00952381
Bacteroides.uniformis	a cellulose	0.0200191	0.00645902	0.00952381
Bacteroides.vulgatus	pipili	0	0.0241882	0.00389049
Bacteroides.vulgatus	kalmegh	0	0.0135873	0.00277843
Bacteroides.vulgatus	jatamansi	0	0.00186641	0.0150243
Bacteroides.vulgatus	ginger	0	0.0131098	0.00574114
Bacteroides.vulgatus	turmeric	0	0.0263677	0.00574114
Bacteroides.vulgatus	shatavari	0	0.0115459	0.00574114
Bacteroides.vulgatus	shankapushpi	0	0.0201378	0.00574114
Bacteroides.vulgatus	Kapikatchu	0	0.0407377	0.00277843
Bacteroides.vulgatus	guduchi	0	0.0186465	0.00389049
Bacteroides.vulgatus	gotu kola	0	0.010792	0.0163773
Bacteroides.vulgatus	ashwaghanda	0	0.0296746	0.00911579
Bacteroides.vulgatus	frankinsence	0	0.100289	0.00574114
Bacteroides.vulgatus	black pepper	0	0.0171029	0.00574114
Bacteroides.vulgatus	brhingaraj	0	0.0255735	0.00389049
Bacteroides.vulgatus	licorice	9.19311e-05	0.0452682	0.0357701
Bacteroides.vulgatus	slippery elm	9.19311e-05	0.0102028	0.0357701
Bacteroides.vulgatus	apple pectin	0.000107064	0.0073988	0.00477182
Bacteroides.vulgatus	mucin	0.000107064	0.00504403	0.00477182
Bacteroides.vulgatus	citrus pectin	0.000107064	0.00394636	0.00477182
Bacteroides.vulgatus	corn dextrin	0.000107064	0.00264607	0.00477182
Bacteroides.vulgatus	triphala	0.000386576	0.00412759	0.0212669
Bacteroides.vulgatus	corn amylopectin	0.000107064	0.000587232	0.0124359
Bacteroides.xylanisolvens	slippery elm	0	0.00262129	0.0324733
Bacteroides.xylanisolvens	licorice	0	0.00422714	0.0324733
Bacteroides.xylanisolvens	pipili	0	0.00109369	0.0150243
Bacteroides.xylanisolvens	kalmegh	0	0.00542206	0.00277843
Bacteroides.xylanisolvens	jatamansi	0	0.00271328	0.0150243
Bacteroides.xylanisolvens	ginger	0	0.00106025	0.00574114
Bacteroides.xylanisolvens	shankapushpi	0	0.00462336	0.00574114
Bacteroides.xylanisolvens	Kapikatchu	0	0.00115109	0.00962172
Bacteroides.xylanisolvens	guduchi	0	0.0025446	0.00389049
Bacteroides.xylanisolvens	gotu kola	0	0.00632355	0.0163773
Bacteroides.xylanisolvens	ashwaghanda	0	0.00314706	0.00911579
Bacteroides.xylanisolvens	frankinsence	0	0.000723524	0.00574114
Bacteroides.xylanisolvens	black pepper	0	0.00231937	0.00574114
Bacteroides.xylanisolvens	brhingaraj	0	0.00258042	0.00389049
Bacteroides.xylanisolvens	amylose	0	0.000743568	0.00962172
Bacteroides.xylanisolvens	apple pectin	0	0.00314589	0.00277843
Bacteroides.xylanisolvens	b glucan	0	0.00905461	0.00277843
Bacteroides.xylanisolvens	citrus pectin	0	0.00298217	0.00277843
Bacteroides.xylanisolvens	corn amylopectin	0	0.00151655	0.00277843
Bacteroides.xylanisolvens	corn dextrin	0	0.00221672	0.00277843
Bacteroides.xylanisolvens	FOS	0	0.00571958	0.0150243
Bacteroides.xylanisolvens	inulin	0	0.0102753	0.00277843
Bacteroides.xylanisolvens	mucin	0	0.00108177	0.00962172
Bacteroides.xylanisolvens	triphala	1.96112e-05	0.00279007	0.0285193
Bariatricus.massiliensis	jatamansi	0	0.000419727	0.048406
Bariatricus.massiliensis	ginger	0	0.00096224	0.0257708
Barnesiella.intestinihominis	guduchi	0.000227271	0.00525304	0.004329
Barnesiella.intestinihominis	kalmegh	0.000227271	0.00216796	0.0021645
Barnesiella.intestinihominis	brhingaraj	0.000227271	0.00138914	0.00865801
Barnesiella.intestinihominis	Kapikatchu	0.000227271	2.00295e-06	0.0167114
Barnesiella.intestinihominis	jatamansi	0.000227271	0	0.0168867
Barnesiella.intestinihominis	ginger	0.000227271	0	0.0307278
Barnesiella.intestinihominis	turmeric	0.000227271	0	0.0307278
Barnesiella.intestinihominis	frankinsence	0.000227271	0	0.0307278
Barnesiella.viscericola	kalmegh	0	0.000340315	0.0284407
Barnesiella.viscericola	jatamansi	0	0.00196236	0.00389049
Barnesiella.viscericola	shankapushpi	0	0.000322624	0.0257708
Barnesiella.viscericola	guduchi	0	7.91854e-05	0.0150243
Barnesiella.viscericola	brhingaraj	0	0.00124226	0.0150243
Barnesiellaceae	guduchi	0.000227271	0.00533223	0.004329
Barnesiellaceae	brhingaraj	0.000227271	0.0026314	0.004329
Barnesiellaceae	kalmegh	0.000227271	0.00250827	0.0021645
Barnesiellaceae	jatamansi	0.000227271	0.00196236	0.017316
Barnesiellaceae	turmeric	0.000227271	5.03632e-06	0.0477332
Barnesiellaceae	Kapikatchu	0.000227271	2.00295e-06	0.0167114
Barnesiellaceae	licorice	0.000597385	0	0.0168046
Barnesiellaceae	ginger	0.000227271	0	0.0307278
Barnesiellaceae	frankinsence	0.000227271	0	0.0307278
Beduini.massiliensis	black pepper	0	0.00055326	0.0257708
Bifidobacteriaceae	triphala	0	0.000690173	0.0150243
Bifidobacteriaceae	slippery elm	0	0.0115158	0.0324733
Bifidobacteriaceae	licorice	0	0.00996544	0.0324733
Bifidobacteriaceae	apple pectin	0	0.00297168	0.00277843
Bifidobacteriaceae	citrus pectin	0	0.00252018	0.00277843
Bifidobacteriaceae	corn amylopectin	0	0.0480421	0.00277843
Bifidobacteriaceae	corn starch	0	0.0149093	0.00277843
Bifidobacteriaceae	pot starch	0	0.000115529	0.048406
Bifidobacteriaceae	black pepper	1.41521e-05	0.173616	0.0089113
Bifidobacteriaceae	ginger	1.41521e-05	0.165202	0.0089113
Bifidobacteriaceae	pipili	1.41521e-05	0.136759	0.00549411
Bifidobacteriaceae	ashwaghanda	1.41521e-05	0.0695014	0.0162095
Bifidobacteriaceae	guduchi	1.41521e-05	0.0334404	0.00549411
Bifidobacteriaceae	Kapikatchu	1.41521e-05	0.0308484	0.00366455
Bifidobacteriaceae	brhingaraj	1.41521e-05	0.0147855	0.00549411
Bifidobacteriaceae	shatavari	1.41521e-05	0.0102833	0.0089113
Bifidobacteriaceae	jatamansi	1.41521e-05	0.00330783	0.00549411
Bifidobacterium.adolescentis	triphala	0	0.000643261	0.0150243
Bifidobacterium.adolescentis	slippery elm	0	0.00679591	0.0324733
Bifidobacterium.adolescentis	licorice	0	0.00956826	0.0324733
Bifidobacterium.adolescentis	apple pectin	0	0.000354768	0.00277843
Bifidobacterium.adolescentis	corn amylopectin	0	0.0480129	0.00277843
Bifidobacterium.adolescentis	corn starch	0	0.0148824	0.00277843
Bifidobacterium.adolescentis	pot starch	0	0.000115529	0.048406
Bifidobacterium.adolescentis	black pepper	1.41521e-05	0.172193	0.0089113
Bifidobacterium.adolescentis	ginger	1.41521e-05	0.164764	0.0089113
Bifidobacterium.adolescentis	pipili	1.41521e-05	0.118655	0.00549411
Bifidobacterium.adolescentis	ashwaghanda	1.41521e-05	0.0654487	0.0162095
Bifidobacterium.adolescentis	guduchi	1.41521e-05	0.0334221	0.00549411
Bifidobacterium.adolescentis	Kapikatchu	1.41521e-05	0.030826	0.00366455
Bifidobacterium.adolescentis	brhingaraj	1.41521e-05	0.0145346	0.00549411
Bifidobacterium.adolescentis	shatavari	1.41521e-05	0.00979238	0.0089113
Bifidobacterium.adolescentis	jatamansi	1.41521e-05	0.00330783	0.00549411
Bifidobacterium.angulatum	pipili	0	0.0090401	0.0150243
Bifidobacterium.kashiwanohense	pipili	0	0.00104008	0.00389049
Bifidobacterium.kashiwanohense.pseudocatenulatum	pipili	0	0.00237372	0.0150243
Bifidobacterium.kashiwanohense.pseudocatenulatum	shatavari	0	0.000218055	0.0257708
Bifidobacterium.longum	triphala	0	4.69125e-05	0.048406
Bifidobacterium.longum	slippery elm	0	0.00432011	0.0324733
Bifidobacterium.longum	licorice	0	0.000397187	0.0324733
Bifidobacterium.longum	pipili	0	0.00565042	0.00389049
Bifidobacterium.longum	ginger	0	0.000437437	0.00574114
Bifidobacterium.longum	shatavari	0	0.000268641	0.00574114
Bifidobacterium.longum	shankapushpi	0	0.000676813	0.0257708
Bifidobacterium.longum	ashwaghanda	0	0.0032378	0.00911579
Bifidobacterium.longum	black pepper	0	0.00106075	0.00574114
Bifidobacterium.longum	brhingaraj	0	0.00025085	0.0150243
Bifidobacterium.longum	apple pectin	0	0.00261691	0.00277843
Bifidobacterium.longum	citrus pectin	0	0.00248861	0.00277843
Bifidobacterium.longum	corn amylopectin	0	2.91604e-05	0.0284407
Bilophila.wadsworthia	licorice	0	0.00241007	0.0324733
Bilophila.wadsworthia	kalmegh	0	0.00126508	0.00277843
Bilophila.wadsworthia	jatamansi	0	0.00448476	0.00389049
Bilophila.wadsworthia	ginger	0	0.00134871	0.00574114
Bilophila.wadsworthia	shatavari	0	0.00029492	0.00574114
Bilophila.wadsworthia	shankapushpi	0	0.000610904	0.00574114
Bilophila.wadsworthia	gotu kola	0	0.003723	0.0163773
Bilophila.wadsworthia	frankinsence	0	0.00708407	0.00574114
Bilophila.wadsworthia	black pepper	0	0.00181569	0.0257708
Bilophila.wadsworthia	brhingaraj	0	0.00110376	0.00389049
Bilophila.wadsworthia	citrus pectin	0	7.32038e-05	0.00962172
Bilophila.wadsworthia	corn amylopectin	0	0.000369603	0.00277843
Bittarella.massiliensis	mucin	0.000883327	0.000162109	0.0449512
Bittarella.massiliensis	FOS	0.000883327	0.000160131	0.0316334
Bittarella.massiliensis	corn dextrin	0.000883327	8.13988e-05	0.00812704
Bittarella.massiliensis	kalmegh	0.00051673	3.43603e-05	0.0262788
Bittarella.massiliensis	slippery elm	0.00291372	0.000127631	0.0357143
Bittarella.massiliensis	shatavari	0.00051673	1.37523e-05	0.0477332
Bittarella.massiliensis	licorice	0.00291372	1.1698e-05	0.0261792
Bittarella.massiliensis	Kapikatchu	0.00051673	0	0.00962172
Bittarella.massiliensis	frankinsence	0.00051673	0	0.0307278
Blautia.caecimuris	pipili	0	0.000623337	0.048406
Blautia.caecimuris	ginger	0	0.00428944	0.00574114
Blautia.faecis	turmeric	0	0.000659378	0.00574114
Blautia.faecis	guduchi	0	0.0013505	0.00389049
Blautia.faecis	black pepper	0	0.000937873	0.0257708
Blautia.faecis	brhingaraj	0	0.00240709	0.00389049
Blautia.hansenii.marasmi.producta	b glucan	0.180388	0.0669477	0.025974
Blautia.hansenii.marasmi.producta	mucin	0.180388	0.0584427	0.025974
Blautia.hansenii.marasmi.producta	inulin	0.180388	0.0536614	0.025974
Blautia.hansenii.marasmi.producta	corn amylopectin	0.180388	0.0384889	0.0151515
Blautia.hansenii.marasmi.producta	corn starch	0.180388	0.034952	0.0151515
Blautia.hansenii.marasmi.producta	FOS	0.180388	0.032498	0.017316
Blautia.hansenii.marasmi.producta	apple pectin	0.180388	0.029998	0.00865801
Blautia.hansenii.marasmi.producta	citrus pectin	0.180388	0.0233255	0.004329
Blautia.hansenii.marasmi.producta	corn dextrin	0.180388	0.00344999	0.0021645
Blautia.hansenii.marasmi.producta	triphala	0.311136	0.000372044	0.00796941
Blautia.hydrogenotrophica	pipili	0	0.00310589	0.0150243
Blautia.hydrogenotrophica	jatamansi	0	0.0103846	0.048406
Blautia.hydrogenotrophica	ginger	0	0.00359259	0.0257708
Blautia.hydrogenotrophica	turmeric	0	0.0163424	0.00574114
Blautia.hydrogenotrophica	ashwaghanda	0	0.00258156	0.00911579
Blautia.hydrogenotrophica	black pepper	0	0.0147657	0.0257708
Blautia.hydrogenotrophica	brhingaraj	0	0.0102932	0.00389049
Blautia.luti.massiliensis	guduchi	0	0.0001796	0.0150243
Blautia.luti.massiliensis	gotu kola	0	0.00173202	0.0163773
Blautia.luti.massiliensis	ashwaghanda	0	0.00178537	0.00911579
Blautia.luti.massiliensis	black pepper	0	0.000404176	0.0257708
Blautia.luti.massiliensis	brhingaraj	0	0.000295799	0.048406
Blautia.obeum	pipili	0	0.00124587	0.0150243
Blautia.obeum	ginger	0	0.00532224	0.00574114
Blautia.obeum	turmeric	0	0.000172976	0.0257708
Blautia.obeum	shankapushpi	0	0.00033512	0.0257708
Blautia.obeum	gotu kola	0	0.0012024	0.0163773
Blautia.obeum	ashwaghanda	0	0.00189663	0.00911579
Blautia.obeum	frankinsence	0	0.000269718	0.0257708
Blautia.obeum	black pepper	0	0.00528435	0.00574114
Blautia.obeum	brhingaraj	0	0.00200796	0.00389049
Blautia.obeum	slippery elm	0.000777481	0.0180623	0.0357701
Blautia.obeum.wexlerae	apple pectin	0	0.000415661	0.00277843
Blautia.obeum.wexlerae	black pepper	1.49121e-05	0.01096	0.0089113
Blautia.obeum.wexlerae	pipili	1.49121e-05	0.00535045	0.00549411
Blautia.obeum.wexlerae	ashwaghanda	1.49121e-05	0.00385646	0.0162095
Blautia.obeum.wexlerae	brhingaraj	1.49121e-05	0.00332984	0.0285193
Blautia.obeum.wexlerae	ginger	1.49121e-05	0.00140065	0.0089113
Blautia.obeum.wexlerae	guduchi	1.49121e-05	0.000233441	0.0285193
Blautia.schinkii	jatamansi	0	0.0017572	0.0150243
Burkholderia.multivorans	jatamansi	0	0.0257153	0.00389049
Burkholderiaceae	jatamansi	0	0.027027	0.00389049
Buttiauxella.gaviniae	kalmegh	0	0.00136824	0.00962172
Buttiauxella.gaviniae	shankapushpi	0	0.00110713	0.0257708
Buttiauxella.gaviniae	brhingaraj	0	0.00741273	0.00389049
Buttiauxella.gaviniae.Leclercia.adecarboxylata	turmeric	0	0.000307069	0.0257708
Buttiauxella.gaviniae.Leclercia.adecarboxylata	black pepper	0	0.00164813	0.00574114
Buttiauxella.gaviniae.Leclercia.adecarboxylata	brhingaraj	0	0.00502388	0.00389049
Butyricicoccus.Agathobaculum	triphala	0	0.0026731	0.0150243
Butyricicoccus.Agathobaculum	turmeric	0	0.000337595	0.00574114
Butyricicoccus.Agathobaculum	guduchi	0	0.000303427	0.048406
Butyricicoccus.Agathobaculum	apple pectin	0	0.000853493	0.00962172
Butyricicoccus.faecihominis.Agathobaculum.butyriciproducens	triphala	0	0.0026731	0.0150243
Butyricicoccus.faecihominis.Agathobaculum.butyriciproducens	turmeric	0	0.000337595	0.00574114
Butyricicoccus.faecihominis.Agathobaculum.butyriciproducens	guduchi	0	0.000303427	0.048406
Butyricicoccus.faecihominis.Agathobaculum.butyriciproducens	apple pectin	0	0.000853493	0.00962172
Butyricicoccus.faecihominis.Intestinibacillus.massiliensis.Agathobaculum.butyriciproducens	pipili	0	0.000846407	0.048406
Butyricicoccus.faecihominis.Intestinibacillus.massiliensis.Agathobaculum.butyriciproducens	ginger	0	0.00215966	0.00574114
Butyricicoccus.faecihominis.Intestinibacillus.massiliensis.Agathobaculum.butyriciproducens	guduchi	0	0.000686016	0.0150243
Butyricicoccus.faecihominis.Intestinibacillus.massiliensis.Agathobaculum.butyriciproducens	brhingaraj	0	0.00140438	0.00389049
Butyricicoccus.faecihominis.Intestinibacillus.massiliensis.Agathobaculum.butyriciproducens	mucin	0	0.00434799	0.00277843
Butyricicoccus.Intestinibacillus.Agathobaculum	pipili	0	0.000846407	0.048406
Butyricicoccus.Intestinibacillus.Agathobaculum	ginger	0	0.00215966	0.00574114
Butyricicoccus.Intestinibacillus.Agathobaculum	guduchi	0	0.000686016	0.0150243
Butyricicoccus.Intestinibacillus.Agathobaculum	brhingaraj	0	0.00140438	0.00389049
Butyricicoccus.Intestinibacillus.Agathobaculum	mucin	0	0.00434799	0.00277843
Butyricimonas.faecihominis	mucin	0	0.000285553	0.00962172
Butyricimonas.faecihominis.paravirosa	shankapushpi	0	0.00178016	0.00574114
Butyricimonas.faecihominis.paravirosa	Kapikatchu	0	0.00144113	0.00277843
Butyricimonas.faecihominis.paravirosa	guduchi	0	0.000223508	0.0150243
Butyricimonas.faecihominis.paravirosa	frankinsence	0	0.00117372	0.00574114
Butyricimonas.faecihominis.paravirosa	mucin	0	0.000411185	0.00962172
Butyricimonas.faecihominis.paravirosa.synergistica	shatavari	0	0.00188232	0.0257708
Butyricimonas.faecihominis.paravirosa.synergistica	shankapushpi	0	0.000605448	0.0257708
Butyricimonas.faecihominis.paravirosa.synergistica	gotu kola	0	0.000307337	0.0163773
Butyricimonas.faecihominis.paravirosa.synergistica	frankinsence	0	0.000223185	0.00574114
Butyricimonas.faecihominis.paravirosa.synergistica.virosa	jatamansi	0	0.000272131	0.048406
Butyricimonas.faecihominis.paravirosa.synergistica.virosa	shatavari	0	0.00308095	0.0257708
Butyricimonas.faecihominis.paravirosa.synergistica.virosa	shankapushpi	0	0.00118843	0.00574114
Butyricimonas.faecihominis.paravirosa.synergistica.virosa	gotu kola	0	0.000286009	0.0163773
Butyricimonas.faecihominis.paravirosa.synergistica.virosa	frankinsence	0	0.000321496	0.00574114
Butyricimonas.faecihominis.paravirosa.virosa	shatavari	0	3.81009e-05	0.0257708
Butyricimonas.faecihominis.paravirosa.virosa	shankapushpi	0	0.00150561	0.00574114
Butyricimonas.faecihominis.paravirosa.virosa	Kapikatchu	0	0.000495175	0.00962172
Butyricimonas.faecihominis.paravirosa.virosa	guduchi	0	8.71296e-05	0.048406
Butyricimonas.faecihominis.paravirosa.virosa	gotu kola	0	0.00157034	0.0163773
Butyricimonas.faecihominis.paravirosa.virosa	brhingaraj	0	0.00173183	0.0150243
Butyricimonas.faecihominis.paravirosa.virosa	mucin	1.01584e-05	0.000291081	0.0167114
Butyricimonas.paravirosa	pipili	0	0.000817529	0.048406
Butyricimonas.paravirosa	shankapushpi	0	0.00526593	0.00574114
Butyricimonas.paravirosa	Kapikatchu	0	0.00412888	0.00962172
Butyricimonas.paravirosa	guduchi	0	0.000130282	0.0150243
Butyricimonas.paravirosa	frankinsence	0	0.00388389	0.00574114
Butyricimonas.virosa	kalmegh	0	0.000313427	0.0284407
Butyricimonas.virosa	shatavari	0	0.000361468	0.00574114
Butyricimonas.virosa	shankapushpi	0	0.00084163	0.0257708
Butyricimonas.virosa	guduchi	0	0.000378105	0.00389049
Butyricimonas.virosa	gotu kola	0	0.00220678	0.0163773
Butyricimonas.virosa	ashwaghanda	0	0.00325059	0.00911579
Butyricimonas.virosa	frankinsence	0	0.00193541	0.00574114
Butyricimonas.virosa	black pepper	0	0.000802736	0.0257708
Butyricimonas.virosa	mucin	0	0.000503887	0.00962172
Butyrivibrio.crossotus	triphala	0	0.0153741	0.00389049
Butyrivibrio.crossotus	slippery elm	0	0.00221352	0.0324733
Butyrivibrio.crossotus	kalmegh	0	0.0109409	0.00277843
Butyrivibrio.crossotus	turmeric	0	0.017321	0.00574114
Butyrivibrio.crossotus	shankapushpi	0	0.00162325	0.00574114
Butyrivibrio.crossotus	guduchi	0	0.00914809	0.00389049
Butyrivibrio.crossotus	ashwaghanda	0	0.00174122	0.00911579
Butyrivibrio.crossotus	brhingaraj	0	0.00459429	0.00389049
Butyrivibrio.crossotus	corn amylopectin	0	0.0117977	0.00277843
Butyrivibrio.crossotus	corn dextrin	0	0.00707655	0.00277843
Butyrivibrio.crossotus	corn starch	0	0.00370404	0.00962172
Butyrivibrio.fibrisolvens.Pseudobutyrivibrio.ruminis	pipili	0	0.000687995	0.048406
Butyrivibrio.Pseudobutyrivibrio	pipili	0	0.000687995	0.048406
Caldicoprobacter.faecalis.Catabacter.hongkongensis.Caloramator.australicus.Desulfotomaculum.nigrificans	guduchi	0	0.000471961	0.00389049
Caldicoprobacter.faecalis.Catabacter.hongkongensis.Caloramator.australicus.Desulfotomaculum.nigrificans	ashwaghanda	0	0.000832504	0.00911579
Caldicoprobacter.faecalis.Catabacter.hongkongensis.Caloramator.australicus.Desulfotomaculum.nigrificans	brhingaraj	0	0.000213858	0.048406
Caldicoprobacter.faecalis.Catabacter.hongkongensis.Desulfotomaculum.nigrificans	jatamansi	0	0.0022135	0.00389049
Caldicoprobacter.faecalis.Catabacter.hongkongensis.Desulfotomaculum.nigrificans	shankapushpi	0	0.000852089	0.00574114
Caldicoprobacteraceae.Catabacteriaceae.Clostridiaceae.Peptococcaceae	guduchi	0	0.000471961	0.00389049
Caldicoprobacteraceae.Catabacteriaceae.Clostridiaceae.Peptococcaceae	ashwaghanda	0	0.000832504	0.00911579
Caldicoprobacteraceae.Catabacteriaceae.Clostridiaceae.Peptococcaceae	brhingaraj	0	0.000213858	0.048406
Caldicoprobacteraceae.Catabacteriaceae.Peptococcaceae	jatamansi	0	0.0022135	0.00389049
Caldicoprobacteraceae.Catabacteriaceae.Peptococcaceae	shankapushpi	0	0.000852089	0.00574114
Caloramator.australicus.Gracilibacter.thermotolerans..Clostridium..clariflavum.Natranaerovirga.pectinivora	guduchi	0	0.000199812	0.0150243
Candidatus.Soleaferrea.massiliensis.Harryflintia.acetispora.Hydrogenoanaerobacterium.saccharovorans.Paludicola.psychrotolerans	apple pectin	0	0.000132219	0.00962172
Candidatus.Soleaferrea.massiliensis.Harryflintia.acetispora.Hydrogenoanaerobacterium.saccharovorans.Paludicola.psychrotolerans	citrus pectin	0	0.000574223	0.00277843
Candidatus.Soleaferrea.massiliensis.Harryflintia.acetispora.Hydrogenoanaerobacterium.saccharovorans.Ruminococcus.champanellensis..Clostridium..methylpentosum	triphala	0	7.64989e-05	0.0150243
Candidatus.Soleaferrea.massiliensis.Harryflintia.acetispora.Hydrogenoanaerobacterium.saccharovorans.Ruminococcus.champanellensis..Clostridium..methylpentosum	pipili	0	0.000270996	0.048406
Candidatus.Soleaferrea.massiliensis.Harryflintia.acetispora.Hydrogenoanaerobacterium.saccharovorans.Ruminococcus.champanellensis..Clostridium..methylpentosum	kalmegh	0	0.00210788	0.00962172
Candidatus.Soleaferrea.massiliensis.Harryflintia.acetispora.Hydrogenoanaerobacterium.saccharovorans.Ruminococcus.champanellensis..Clostridium..methylpentosum	jatamansi	0	0.000878791	0.00389049
Candidatus.Soleaferrea.massiliensis.Harryflintia.acetispora.Hydrogenoanaerobacterium.saccharovorans.Ruminococcus.champanellensis..Clostridium..methylpentosum	shankapushpi	0	0.000735577	0.00574114
Candidatus.Soleaferrea.massiliensis.Harryflintia.acetispora.Hydrogenoanaerobacterium.saccharovorans.Ruminococcus.champanellensis..Clostridium..methylpentosum	guduchi	0	0.000103883	0.0150243
Candidatus.Soleaferrea.massiliensis.Harryflintia.acetispora.Hydrogenoanaerobacterium.saccharovorans.Ruminococcus.champanellensis..Clostridium..methylpentosum	ashwaghanda	0	0.00229562	0.00911579
Candidatus.Soleaferrea.massiliensis.Harryflintia.acetispora.Hydrogenoanaerobacterium.saccharovorans.Ruminococcus.champanellensis..Clostridium..methylpentosum	black pepper	0	0.000951714	0.0257708
Candidatus.Soleaferrea.massiliensis.Harryflintia.acetispora.Hydrogenoanaerobacterium.saccharovorans.Ruminococcus.champanellensis..Clostridium..methylpentosum	brhingaraj	0	0.000536945	0.0150243
Candidatus.Soleaferrea.massiliensis.Harryflintia.acetispora.Hydrogenoanaerobacterium.saccharovorans.Ruminococcus.champanellensis..Clostridium..methylpentosum	corn dextrin	0	9.54596e-05	0.0284407
Candidatus.Soleaferrea.massiliensis.Harryflintia.acetispora.Negativibacillus.massiliensis.Paludicola.psychrotolerans	triphala	0	4.64559e-05	0.048406
Candidatus.Soleaferrea.massiliensis.Harryflintia.acetispora.Negativibacillus.massiliensis.Paludicola.psychrotolerans	turmeric	0	0.000424179	0.0257708
Candidatus.Soleaferrea.massiliensis.Harryflintia.acetispora.Negativibacillus.massiliensis.Paludicola.psychrotolerans	shankapushpi	0	0.000539762	0.0257708
Candidatus.Soleaferrea.massiliensis.Harryflintia.acetispora.Negativibacillus.massiliensis.Paludicola.psychrotolerans	a cellulose	0	0.000274371	0.0257708
Candidatus.Stoquefichus.massiliensis	pipili	0	0.000361482	0.00389049
Candidatus.Stoquefichus.massiliensis	jatamansi	0	0.000290719	0.0150243
Candidatus.Stoquefichus.massiliensis	ginger	0	0.000369505	0.00574114
Candidatus.Stoquefichus.massiliensis	shatavari	0	0.000100046	0.0257708
Candidatus.Stoquefichus.massiliensis	shankapushpi	0	0.000221839	0.0257708
Candidatus.Stoquefichus.massiliensis	black pepper	0	0.000200012	0.0257708
Capnocytophaga.canimorsus.Croceibacter.atlanticus.Mucilaginibacter.angelicae.Mucilaginibacter.mallensis.Mucilaginibacter.myungsuensis.Mucilaginibacter.psychrotolerans.Pedobacter.agrisoli.Pedobacter.arcticus.Pedobacter.composti.Pedobacter.glucosidilyticus.Pedobacter.kwangyangensis.Pedobacter.lithocola.Pedobacter.lotistagni.Pedobacter.mendelii.Pedobacter.namyangjuensis.Pedobacter.nanyangensis.Pedob…	ashwaghanda	0.00905552	0.00282581	0.0238095
Capnocytophaga.canimorsus.Croceibacter.atlanticus.Mucilaginibacter.angelicae.Mucilaginibacter.mallensis.Mucilaginibacter.myungsuensis.Mucilaginibacter.psychrotolerans.Pedobacter.agrisoli.Pedobacter.arcticus.Pedobacter.composti.Pedobacter.glucosidilyticus.Pedobacter.kwangyangensis.Pedobacter.lithocola.Pedobacter.lotistagni.Pedobacter.mendelii.Pedobacter.namyangjuensis.Pedobacter.nanyangensis.Pedob…	licorice	0.00495765	0.000971788	0.0357143
Capnocytophaga.canimorsus.Croceibacter.atlanticus.Mucilaginibacter.angelicae.Mucilaginibacter.mallensis.Mucilaginibacter.myungsuensis.Mucilaginibacter.psychrotolerans.Pedobacter.agrisoli.Pedobacter.arcticus.Pedobacter.composti.Pedobacter.glucosidilyticus.Pedobacter.kwangyangensis.Pedobacter.lithocola.Pedobacter.lotistagni.Pedobacter.mendelii.Pedobacter.namyangjuensis.Pedobacter.nanyangensis.Pedob…	frankinsence	0.00905552	0.000716563	0.00952381
Capnocytophaga.canimorsus.Croceibacter.atlanticus.Mucilaginibacter.angelicae.Mucilaginibacter.mallensis.Mucilaginibacter.myungsuensis.Mucilaginibacter.psychrotolerans.Pedobacter.agrisoli.Pedobacter.arcticus.Pedobacter.composti.Pedobacter.glucosidilyticus.Pedobacter.kwangyangensis.Pedobacter.lithocola.Pedobacter.lotistagni.Pedobacter.mendelii.Pedobacter.namyangjuensis.Pedobacter.nanyangensis.Pedob…	brhingaraj	0.00905552	0.000504136	0.004329
Capnocytophaga.canimorsus.Croceibacter.atlanticus.Mucilaginibacter.angelicae.Mucilaginibacter.mallensis.Mucilaginibacter.myungsuensis.Mucilaginibacter.psychrotolerans.Pedobacter.agrisoli.Pedobacter.arcticus.Pedobacter.composti.Pedobacter.glucosidilyticus.Pedobacter.kwangyangensis.Pedobacter.lithocola.Pedobacter.lotistagni.Pedobacter.mendelii.Pedobacter.namyangjuensis.Pedobacter.nanyangensis.Pedob…	jatamansi	0.00905552	0.000292612	0.004329
Capnocytophaga.canimorsus.Croceibacter.atlanticus.Mucilaginibacter.angelicae.Mucilaginibacter.mallensis.Mucilaginibacter.myungsuensis.Mucilaginibacter.psychrotolerans.Pedobacter.agrisoli.Pedobacter.arcticus.Pedobacter.composti.Pedobacter.glucosidilyticus.Pedobacter.kwangyangensis.Pedobacter.lithocola.Pedobacter.lotistagni.Pedobacter.mendelii.Pedobacter.namyangjuensis.Pedobacter.nanyangensis.Pedob…	black pepper	0.00905552	0.000275802	0.0139219
Capnocytophaga.canimorsus.Croceibacter.atlanticus.Mucilaginibacter.angelicae.Mucilaginibacter.mallensis.Mucilaginibacter.myungsuensis.Mucilaginibacter.psychrotolerans.Pedobacter.agrisoli.Pedobacter.arcticus.Pedobacter.composti.Pedobacter.glucosidilyticus.Pedobacter.kwangyangensis.Pedobacter.lithocola.Pedobacter.lotistagni.Pedobacter.mendelii.Pedobacter.namyangjuensis.Pedobacter.nanyangensis.Pedob…	pipili	0.00905552	0.000146812	0.00754623
Capnocytophaga.canimorsus.Croceibacter.atlanticus.Mucilaginibacter.angelicae.Mucilaginibacter.mallensis.Mucilaginibacter.myungsuensis.Mucilaginibacter.psychrotolerans.Pedobacter.agrisoli.Pedobacter.arcticus.Pedobacter.composti.Pedobacter.glucosidilyticus.Pedobacter.kwangyangensis.Pedobacter.lithocola.Pedobacter.lotistagni.Pedobacter.mendelii.Pedobacter.namyangjuensis.Pedobacter.nanyangensis.Pedob…	slippery elm	0.00495765	4.82799e-05	0.0261792
Capnocytophaga.canimorsus.Croceibacter.atlanticus.Mucilaginibacter.angelicae.Mucilaginibacter.mallensis.Mucilaginibacter.myungsuensis.Mucilaginibacter.psychrotolerans.Pedobacter.agrisoli.Pedobacter.arcticus.Pedobacter.composti.Pedobacter.glucosidilyticus.Pedobacter.kwangyangensis.Pedobacter.lithocola.Pedobacter.lotistagni.Pedobacter.mendelii.Pedobacter.namyangjuensis.Pedobacter.nanyangensis.Pedob…	guduchi	0.00905552	7.74819e-05	0.00796941
Capnocytophaga.canimorsus.Croceibacter.atlanticus.Mucilaginibacter.angelicae.Mucilaginibacter.mallensis.Mucilaginibacter.myungsuensis.Mucilaginibacter.psychrotolerans.Pedobacter.agrisoli.Pedobacter.arcticus.Pedobacter.composti.Pedobacter.glucosidilyticus.Pedobacter.kwangyangensis.Pedobacter.lithocola.Pedobacter.lotistagni.Pedobacter.mendelii.Pedobacter.namyangjuensis.Pedobacter.nanyangensis.Pedob…	kalmegh	0.00905552	7.56333e-05	0.00366455
Capnocytophaga.canimorsus.Croceibacter.atlanticus.Mucilaginibacter.angelicae.Mucilaginibacter.mallensis.Mucilaginibacter.myungsuensis.Mucilaginibacter.psychrotolerans.Pedobacter.agrisoli.Pedobacter.arcticus.Pedobacter.composti.Pedobacter.glucosidilyticus.Pedobacter.kwangyangensis.Pedobacter.lithocola.Pedobacter.lotistagni.Pedobacter.mendelii.Pedobacter.namyangjuensis.Pedobacter.nanyangensis.Pedob…	turmeric	0.00905552	3.85559e-05	0.0130618
Capnocytophaga.canimorsus.Croceibacter.atlanticus.Mucilaginibacter.angelicae.Mucilaginibacter.mallensis.Mucilaginibacter.myungsuensis.Mucilaginibacter.psychrotolerans.Pedobacter.agrisoli.Pedobacter.arcticus.Pedobacter.composti.Pedobacter.glucosidilyticus.Pedobacter.kwangyangensis.Pedobacter.lithocola.Pedobacter.lotistagni.Pedobacter.mendelii.Pedobacter.namyangjuensis.Pedobacter.nanyangensis.Pedob…	Kapikatchu	0.00905552	1.27787e-05	0.00433691
Capnocytophaga.canimorsus.Croceibacter.atlanticus.Mucilaginibacter.angelicae.Mucilaginibacter.mallensis.Mucilaginibacter.myungsuensis.Mucilaginibacter.psychrotolerans.Pedobacter.agrisoli.Pedobacter.arcticus.Pedobacter.composti.Pedobacter.glucosidilyticus.Pedobacter.kwangyangensis.Pedobacter.lithocola.Pedobacter.lotistagni.Pedobacter.mendelii.Pedobacter.namyangjuensis.Pedobacter.nanyangensis.Pedob…	ginger	0.00905552	0	0.0114172
Caproiciproducens.galactitolivorans..Clostridium..leptum	slippery elm	0	0.000584173	0.0324733
Catabacter.hongkongensis	jatamansi	0	0.000378666	0.0150243
Catabacter.hongkongensis	shankapushpi	0	0.00134807	0.00574114
Catabacter.hongkongensis	guduchi	0	8.69742e-05	0.0150243
Catabacter.hongkongensis	gotu kola	0	0.000673498	0.0163773
Catabacter.hongkongensis	brhingaraj	0	0.000330081	0.0150243
Catabacter.hongkongensis.Gracilibacter.thermotolerans	guduchi	0	0.000258463	0.0150243
Catabacter.hongkongensis.Gracilibacter.thermotolerans	brhingaraj	0	0.000204565	0.0150243
Catabacter.hongkongensis.Gracilibacter.thermotolerans.Ruminiclostridium.hungatei.Ruminococcus.flavefaciens	shankapushpi	0	0.000206965	0.00574114
Catabacter.hongkongensis.Gracilibacter.thermotolerans.Ruminiclostridium.hungatei.Ruminococcus.flavefaciens	guduchi	0	5.59358e-05	0.048406
Catabacter.hongkongensis.Ruminococcus.albus	kalmegh	0	0.00029451	0.00962172
Catabacter.hongkongensis.Ruminococcus.albus	jatamansi	0	0.00629827	0.00389049
Catabacter.hongkongensis.Ruminococcus.albus	turmeric	0	0.00105556	0.00574114
Catabacter.hongkongensis.Ruminococcus.albus	guduchi	0	0.000368441	0.048406
Catabacter.hongkongensis.Ruminococcus.albus	black pepper	0	0.000686662	0.0257708
Catabacter.hongkongensis.Ruminococcus.albus	brhingaraj	0	0.000339837	0.0150243
Catabacteriaceae	jatamansi	0	0.000378666	0.0150243
Catabacteriaceae	shankapushpi	0	0.00134807	0.00574114
Catabacteriaceae	guduchi	0	8.69742e-05	0.0150243
Catabacteriaceae	gotu kola	0	0.000673498	0.0163773
Catabacteriaceae	brhingaraj	0	0.000330081	0.0150243
Catabacteriaceae.Gracilibacteraceae	guduchi	0	0.000258463	0.0150243
Catabacteriaceae.Gracilibacteraceae	brhingaraj	0	0.000204565	0.0150243
Catabacteriaceae.Gracilibacteraceae.Hungateiclostridiaceae.Ruminococcaceae	shankapushpi	0	0.000206965	0.00574114
Catabacteriaceae.Gracilibacteraceae.Hungateiclostridiaceae.Ruminococcaceae	guduchi	0	5.59358e-05	0.048406
Catabacteriaceae.Ruminococcaceae	kalmegh	0	0.00029451	0.00962172
Catabacteriaceae.Ruminococcaceae	jatamansi	0	0.00629827	0.00389049
Catabacteriaceae.Ruminococcaceae	turmeric	0	0.00105556	0.00574114
Catabacteriaceae.Ruminococcaceae	guduchi	0	0.000368441	0.048406
Catabacteriaceae.Ruminococcaceae	black pepper	0	0.000686662	0.0257708
Catabacteriaceae.Ruminococcaceae	brhingaraj	0	0.000339837	0.0150243
Cellulosilyticum.lentocellum	guduchi	0	0.000138858	0.0150243
Cellulosilyticum.lentocellum	black pepper	0	0.000187485	0.0257708
Cellulosilyticum.lentocellum	brhingaraj	0	0.000264043	0.00389049
Christensenella.timonensis	gotu kola	2.00724e-05	0.00218601	0.0356983
Christensenella.timonensis	shankapushpi	2.00724e-05	0.0012317	0.0089113
Christensenellaceae	shankapushpi	4.4926e-05	0.0013804	0.0114172
Citrobacter.freundii	jatamansi	0	0.00171725	0.048406
Citrobacter.freundii	ginger	0	0.00809587	0.00574114
Citrobacter.freundii	black pepper	0	0.0127035	0.00574114
Citrobacter.freundii	brhingaraj	0	0.0118777	0.00389049
Citrobacter.freundii	apple pectin	0.0349868	0.0174047	0.0151515
Citrobacter.freundii	amylose	0.0349868	0.0148203	0.004329
Citrobacter.freundii	pot starch	0.0349868	0.0133251	0.030303
Citrobacter.freundii	corn amylopectin	0.0349868	0.0131219	0.0151515
Citrobacter.freundii	triphala	0.0935183	0.0283236	0.004329
Citrobacter.freundii	a cellulose	0.0349868	0.0104486	0.00952381
Citrobacter.freundii	b glucan	0.0349868	0.00991737	0.0021645
Citrobacter.freundii	FOS	0.0349868	0.00983663	0.00865801
Citrobacter.freundii	corn starch	0.0349868	0.00768745	0.0021645
Citrobacter.freundii	mucin	0.0349868	0.00736001	0.0021645
Citrobacter.freundii.werkmanii	brhingaraj	0	0.00141909	0.0150243
Citrobacter.koseri.Cronobacter.sakazakii.Salmonella.enterica	jatamansi	0.000140977	4.86714e-06	0.0276595
Citrobacter.koseri.Cronobacter.sakazakii.Salmonella.enterica	pipili	0.000140977	0	0.0168867
Citrobacter.koseri.Cronobacter.sakazakii.Salmonella.enterica	kalmegh	0.000140977	0	0.00962172
Citrobacter.koseri.Cronobacter.sakazakii.Salmonella.enterica	ginger	0.000140977	0	0.0307278
Citrobacter.koseri.Cronobacter.sakazakii.Salmonella.enterica	turmeric	0.000140977	0	0.0307278
Citrobacter.koseri.Cronobacter.sakazakii.Salmonella.enterica	shatavari	0.000140977	0	0.0307278
Citrobacter.koseri.Cronobacter.sakazakii.Salmonella.enterica	shankapushpi	0.000140977	0	0.0307278
Citrobacter.koseri.Cronobacter.sakazakii.Salmonella.enterica	Kapikatchu	0.000140977	0	0.00962172
Citrobacter.koseri.Cronobacter.sakazakii.Salmonella.enterica	guduchi	0.000140977	0	0.0168867
Citrobacter.koseri.Cronobacter.sakazakii.Salmonella.enterica	black pepper	0.000140977	0	0.0307278
Citrobacter.koseri.Cronobacter.sakazakii.Salmonella.enterica	brhingaraj	0.000140977	0	0.0168867
Citrobacter.murliniae	licorice	0	0.000267061	0.0324733
Citrobacter.murliniae	jatamansi	0	0.000531048	0.048406
Citrobacter.murliniae	ginger	0	0.00150868	0.00574114
Citrobacter.murliniae	black pepper	0	0.00182969	0.00574114
Citrobacter.murliniae	brhingaraj	0	0.000418645	0.0150243
Citrobacter.murliniae	amylose	0.0114908	0.0052844	0.025974
Citrobacter.murliniae	corn starch	0.0114908	0.00339649	0.004329
Citrobacter.murliniae	triphala	0.0273769	0.00745683	0.004329
Citrobacter.murliniae	b glucan	0.0114908	0.00299557	0.0021645
Citrobacter.murliniae	a cellulose	0.0114908	0.00267661	0.00952381
Citrobacter.murliniae	FOS	0.0114908	0.00266077	0.00865801
Citrobacter.murliniae	mucin	0.0114908	0.00218518	0.0021645
Citrobacter.murliniae.Enterobacter.asburiae.Klebsiella.aerogenes	kalmegh	0	0.000373584	0.00962172
Citrobacter.murliniae.Enterobacter.asburiae.Klebsiella.aerogenes	jatamansi	0	3.18365e-05	0.048406
Citrobacter.murliniae.Enterobacter.asburiae.Klebsiella.aerogenes	ginger	0	9.67779e-05	0.00574114
Citrobacter.murliniae.Enterobacter.asburiae.Klebsiella.aerogenes	shankapushpi	0	0.000161812	0.00574114
Citrobacter.murliniae.Enterobacter.asburiae.Klebsiella.aerogenes	guduchi	0	0.000329707	0.00389049
Citrobacter.murliniae.Enterobacter.asburiae.Klebsiella.aerogenes	black pepper	0	0.000251659	0.00574114
Citrobacter.murliniae.Enterobacter.asburiae.Klebsiella.aerogenes	brhingaraj	0	0.000300695	0.00389049
Citrobacter.murliniae.Enterobacter.asburiae.Klebsiella.aerogenes	amylose	0.000204247	8.03794e-05	0.0411255
Citrobacter.murliniae.Enterobacter.asburiae.Klebsiella.aerogenes	corn starch	0.000204247	5.8966e-05	0.025974
Citrobacter.murliniae.Enterobacter.asburiae.Klebsiella.aerogenes	b glucan	0.000204247	4.67591e-05	0.025974
Citrobacter.murliniae.Enterobacter.asburiae.Klebsiella.aerogenes	mucin	0.000204247	1.81567e-05	0.00865801
Citrobacter.youngae.Enterobacter.ludwigii	guduchi	0	8.70699e-05	0.0150243
Citrobacter.youngae.Enterobacter.ludwigii	brhingaraj	0	4.22078e-05	0.0150243
Cloacibacillus.evryensis	slippery elm	0	0.000486527	0.0324733
Cloacibacillus.evryensis	licorice	0	0.123029	0.0324733
Cloacibacillus.evryensis	Kapikatchu	0.00020677	0.122232	0.00779583
Cloacibacillus.evryensis	shatavari	0.00020677	0.0181982	0.0130618
Cloacibacillus.evryensis	apple pectin	8.89222e-05	1.33518e-05	0.0379415
Cloacibacillus.evryensis	corn dextrin	8.89222e-05	8.121e-06	0.0249921
Cloacibacillus.evryensis	b glucan	8.89222e-05	7.14112e-06	0.0167114
Cloacibacillus.evryensis	FOS	8.89222e-05	0	0.0168867
Cloacibacillus.evryensis	inulin	8.89222e-05	0	0.00962172
Clostridiaceae	pipili	0	0.000872587	0.0150243
Clostridiaceae	kalmegh	0	0.00715858	0.00277843
Clostridiaceae	jatamansi	0	0.0244259	0.00389049
Clostridiaceae	ginger	0	0.00598177	0.00574114
Clostridiaceae	turmeric	0	0.0030174	0.00574114
Clostridiaceae	shankapushpi	0	0.0412207	0.00574114
Clostridiaceae	guduchi	0	0.00209256	0.00389049
Clostridiaceae	frankinsence	0	0.0151748	0.00574114
Clostridiaceae	black pepper	0	0.00161599	0.00574114
Clostridiaceae	brhingaraj	0	0.00142501	0.00389049
Clostridiaceae	mucin	0.000772368	0.015231	0.0021645
Clostridiaceae	triphala	0.000440799	0.00369478	0.00796941
Clostridiaceae	corn dextrin	0.000772368	0.00187567	0.025974
Clostridiaceae..unclassified.	slippery elm	0	0.000779578	0.0324733
Clostridiaceae..unclassified.	shankapushpi	0	0.000670187	0.00574114
Clostridiaceae..unclassified.	guduchi	0	0.000909419	0.00389049
Clostridiaceae..unclassified.	gotu kola	0	0.000189781	0.0163773
Clostridiaceae.Eubacteriaceae.Ruminococcaceae	pipili	0	0.000846407	0.048406
Clostridiaceae.Eubacteriaceae.Ruminococcaceae	ginger	0	0.00215966	0.00574114
Clostridiaceae.Eubacteriaceae.Ruminococcaceae	guduchi	0	0.000686016	0.0150243
Clostridiaceae.Eubacteriaceae.Ruminococcaceae	brhingaraj	0	0.00140438	0.00389049
Clostridiaceae.Eubacteriaceae.Ruminococcaceae	mucin	0	0.00434799	0.00277843
Clostridiaceae.Gracilibacteraceae	kalmegh	0	0.00159505	0.00277843
Clostridiaceae.Gracilibacteraceae	jatamansi	0	0.000215364	0.048406
Clostridiaceae.Gracilibacteraceae	turmeric	0	0.000129425	0.0257708
Clostridiaceae.Gracilibacteraceae	guduchi	0	0.00154492	0.00389049
Clostridiaceae.Gracilibacteraceae.Ruminococcaceae..unclassified.	guduchi	0	0.000199812	0.0150243
Clostridiaceae.Ruminococcaceae	triphala	0	0.0026731	0.0150243
Clostridiaceae.Ruminococcaceae	turmeric	0	0.000337595	0.00574114
Clostridiaceae.Ruminococcaceae	guduchi	0	0.000303427	0.048406
Clostridiaceae.Ruminococcaceae	apple pectin	0	0.000853493	0.00962172
Clostridiales.Family.XIII..Incertae.Sedis	slippery elm	0.008466	0.00178819	0.0357143
Clostridiales.Family.XIII..Incertae.Sedis	triphala	0.0045014	0.000851635	0.030303
Clostridiales.Family.XIII..Incertae.Sedis	corn starch	0.0047791	0.000676113	0.0411255
Clostridiales.Family.XIII..Incertae.Sedis	corn amylopectin	0.0047791	0.000620868	0.0411255
Clostridiales.Family.XIII..Incertae.Sedis	pot starch	0.0047791	0.000345953	0.0212669
Clostridiales.Family.XIII..Incertae.Sedis	corn dextrin	0.0047791	0.00024377	0.0151515
Clostridiales.Family.XIII..Incertae.Sedis	citrus pectin	0.0047791	0.000158052	0.00812704
Clostridiales.Family.XIII..Incertae.Sedis	b glucan	0.0047791	0.000115252	0.00812704
Clostridiales.Family.XIII..Incertae.Sedis	shatavari	0.00645753	0	0.0114172
Clostridiales.Family.XIII..Incertae.Sedis	frankinsence	0.00645753	0	0.0114172
Clostridiales.Family.XIII..Incertae.Sedis	FOS	0.0047791	0	0.00549411
Clostridiales.Family.XIII..Incertae.Sedis	inulin	0.0047791	0	0.00277843
Clostridium.argentinense.botulinum.subterminale	kalmegh	0	0.00154251	0.00277843
Clostridium.beijerinckii	licorice	0	0.000127242	0.0324733
Clostridium.beijerinckii	shankapushpi	0	0.000878915	0.00574114
Clostridium.beijerinckii	brhingaraj	0	0.00022059	0.0150243
Clostridium.botulinum	jatamansi	0	0.0027966	0.00389049
Clostridium.botulinum	guduchi	0	0.000184823	0.00389049
Clostridium.botulinum	brhingaraj	0	0.000107175	0.048406
Clostridium.carboxidivorans.scatologenes	jatamansi	0	0.00115817	0.00389049
Clostridium.carboxidivorans.scatologenes	frankinsence	0	0.000521764	0.00574114
Clostridium.intestinale	kalmegh	0	0.0035293	0.00277843
Clostridium.intestinale	guduchi	0	0.000432082	0.00389049
Clostridium.phoceensis.Intestinimonas.massiliensis	slippery elm	0	0.000779578	0.0324733
Clostridium.phoceensis.Intestinimonas.massiliensis	shankapushpi	0	0.000670187	0.00574114
Clostridium.phoceensis.Intestinimonas.massiliensis	guduchi	0	0.000909419	0.00389049
Clostridium.phoceensis.Intestinimonas.massiliensis	gotu kola	0	0.000189781	0.0163773
Clostridium.septicum.Clostridium.tertium.Gracilibacter.thermotolerans	turmeric	0	0.000129425	0.0257708
Clostridium.septicum.Clostridium.tertium.Gracilibacter.thermotolerans	guduchi	0	0.000488323	0.00389049
Clostridium.septicum.Gracilibacter.thermotolerans	kalmegh	0	0.00159505	0.00277843
Clostridium.septicum.Gracilibacter.thermotolerans	guduchi	0	0.0010566	0.00389049
Clostridium.sporogenes	jatamansi	0	0.00779455	0.048406
Clostridium.tertium	triphala	0	0.000681684	0.00389049
Clostridium.tertium	slippery elm	0	0.000451192	0.0324733
Clostridium.tertium	kalmegh	0	0.000745013	0.00277843
Clostridium.tertium	apple pectin	0	0.000934415	0.00277843
Clostridium.tertium	citrus pectin	0	0.000408349	0.00277843
Clostridium.tertium	corn dextrin	0	0.00126102	0.00277843
Clostridium.tertium	mucin	0	0.000762764	0.00962172
Colidextribacter.massiliensis	slippery elm	0	0.00204001	0.0324733
Colidextribacter.massiliensis	jatamansi	0	0.000352572	0.048406
Colidextribacter.massiliensis	turmeric	0	0.000565775	0.00574114
Colidextribacter.massiliensis	guduchi	0	0.000145104	0.0150243
Colidextribacter.massiliensis	ashwaghanda	0	0.000305665	0.00911579
Colidextribacter.massiliensis	brhingaraj	0	0.00133091	0.00389049
Collinsella.aerofaciens	triphala	0	0.000677724	0.00389049
Collinsella.aerofaciens	slippery elm	0	0.00161668	0.0324733
Collinsella.aerofaciens	licorice	0	0.00147271	0.0324733
Collinsella.aerofaciens	pipili	0	0.0488618	0.00389049
Collinsella.aerofaciens	ginger	0	0.192014	0.00574114
Collinsella.aerofaciens	shankapushpi	0	0.00038215	0.0257708
Collinsella.aerofaciens	guduchi	0	0.000659261	0.0150243
Collinsella.aerofaciens	gotu kola	0	0.00133585	0.0163773
Collinsella.aerofaciens	ashwaghanda	0	0.017372	0.00911579
Collinsella.aerofaciens	frankinsence	0	8.3058e-05	0.0257708
Collinsella.aerofaciens	black pepper	0	0.00281063	0.00574114
Collinsella.aerofaciens	brhingaraj	0	0.00181559	0.0150243
Collinsella.aerofaciens	apple pectin	0	0.0214743	0.00277843
Collinsella.aerofaciens	citrus pectin	0	0.00982235	0.00277843
Collinsella.aerofaciens	corn amylopectin	0	0.00125097	0.00277843
Collinsella.aerofaciens	corn dextrin	0	0.00185706	0.00277843
Collinsella.aerofaciens	corn starch	0	0.000792504	0.00962172
Collinsella.aerofaciens	mucin	0	0.000360506	0.00962172
Collinsella.aerofaciens.intestinalis.stercoris.tanakaei	shankapushpi	0	0.000189933	0.0257708
Collinsella.aerofaciens.intestinalis.stercoris.tanakaei	guduchi	0	8.05921e-05	0.048406
Coprococcus.catus	guduchi	0	9.43966e-05	0.048406
Coprococcus.catus	brhingaraj	0	0.000471878	0.0150243
Coprococcus.comes	pipili	0	0.00875328	0.0150243
Coprococcus.comes	kalmegh	0	0.00508321	0.00277843
Coprococcus.comes	turmeric	0	0.00103442	0.00574114
Coprococcus.comes	guduchi	0	0.00675395	0.00389049
Coprococcus.comes	ashwaghanda	0	0.00462276	0.00911579
Coprococcus.comes	black pepper	0	0.000239129	0.0257708
Coprococcus.comes	brhingaraj	0	0.00101887	0.00389049
Coprococcus.comes	mucin	1.37001e-05	0.00404194	0.00366455
Coprococcus.comes	apple pectin	1.37001e-05	0.000463019	0.00366455
Coprococcus.comes	corn dextrin	1.37001e-05	0.0004266	0.00615061
Coprococcus.comes	triphala	3.51748e-05	0.000919183	0.00673595
Coprococcus.comes	citrus pectin	1.37001e-05	0.000317916	0.0262788
Coprococcus.comes	licorice	0.00998216	0	0.0168046
Coraliomargarita.akajimensis	shatavari	0	0.000372846	0.00574114
Coraliomargarita.akajimensis	ashwaghanda	0	0.0083529	0.00911579
Coriobacteriaceae	triphala	0	0.000723803	0.00389049
Coriobacteriaceae	slippery elm	0	0.00201938	0.0324733
Coriobacteriaceae	licorice	0	0.00147271	0.0324733
Coriobacteriaceae	pipili	0	0.0493375	0.00389049
Coriobacteriaceae	jatamansi	0	0.00142195	0.048406
Coriobacteriaceae	ginger	0	0.192014	0.00574114
Coriobacteriaceae	turmeric	0	0.00591165	0.00574114
Coriobacteriaceae	shankapushpi	0	0.00451071	0.00574114
Coriobacteriaceae	guduchi	0	0.0042405	0.00389049
Coriobacteriaceae	gotu kola	0	0.0014366	0.0163773
Coriobacteriaceae	ashwaghanda	0	0.0200146	0.00911579
Coriobacteriaceae	frankinsence	0	8.3058e-05	0.0257708
Coriobacteriaceae	black pepper	0	0.00849389	0.00574114
Coriobacteriaceae	brhingaraj	0	0.00809137	0.00389049
Coriobacteriaceae	apple pectin	0	0.0225942	0.00277843
Coriobacteriaceae	citrus pectin	0	0.0104271	0.00277843
Coriobacteriaceae	corn amylopectin	0	0.00462649	0.00277843
Coriobacteriaceae	corn dextrin	0	0.00186967	0.00277843
Coriobacteriaceae	corn starch	0	0.00784552	0.00277843
Coriobacteriaceae	mucin	0	0.000430387	0.00962172
Coriobacteriaceae	pot starch	0	0.000265479	0.048406
Cronobacter.dublinensis.muytjensii	jatamansi	0	0.00306844	0.00389049
Cronobacter.dublinensis.sakazakii	gotu kola	0	0.00362251	0.0163773
Cronobacter.dublinensis.sakazakii	brhingaraj	0	0.000956054	0.048406
Cronobacter.muytjensii	jatamansi	0	0.0038744	0.00389049
Cronobacter.sakazakii	a cellulose	0.00127508	0.00544853	0.00952381
Cronobacter.sakazakii	inulin	0.00127508	0.000381438	0.0379415
Cronobacter.sakazakii	corn dextrin	0.00127508	0.000160978	0.0249921
Cronobacter.sakazakii	corn starch	0.00127508	9.6305e-05	0.0167114
Cronobacter.sakazakii	corn amylopectin	0.00127508	9.10637e-05	0.0167114
Cronobacter.sakazakii	b glucan	0.00127508	8.50218e-05	0.0167114
Cronobacter.sakazakii	licorice	0.00657436	1.57858e-06	0.0261792
Cronobacter.sakazakii	slippery elm	0.00657436	0	0.0168046
Cronobacter.sakazakii	pipili	0.000420017	0	0.0445506
Cronobacter.sakazakii	Kapikatchu	0.000420017	0	0.0284407
Cronobacter.sakazakii	amylose	0.00127508	0	0.00962172
Cronobacter.sakazakii	apple pectin	0.00127508	0	0.00962172
Cronobacter.sakazakii	mucin	0.00127508	0	0.00962172
Cronobacter.sakazakii	pot starch	0.00127508	0	0.0168867
Cuneatibacter.caecimuris	guduchi	0	7.99886e-05	0.0150243
Desulfitobacterium.dehalogenans.Desulfitobacterium.hafniense.Desulfitobacterium.metallireducens.Desulfosporosinus.youngiae	guduchi	0	3.20511e-05	0.0150243
Desulfosporosinus.acidiphilus.orientis	guduchi	0	0.00158267	0.00389049
Desulfosporosinus.acidiphilus.orientis	brhingaraj	0	0.00130418	0.00389049
Desulfotomaculum.nigrificans	jatamansi	0	0.00130799	0.00389049
Desulfotomaculum.nigrificans	apple pectin	0	9.51951e-05	0.00962172
Desulfotomaculum.nigrificans	citrus pectin	0	0.000186309	0.00277843
Desulfovibrio.desulfuricans	guduchi	0.00199451	0.000158367	0.0398233
Desulfovibrio.desulfuricans	slippery elm	0.00860941	0.000539916	0.0357143
Desulfovibrio.desulfuricans	turmeric	0.00199451	3.90125e-05	0.0477332
Desulfovibrio.desulfuricans	pipili	0.00199451	0	0.0168867
Desulfovibrio.desulfuricans	ginger	0.00199451	0	0.0307278
Desulfovibrio.desulfuricans	black pepper	0.00199451	0	0.0307278
Desulfovibrio.piger	slippery elm	0	0.0023741	0.0324733
Desulfovibrio.piger	licorice	0	0.00157352	0.0324733
Desulfovibrio.piger	pipili	0	0.00305892	0.0150243
Desulfovibrio.piger	kalmegh	0	0.00761409	0.00277843
Desulfovibrio.piger	jatamansi	0	0.00393052	0.00389049
Desulfovibrio.piger	ginger	0	0.00613842	0.00574114
Desulfovibrio.piger	turmeric	0	0.00088849	0.00574114
Desulfovibrio.piger	shatavari	0	0.00055961	0.00574114
Desulfovibrio.piger	shankapushpi	0	0.00197597	0.00574114
Desulfovibrio.piger	Kapikatchu	0	0.00729578	0.00277843
Desulfovibrio.piger	guduchi	0	0.000983276	0.00389049
Desulfovibrio.piger	gotu kola	0	0.000871818	0.0163773
Desulfovibrio.piger	ashwaghanda	0	0.00109654	0.00911579
Desulfovibrio.piger	frankinsence	0	0.00301716	0.00574114
Desulfovibrio.piger	black pepper	0	0.00252666	0.00574114
Desulfovibrio.piger	brhingaraj	0	0.00947	0.00389049
Desulfovibrio.piger	b glucan	0.000543538	0.000165978	0.0021645
Desulfovibrio.piger	FOS	0.000543538	0.00012257	0.0340943
Desulfovibrio.piger	corn dextrin	0.000543538	0.000101402	0.0021645
Desulfovibrio.piger	inulin	0.000543538	1.13799e-05	0.00366455
Desulfovibrio.piger	triphala	0.00020609	0	0.0168867
Desulfovibrionaceae	kalmegh	0.00199451	0.0123136	0.0021645
Desulfovibrionaceae	jatamansi	0.00199451	0.012199	0.004329
Desulfovibrionaceae	brhingaraj	0.00199451	0.0110858	0.004329
Desulfovibrionaceae	frankinsence	0.00199451	0.0101485	0.00952381
Desulfovibrionaceae	ginger	0.00199451	0.00748713	0.00952381
Desulfovibrionaceae	corn amylopectin	0.000738501	0.00231609	0.0151515
Desulfovibrionaceae	slippery elm	0.00860941	0.00291879	0.0357143
Desulfovibrionaceae	b glucan	0.000738501	0.000174885	0.0021645
Desulfovibrionaceae	corn dextrin	0.000738501	0.000129501	0.0021645
Desulfovibrionaceae	FOS	0.000738501	0.00012257	0.0128656
Desulfovibrionaceae	inulin	0.000738501	1.82678e-05	0.00366455
Dielma.fastidiosa	triphala	2.13352e-05	0.000185254	0.044368
Dielma.fastidiosa	b glucan	4.58622e-05	0	0.0284407
Dielma.fastidiosa	citrus pectin	4.58622e-05	0	0.0284407
Dielma.fastidiosa	corn dextrin	4.58622e-05	0	0.0284407
Dielma.fastidiosa	corn starch	4.58622e-05	0	0.0284407
Dielma.fastidiosa	FOS	4.58622e-05	0	0.0445506
Dielma.fastidiosa	inulin	4.58622e-05	0	0.0284407
Dielma.fastidiosa	pot starch	4.58622e-05	0	0.0445506
Dorea.Candidatus.Dorea.massiliensis	slippery elm	0	0.000584368	0.0324733
Dorea.Candidatus.Dorea.massiliensis	mucin	0	0.000122348	0.0284407
Dorea.formicigenerans	kalmegh	0.00213827	0.0168078	0.00615061
Dorea.formicigenerans	ashwaghanda	0.00213827	0.0159844	0.0338949
Dorea.formicigenerans	black pepper	0.00213827	0.015898	0.0089113
Dorea.formicigenerans	brhingaraj	0.00213827	0.00981355	0.044368
Dorea.formicigenerans	slippery elm	0.069154	0.0123336	0.0357143
Dorea.formicigenerans	licorice	0.069154	0	0.0168046
Dorea.longicatena	pot starch	3.34999e-05	0.00578474	0.00754623
Dorea.longicatena	citrus pectin	3.34999e-05	0.00161377	0.00477182
Dorea.longicatena	corn starch	3.34999e-05	0.00156826	0.00477182
Dorea.longicatena	corn dextrin	3.34999e-05	0.000925262	0.00477182
Dorea.longicatena	triphala	0.000121046	0.00267932	0.0340943
Dorea.longicatena	corn amylopectin	3.34999e-05	0.000551753	0.00477182
Dorea.longicatena	inulin	3.34999e-05	0.00037885	0.00477182
Dorea.longicatena	apple pectin	3.34999e-05	0.000364206	0.00477182
Dorea.longicatena	slippery elm	0.00453452	0.0135453	0.0357143
Dorea.longicatena	licorice	0.00453452	0	0.0168046
Eggerthella.lenta	slippery elm	0	0.00224115	0.0324733
Eggerthella.lenta	pot starch	0.0219699	0.178858	0.004329
Eggerthella.lenta	corn starch	0.0219699	0.170482	0.0021645
Eggerthella.lenta	corn amylopectin	0.0219699	0.16127	0.0021645
Eggerthella.lenta	amylose	0.0219699	0.138034	0.0151515
Eggerthella.lenta	inulin	0.0219699	0.0057818	0.004329
Eggerthella.lenta	mucin	0.0219699	0.0024091	0.0021645
Eggerthella.lenta	shankapushpi	0.0669405	0.00711688	0.00952381
Eggerthella.lenta	corn dextrin	0.0219699	0.00166379	0.0021645
Eggerthella.lenta	triphala	0.0105638	0.000758844	0.004329
Eggerthella.lenta	FOS	0.0219699	0.00150597	0.00796941
Eggerthella.lenta	brhingaraj	0.0669405	0.0013215	0.004329
Eggerthella.lenta	guduchi	0.0669405	0.00114626	0.004329
Eggerthella.lenta	turmeric	0.0669405	0.000613414	0.00952381
Eggerthella.lenta	kalmegh	0.0669405	0.000326775	0.00477182
Eggerthella.lenta	ashwaghanda	0.0669405	0.000291455	0.0238095
Eggerthella.lenta	Kapikatchu	0.0669405	0.000266937	0.00499812
Eggerthella.lenta	pipili	0.0669405	0	0.00549411
Eggerthella.lenta	jatamansi	0.0669405	0	0.00549411
Eggerthella.lenta	ginger	0.0669405	0	0.0114172
Eggerthella.lenta	shatavari	0.0669405	0	0.0114172
Eggerthella.lenta	frankinsence	0.0669405	0	0.0114172
Eggerthella.lenta	black pepper	0.0669405	0	0.0114172
Eggerthella.timonensis	pot starch	0.000145579	0.00296106	0.00549411
Eggerthella.timonensis	corn amylopectin	0.000145579	0.00290076	0.00366455
Eggerthella.timonensis	corn starch	0.000145579	0.00250403	0.00366455
Eggerthella.timonensis	apple pectin	0.000145579	0.00150533	0.0262788
Eggerthella.timonensis	citrus pectin	0.000145579	0.00123385	0.00615061
Eggerthellaceae	slippery elm	0	0.00831966	0.0324733
Eggerthellaceae	licorice	0	0.000209578	0.0324733
Eggerthellaceae	pot starch	0.0221155	0.182477	0.004329
Eggerthellaceae	corn starch	0.0221155	0.175792	0.0021645
Eggerthellaceae	corn amylopectin	0.0221155	0.16618	0.0021645
Eggerthellaceae	amylose	0.0221155	0.141535	0.0151515
Eggerthellaceae	shankapushpi	0.0681893	0.0286633	0.00952381
Eggerthellaceae	inulin	0.0221155	0.0057818	0.004329
Eggerthellaceae	mucin	0.0221155	0.00282306	0.0021645
Eggerthellaceae	brhingaraj	0.0681893	0.00781518	0.004329
Eggerthellaceae	triphala	0.0108788	0.00124413	0.00865801
Eggerthellaceae	corn dextrin	0.0221155	0.00167689	0.0021645
Eggerthellaceae	black pepper	0.0681893	0.0047341	0.00952381
Eggerthellaceae	FOS	0.0221155	0.00150597	0.00796941
Eggerthellaceae	guduchi	0.0681893	0.00313523	0.004329
Eggerthellaceae	Kapikatchu	0.0681893	0.00121043	0.00499812
Eggerthellaceae	ashwaghanda	0.0681893	0.00112217	0.0238095
Eggerthellaceae	kalmegh	0.0681893	0.000965032	0.00499812
Eggerthellaceae	turmeric	0.0681893	0.000798527	0.00952381
Eggerthellaceae	pipili	0.0681893	0.000678075	0.004329
Eggerthellaceae	jatamansi	0.0681893	0.000480472	0.00754623
Eggerthellaceae	ginger	0.0681893	0.000160881	0.0139219
Eggerthellaceae	frankinsence	0.0681893	4.9837e-05	0.0139219
Eggerthellaceae	shatavari	0.0681893	2.1386e-05	0.0130618
Eisenbergiella.massiliensis	jatamansi	0	0.000602539	0.048406
Eisenbergiella.massiliensis	guduchi	0	0.000502752	0.00389049
Eisenbergiella.tayi	triphala	0	6.04199e-05	0.048406
Eisenbergiella.tayi	slippery elm	0	0.00149501	0.0324733
Eisenbergiella.tayi	guduchi	0	0.000181974	0.0150243
Eisenbergiella.tayi	apple pectin	0	0.000958391	0.00277843
Emergencia.timonensis	pot starch	0.00461835	0.000317697	0.044368
Emergencia.timonensis	citrus pectin	0.00461835	5.7188e-05	0.0249921
Emergencia.timonensis	b glucan	0.00461835	4.21054e-05	0.0167114
Emergencia.timonensis	corn dextrin	0.00461835	2.90937e-05	0.0167114
Emergencia.timonensis	triphala	0.00441003	0	0.00549411
Emergencia.timonensis	FOS	0.00461835	0	0.0168867
Emergencia.timonensis	inulin	0.00461835	0	0.00962172
Emergencia.timonensis.Ihubacter.massiliensis..Eubacterium..infirmum..Eubacterium..sulci	triphala	0	0.000178187	0.0150243
Emergencia.timonensis.Ihubacter.massiliensis..Eubacterium..infirmum..Eubacterium..sulci	kalmegh	0	0.00242281	0.00277843
Emergencia.timonensis.Ihubacter.massiliensis..Eubacterium..infirmum..Eubacterium..sulci	guduchi	0	0.000680247	0.00389049
Emergencia.timonensis.Ihubacter.massiliensis..Eubacterium..infirmum..Eubacterium..sulci	brhingaraj	0	0.00102165	0.0150243
Enterobacter.asburiae	jatamansi	0	0.00387324	0.048406
Enterobacter.asburiae	gotu kola	0	0.00402213	0.0163773
Enterobacter.asburiae.cloacae	turmeric	0	0.000419105	0.00574114
Enterobacter.asburiae.cloacae	Kapikatchu	0	0.00629054	0.00277843
Enterobacter.asburiae.cloacae	gotu kola	0	0.00190734	0.0163773
Enterobacter.asburiae.cloacae.hormaechei.ludwigii	ginger	0	0.000309392	0.0257708
Enterobacter.asburiae.cloacae.hormaechei.ludwigii	turmeric	0	0.000759419	0.00574114
Enterobacter.asburiae.cloacae.hormaechei.ludwigii	shankapushpi	0	0.000541296	0.00574114
Enterobacter.asburiae.cloacae.hormaechei.ludwigii	frankinsence	0	0.0089333	0.00574114
Enterobacter.asburiae.cloacae.hormaechei.ludwigii	black pepper	0	0.00149368	0.00574114
Enterobacter.asburiae.cloacae.hormaechei.ludwigii	brhingaraj	0	0.000938622	0.00389049
Enterobacter.asburiae.cloacae.hormaechei.ludwigii	slippery elm	0.00504256	0	0.0168046
Enterobacter.asburiae.cloacae.hormaechei.ludwigii	licorice	0.00504256	0	0.0168046
Enterobacter.asburiae.hormaechei	pipili	0	0.00104297	0.048406
Enterobacter.asburiae.hormaechei	ginger	0	0.000310453	0.0257708
Enterobacter.asburiae.hormaechei	guduchi	0	0.0190622	0.00389049
Enterobacter.asburiae.hormaechei	ashwaghanda	0	0.00205311	0.00911579
Enterobacter.asburiae.hormaechei	black pepper	0	0.00227558	0.00574114
Enterobacter.asburiae.ludwigii	guduchi	0	0.00562413	0.00389049
Enterobacter.cancerogenus.Kosakonia.sacchari	shankapushpi	0	0.00188711	0.00574114
Enterobacter.cancerogenus.Kosakonia.sacchari	ashwaghanda	0	0.00119925	0.00911579
Enterobacter.cloacae	pipili	0	0.00609638	0.0150243
Enterobacter.cloacae	kalmegh	0	0.0965331	0.00277843
Enterobacter.cloacae	jatamansi	0	0.0161943	0.00389049
Enterobacter.cloacae	ginger	0	0.00657695	0.00574114
Enterobacter.cloacae	turmeric	0	0.0265876	0.00574114
Enterobacter.cloacae	shatavari	0	0.0107969	0.00574114
Enterobacter.cloacae	shankapushpi	0	0.025836	0.00574114
Enterobacter.cloacae	Kapikatchu	0	0.194493	0.00277843
Enterobacter.cloacae	guduchi	0	0.0631312	0.00389049
Enterobacter.cloacae	gotu kola	0	0.00482788	0.0163773
Enterobacter.cloacae	ashwaghanda	0	0.00617264	0.00911579
Enterobacter.cloacae	frankinsence	0	0.0266584	0.00574114
Enterobacter.cloacae	black pepper	0	0.0188986	0.00574114
Enterobacter.cloacae	brhingaraj	0	0.0193046	0.00389049
Enterobacter.cloacae	apple pectin	0.0282083	0.0128581	0.0411255
Enterobacter.cloacae	triphala	0.0627835	0.0253466	0.030303
Enterobacter.cloacae	b glucan	0.0282083	0.0104818	0.0151515
Enterobacter.cloacae	a cellulose	0.0282083	0.00840802	0.0380952
Enterobacter.cloacae	licorice	0.0681587	0.00807927	0.0357143
Enterobacter.cloacae	mucin	0.0282083	0.00232282	0.0021645
Enterobacter.cloacae	slippery elm	0.0681587	0.00436432	0.0357143
Enterobacter.cloacae.Kosakonia.cowanii	turmeric	0	0.0018851	0.00574114
Enterobacter.cloacae.Kosakonia.cowanii	guduchi	0	0.00557524	0.00389049
Enterobacter.cloacae.Kosakonia.cowanii	gotu kola	0	0.0246022	0.0163773
Enterobacter.cloacae.Kosakonia.cowanii	brhingaraj	0	0.000509424	0.0150243
Enterobacter.cloacae.ludwigii	turmeric	0	0.000483294	0.00574114
Enterobacter.cloacae.ludwigii	Kapikatchu	0	0.00593178	0.00277843
Enterobacter.cloacae.ludwigii	guduchi	0	0.00518049	0.00389049
Enterobacter.cloacae.ludwigii	brhingaraj	0	0.00190998	0.0150243
Enterobacter.cloacae.ludwigii	licorice	0.000406657	0.00592665	0.0357143
Enterobacter.hormaechei	a cellulose	0.000636642	0.00343909	0.0139219
Enterobacter.hormaechei	amylose	0.000636642	0	0.0284407
Enterobacter.hormaechei	apple pectin	0.000636642	0	0.0284407
Enterobacter.hormaechei	b glucan	0.000636642	0	0.0284407
Enterobacter.hormaechei	inulin	0.000636642	0	0.0284407
Enterobacter.hormaechei	mucin	0.000636642	0	0.0284407
Enterobacter.hormaechei	pot starch	0.000636642	0	0.0445506
Enterobacteriaceae	citrus pectin	0.445377	0.33965	0.0411255
Enterobacteriaceae	b glucan	0.445377	0.282835	0.0021645
Enterobacteriaceae	corn amylopectin	0.445377	0.270423	0.0151515
Enterobacteriaceae	triphala	0.448567	0.267039	0.004329
Enterobacteriaceae	corn dextrin	0.445377	0.260221	0.0021645
Enterobacteriaceae	shankapushpi	0.250725	0.137609	0.0380952
Enterobacteriaceae	apple pectin	0.445377	0.230378	0.0021645
Enterobacteriaceae	corn starch	0.445377	0.223263	0.0021645
Enterobacteriaceae	kalmegh	0.250725	0.123801	0.0151515
Enterobacteriaceae	pipili	0.250725	0.116459	0.030303
Enterobacteriaceae	ginger	0.250725	0.110618	0.00952381
Enterobacteriaceae	guduchi	0.250725	0.107734	0.00865801
Enterobacteriaceae	turmeric	0.250725	0.0995471	0.00952381
Enterobacteriaceae	licorice	0.170323	0.0639552	0.0357143
Enterobacteriaceae	mucin	0.445377	0.0840743	0.0021645
Enterobacteriaceae	shatavari	0.250725	0.0108332	0.00952381
Enterobacteriaceae.Erwiniaceae	kalmegh	0	0.000157851	0.00962172
Enterobacteriaceae.Erwiniaceae	shankapushpi	0	0.00143617	0.00574114
Enterobacteriaceae.Erwiniaceae	black pepper	0	0.000417877	0.00574114
Enterobacteriaceae.Erwiniaceae	brhingaraj	0	0.00368834	0.00389049
Enterococcaceae	shatavari	0.000322803	0.213777	0.00952381
Enterococcaceae	slippery elm	0.000208129	0.0440366	0.0357143
Enterococcaceae	black pepper	0.000322803	0.0341276	0.00952381
Enterococcaceae	brhingaraj	0.000322803	0.0331923	0.004329
Enterococcaceae	ginger	0.000322803	0.0281082	0.00952381
Enterococcaceae	inulin	0.00193421	0.142597	0.0021645
Enterococcaceae	licorice	0.000208129	0.0132188	0.0357143
Enterococcaceae	shankapushpi	0.000322803	0.0155139	0.00952381
Enterococcaceae	pipili	0.000322803	0.0137674	0.004329
Enterococcaceae	FOS	0.00193421	0.0762277	0.004329
Enterococcaceae	guduchi	0.000322803	0.00892622	0.004329
Enterococcaceae	citrus pectin	0.00193421	0.0500326	0.0021645
Enterococcaceae	Kapikatchu	0.000322803	0.00726841	0.0021645
Enterococcaceae	turmeric	0.000322803	0.00705316	0.00952381
Enterococcaceae	apple pectin	0.00193421	0.0223195	0.0021645
Enterococcaceae	ashwaghanda	0.000322803	0.00222952	0.0238095
Enterococcaceae	kalmegh	0.000322803	0.00155513	0.0021645
Enterococcaceae	corn dextrin	0.00193421	0.00575652	0.0411255
Enterococcaceae	a cellulose	0.00193421	9.60028e-05	0.00952381
Enterococcus.casseliflavus	kalmegh	0	0.00155513	0.00277843
Enterococcus.casseliflavus	ginger	0	0.0210056	0.00574114
Enterococcus.casseliflavus	turmeric	0	0.00453394	0.00574114
Enterococcus.casseliflavus	guduchi	0	0.00892622	0.00389049
Enterococcus.casseliflavus	gotu kola	0	0.0296386	0.0163773
Enterococcus.casseliflavus	black pepper	0	0.0297897	0.00574114
Enterococcus.casseliflavus	brhingaraj	0	0.0188931	0.00389049
Enterococcus.casseliflavus	licorice	0.000128704	0.0132188	0.0357701
Enterococcus.casseliflavus	inulin	0.00177864	0.142597	0.0021645
Enterococcus.casseliflavus	FOS	0.00177864	0.0746946	0.004329
Enterococcus.casseliflavus	slippery elm	0.000128704	0.00454542	0.0357701
Enterococcus.casseliflavus	citrus pectin	0.00177864	0.0495234	0.0021645
Enterococcus.casseliflavus	apple pectin	0.00177864	0.0220523	0.0021645
Enterococcus.casseliflavus	corn dextrin	0.00177864	0.00561611	0.0411255
Enterococcus.casseliflavus.gallinarum	brhingaraj	0	0.00740463	0.00389049
Enterococcus.faecalis	slippery elm	0	0.00620766	0.0324733
Enterococcus.faecalis	apple pectin	0	8.01699e-05	0.0284407
Enterococcus.faecalis	citrus pectin	0	6.25635e-05	0.0284407
Enterococcus.faecalis	corn amylopectin	0	4.14999e-05	0.0284407
Enterococcus.faecalis	pot starch	0	4.62361e-05	0.048406
Enterococcus.faecalis	shatavari	0.000107308	0.144882	0.0130618
Enterococcus.faecalis	ginger	0.000107308	0.00223531	0.0130618
Enterococcus.faecium.hirae.lactis	slippery elm	7.94256e-05	0.0332317	0.0357701
Enterococcus.faecium.hirae.lactis	shatavari	0.000215495	0.0688943	0.0139219
Enterococcus.faecium.hirae.lactis	pipili	0.000215495	0.00807764	0.00796941
Enterococcus.faecium.hirae.lactis	brhingaraj	0.000215495	0.00483983	0.00796941
Enterococcus.faecium.hirae.lactis	ginger	0.000215495	0.0045304	0.0139219
Enterococcus.faecium.hirae.lactis	Kapikatchu	0.000215495	0.00426245	0.0129066
Enterococcus.faecium.hirae.lactis	turmeric	0.000215495	0.00251922	0.0139219
Enterococcus.faecium.hirae.lactis	ashwaghanda	0.000215495	0.00171375	0.0275319
Enterococcus.faecium.hirae.lactis	triphala	0.000406453	0.00126007	0.0340943
Enterococcus.faecium.hirae.lactis	kalmegh	0.000215495	0	0.0284407
Enterococcus.faecium.hirae.lactis	guduchi	0.000215495	0	0.0445506
Enterococcus.gallinarum	brhingaraj	0	0.0018993	0.0150243
Enterorhabdus.mucosicola	shankapushpi	0	0.00237792	0.0257708
Enterorhabdus.mucosicola	guduchi	0	0.001146	0.00389049
Enterorhabdus.mucosicola	gotu kola	0	0.00368285	0.0163773
Enterorhabdus.mucosicola	brhingaraj	0	0.000979299	0.048406
Enterorhabdus.muris	shankapushpi	0	0.00151422	0.0257708
Enterorhabdus.muris	gotu kola	0	0.00386317	0.0163773
Erwinia.toletana.Pantoea.ananatis.Pantoea.dispersa	licorice	0	0.000528171	0.0324733
Erwinia.toletana.Pantoea.ananatis.Pantoea.dispersa	gotu kola	0	0.0014537	0.0163773
Erwinia.toletana.Pantoea.ananatis.Pantoea.dispersa	black pepper	0	5.61973e-05	0.0257708
Erwiniaceae	licorice	0	0.00537599	0.0324733
Erwiniaceae	jatamansi	0	0.000865176	0.048406
Erwiniaceae	turmeric	0	0.000435044	0.00574114
Erwiniaceae	Kapikatchu	0	0.000892683	0.00277843
Erwiniaceae	guduchi	0	0.00111103	0.00389049
Erwiniaceae	gotu kola	0	0.00541328	0.0163773
Erwiniaceae	black pepper	0	5.61973e-05	0.0257708
Erwiniaceae	brhingaraj	0	0.000431508	0.0150243
Erysipelatoclostridium.ramosum	slippery elm	0	0.0060125	0.0324733
Erysipelatoclostridium.ramosum	licorice	0	0.000204991	0.0324733
Erysipelatoclostridium.ramosum	shatavari	0	0.000626384	0.00574114
Erysipelatoclostridium.ramosum	shankapushpi	0	0.00324005	0.00574114
Erysipelatoclostridium.ramosum	guduchi	0	0.000221123	0.00389049
Erysipelatoclostridium.ramosum	gotu kola	0	0.0024279	0.0163773
Erysipelatoclostridium.ramosum	ashwaghanda	0	0.0042231	0.00911579
Erysipelatoclostridium.ramosum	a cellulose	0	0.000114269	0.0257708
Erysipelatoclostridium.ramosum	apple pectin	0	0.000869555	0.00277843
Erysipelatoclostridium.ramosum	b glucan	0	0.0755378	0.00277843
Erysipelatoclostridium.ramosum	citrus pectin	0	0.000240173	0.00277843
Erysipelatoclostridium.ramosum	corn dextrin	0	0.0196931	0.00277843
Erysipelatoclostridium.ramosum	FOS	0	0.00540485	0.00389049
Erysipelatoclostridium.ramosum	inulin	0	0.00248906	0.00277843
Erysipelatoclostridium.ramosum	mucin	0	0.00234075	0.00962172
Erysipelatoclostridium.ramosum	triphala	5.9018e-06	0.00165122	0.00549411
Erysipelotrichaceae	slippery elm	0	0.00658429	0.0324733
Erysipelotrichaceae	licorice	0	0.000519151	0.0324733
Erysipelotrichaceae	b glucan	0.000192249	0.0763909	0.0021645
Erysipelotrichaceae	corn dextrin	0.000192249	0.0203022	0.0021645
Erysipelotrichaceae	triphala	3.96681e-05	0.00218111	0.00754623
Erysipelotrichaceae	FOS	0.000192249	0.00674593	0.004329
Erysipelotrichaceae	inulin	0.000192249	0.00303401	0.0021645
Erysipelotrichaceae	shankapushpi	0.000509949	0.00730648	0.024741
Erysipelotrichaceae	ashwaghanda	0.000509949	0.00468488	0.0275319
Erysipelotrichaceae	corn starch	0.000192249	0.00139609	0.00865801
Erysipelotrichaceae	apple pectin	0.000192249	0.0011991	0.0021645
Erysipelotrichaceae	shatavari	0.000509949	0.002217	0.024741
Erysipelotrichaceae	ginger	0.000509949	0.00218431	0.0139219
Erysipelotrichaceae	pipili	0.000509949	0.00201814	0.0134972
Erysipelotrichaceae	citrus pectin	0.000192249	0.000481764	0.025974
Erysipelotrichaceae	kalmegh	0.000509949	0	0.0284407
Escherichia.coli	slippery elm	0.078384	0.125185	0.0357143
Escherichia.coli	a cellulose	0.363101	0.534486	0.0190476
Escherichia.coli	b glucan	0.363101	0.258241	0.0021645
Escherichia.coli	citrus pectin	0.363101	0.23126	0.0411255
Escherichia.coli	corn amylopectin	0.363101	0.22422	0.0151515
Escherichia.coli	corn starch	0.363101	0.193105	0.0021645
Escherichia.coli	apple pectin	0.363101	0.182767	0.0021645
Escherichia.coli	corn dextrin	0.363101	0.145521	0.0021645
Escherichia.coli	mucin	0.363101	0.0715558	0.0021645
Escherichia.coli	ginger	0.248952	0.0487177	0.00952381
Escherichia.coli	black pepper	0.248952	0.0366048	0.00952381
Escherichia.coli	pipili	0.248952	0.01768	0.004329
Escherichia.coli	jatamansi	0.248952	0.0138444	0.004329
Escherichia.coli	licorice	0.078384	0.00363902	0.0357143
Escherichia.coli	brhingaraj	0.248952	0.00901619	0.00754623
Escherichia.coli	frankinsence	0.248952	0.00781277	0.00952381
Escherichia.coli	Kapikatchu	0.248952	0.00121016	0.00477182
Escherichia.coli	turmeric	0.248952	0.000468101	0.00952381
Escherichia.coli	shankapushpi	0.248952	0.000416664	0.00952381
Escherichia.coli	kalmegh	0.248952	0.000303367	0.00433691
Escherichia.coli	ashwaghanda	0.248952	0.000128107	0.0238095
Escherichia.coli	guduchi	0.248952	4.77241e-05	0.00754623
Escherichia.coli	shatavari	0.248952	8.664e-06	0.0130618
Ethanoligenens.harbinense	jatamansi	0	0.000596231	0.048406
Ethanoligenens.harbinense	guduchi	0	0.000171536	0.048406
Ethanoligenens.harbinense	ashwaghanda	0	0.000283188	0.00911579
Ethanoligenens.harbinense	brhingaraj	0	0.000448318	0.00389049
Ethanoligenens.harbinense	apple pectin	0	0.000210516	0.0284407
Ethanoligenens.harbinense	citrus pectin	0	0.000271471	0.00277843
Ethanoligenens.harbinense.Ruminiclostridium.thermocellum	brhingaraj	0	0.000311625	0.0150243
Ethanoligenens.harbinense.Ruminococcus.flavefaciens	kalmegh	0	0.000304643	0.0284407
Ethanoligenens.harbinense.Ruminococcus.flavefaciens	jatamansi	0	0.000396396	0.0150243
Ethanoligenens.harbinense.Ruminococcus.flavefaciens	ginger	0	0.000271308	0.0257708
Ethanoligenens.harbinense.Ruminococcus.flavefaciens	turmeric	0	0.00053004	0.00574114
Ethanoligenens.harbinense.Ruminococcus.flavefaciens	shankapushpi	0	0.0013762	0.00574114
Ethanoligenens.harbinense.Ruminococcus.flavefaciens	guduchi	0	0.000145318	0.048406
Ethanoligenens.harbinense.Ruminococcus.flavefaciens	gotu kola	0	0.0050331	0.0163773
Ethanoligenens.harbinense.Ruminococcus.flavefaciens	ashwaghanda	0	0.000588258	0.00911579
Ethanoligenens.harbinense.Ruminococcus.flavefaciens	brhingaraj	0	0.000480993	0.0150243
Eubacteriaceae	slippery elm	0	0.00657363	0.0324733
Eubacteriaceae	pipili	0	0.000912509	0.00389049
Eubacteriaceae	kalmegh	0	0.0906652	0.00277843
Eubacteriaceae	jatamansi	0	0.00258939	0.00389049
Eubacteriaceae	ginger	0	0.0170421	0.00574114
Eubacteriaceae	turmeric	0	0.00810364	0.00574114
Eubacteriaceae	shankapushpi	0	0.00285583	0.00574114
Eubacteriaceae	Kapikatchu	0	0.00262391	0.0284407
Eubacteriaceae	guduchi	0	0.0476008	0.00389049
Eubacteriaceae	ashwaghanda	0	0.0237314	0.00911579
Eubacteriaceae	black pepper	0	0.0216598	0.00574114
Eubacteriaceae	brhingaraj	0	0.0239335	0.00389049
Eubacteriaceae	triphala	4.80083e-06	0.00481195	0.00549411
Eubacteriaceae	corn dextrin	0.0265551	0	0.0284407
Eubacteriaceae	FOS	0.0265551	0	0.0445506
Eubacteriaceae	pot starch	0.0265551	0	0.0445506
Eubacteriaceae.Lachnospiraceae	pipili	0	0.000200955	0.0150243
Eubacteriaceae.Lachnospiraceae	turmeric	0	0.000571961	0.00574114
Eubacteriaceae.Lachnospiraceae	guduchi	0	0.000167493	0.048406
Eubacterium.ramulus	slippery elm	0	0.000567579	0.0324733
Eubacterium.ramulus	kalmegh	0	0.00195281	0.00962172
Eubacterium.ramulus	turmeric	0	0.00113296	0.0257708
Eubacterium.ramulus	shankapushpi	0	0.000522285	0.00574114
Eubacterium.ramulus	guduchi	0	0.000326792	0.0150243
Eubacterium.ramulus	brhingaraj	0	0.000428365	0.0150243
Eubacterium.ruminantium	brhingaraj	0	0.0100942	0.00389049
Eubacterium.ventriosum	triphala	0	0.000230406	0.0150243
Eubacterium.ventriosum	slippery elm	0	0.00207879	0.0324733
Eubacterium.ventriosum	kalmegh	0	0.000497008	0.0284407
Eubacterium.ventriosum	jatamansi	0	0.000166223	0.048406
Eubacterium.ventriosum	shankapushpi	0	0.000228175	0.0257708
Eubacterium.ventriosum	ashwaghanda	0	0.000531676	0.00911579
Eubacterium.ventriosum	black pepper	0	0.000768213	0.0257708
Eubacterium.ventriosum	apple pectin	0	0.000176592	0.00277843
Eubacterium.ventriosum	citrus pectin	0	0.000100226	0.00962172
Eubacterium.ventriosum	mucin	0	9.17167e-05	0.0284407
Faecalibacterium.prausnitzii	triphala	0	0.000263122	0.0150243
Faecalibacterium.prausnitzii	slippery elm	0	0.000186155	0.0324733
Faecalibacterium.prausnitzii	licorice	0	0.00225972	0.0324733
Faecalibacterium.prausnitzii	ashwaghanda	2.98243e-05	0.0376966	0.0162095
Faecalibacterium.prausnitzii	guduchi	2.98243e-05	0.00978933	0.00549411
Faecalibacterium.prausnitzii	pipili	2.98243e-05	0.00812251	0.00549411
Faecalibacterium.prausnitzii	brhingaraj	2.98243e-05	0.00302037	0.00549411
Faecalibacterium.prausnitzii	black pepper	2.98243e-05	0.00248244	0.0089113
Faecalibacterium.prausnitzii	turmeric	2.98243e-05	0.00227779	0.0089113
Faecalibacterium.prausnitzii	jatamansi	2.98243e-05	0.00182661	0.0285193
Faecalibacterium.prausnitzii	apple pectin	1.78405e-05	0.000886573	0.00366455
Faecalibacterium.prausnitzii	shankapushpi	2.98243e-05	0.00140495	0.0089113
Faecalibacterium.prausnitzii	kalmegh	2.98243e-05	0.000990142	0.0167114
Faecalibacterium.prausnitzii	gotu kola	2.98243e-05	0.000598055	0.0356983
Faecalibacterium.prausnitzii	citrus pectin	1.78405e-05	0.000311575	0.00366455
Faecalibacterium.prausnitzii	corn dextrin	1.78405e-05	0.000165167	0.0100646
Faecalicatena.orotica	kalmegh	0	0.00268705	0.00962172
Faecalicatena.orotica	jatamansi	0	0.00292388	0.00389049
Faecalicatena.orotica	turmeric	0	0.000565272	0.0257708
Faecalicatena.orotica	guduchi	0	0.000134123	0.0150243
Faecalicatena.orotica	black pepper	0	0.000386195	0.0257708
Faecalicatena.orotica	brhingaraj	0	0.00113905	0.00389049
Faecalicatena.orotica..Clostridium..clostridioforme	slippery elm	0	0.000181399	0.0324733
Faecalicoccus.pleomorphus	apple pectin	1.54466e-05	7.69936e-05	0.0115189
Flavobacteriaceae.Sphingobacteriaceae	ashwaghanda	0.00905552	0.00282581	0.0238095
Flavobacteriaceae.Sphingobacteriaceae	licorice	0.00495765	0.000971788	0.0357143
Flavobacteriaceae.Sphingobacteriaceae	frankinsence	0.00905552	0.000716563	0.00952381
Flavobacteriaceae.Sphingobacteriaceae	brhingaraj	0.00905552	0.000504136	0.004329
Flavobacteriaceae.Sphingobacteriaceae	jatamansi	0.00905552	0.000292612	0.004329
Flavobacteriaceae.Sphingobacteriaceae	black pepper	0.00905552	0.000275802	0.0139219
Flavobacteriaceae.Sphingobacteriaceae	pipili	0.00905552	0.000146812	0.00754623
Flavobacteriaceae.Sphingobacteriaceae	slippery elm	0.00495765	4.82799e-05	0.0261792
Flavobacteriaceae.Sphingobacteriaceae	guduchi	0.00905552	7.74819e-05	0.00796941
Flavobacteriaceae.Sphingobacteriaceae	kalmegh	0.00905552	7.56333e-05	0.00366455
Flavobacteriaceae.Sphingobacteriaceae	turmeric	0.00905552	3.85559e-05	0.0130618
Flavobacteriaceae.Sphingobacteriaceae	Kapikatchu	0.00905552	1.27787e-05	0.00433691
Flavobacteriaceae.Sphingobacteriaceae	ginger	0.00905552	0	0.0114172
Flavonifractor.plautii	guduchi	0.0124274	0.0658704	0.004329
Flavonifractor.plautii	apple pectin	0.0187133	0.092494	0.0021645
Flavonifractor.plautii	kalmegh	0.0124274	0.0550713	0.0021645
Flavonifractor.plautii	citrus pectin	0.0187133	0.0804036	0.025974
Flavonifractor.plautii	turmeric	0.0124274	0.0488091	0.00952381
Flavonifractor.plautii	pot starch	0.0187133	0.0685931	0.004329
Flavonifractor.plautii	corn starch	0.0187133	0.0657232	0.00865801
Flavonifractor.plautii	mucin	0.0187133	0.0636371	0.0411255
Flavonifractor.plautii	corn amylopectin	0.0187133	0.0601868	0.004329
Flavonifractor.plautii	amylose	0.0187133	0.0509783	0.0411255
Flavonifractor.plautii	ashwaghanda	0.0124274	0.00439353	0.0238095
Flavonifractor.plautii	jatamansi	0.0124274	0.00254711	0.0134972
Flavonifractor.plautii	Kapikatchu	0.0124274	0.00217487	0.00477182
Flavonifractor.plautii	slippery elm	0.0729796	0.0112749	0.0357143
Flavonifractor.plautii	ginger	0.0124274	0.00179257	0.00952381
Flavonifractor.plautii	pipili	0.0124274	0.00174682	0.00796941
Flavonifractor.plautii	licorice	0.0729796	0.00506174	0.0357143
Flavonifractor.plautii	shatavari	0.0124274	5.30036e-05	0.0130618
Flavonifractor.plautii	frankinsence	0.0124274	0	0.0114172
Flavonifractor.plautii.1	jatamansi	0.000250905	0.00818845	0.00549411
Flavonifractor.plautii.1	citrus pectin	0.000367304	0.004166	0.0249921
Flavonifractor.plautii.1	mucin	0.000367304	0.00371226	0.0249921
Flavonifractor.plautii.Pseudoflavonifractor.capillosus.Pseudoflavonifractor.phocaeensis.Intestinimonas.gabonensis.Intestinimonas.massiliensis.Intestinimonas.timonensis	guduchi	0	0.000120665	0.048406
Flavonifractor.plautii.Ruminiclostridium.thermocellum.Intestinimonas.butyriciproducens.Intestinimonas.gabonensis.Intestinimonas.massiliensis.Intestinimonas.timonensis	shankapushpi	0	0.000529826	0.0257708
Flavonifractor.plautii.Ruminiclostridium.thermocellum.Intestinimonas.butyriciproducens.Intestinimonas.gabonensis.Intestinimonas.massiliensis.Intestinimonas.timonensis	guduchi	0	0.000645004	0.00389049
Flavonifractor.Pseudoflavonifractor.Intestinimonas	guduchi	0	0.000120665	0.048406
Flintibacter.butyricus	kalmegh	0	0.0144032	0.00277843
Flintibacter.butyricus	turmeric	0	0.00312021	0.00574114
Flintibacter.butyricus	guduchi	0	0.00130589	0.00389049
Flintibacter.butyricus	ashwaghanda	0	0.0108704	0.00911579
Flintibacter.butyricus	black pepper	0	0.00808179	0.0257708
Flintibacter.butyricus	brhingaraj	0	0.0377287	0.00389049
Fournierella.massiliensis	guduchi	0	4.21173e-05	0.048406
Franconibacter.pulveris	pipili	0	0.0435531	0.0150243
Franconibacter.pulveris	jatamansi	0	0.15378	0.00389049
Franconibacter.pulveris	ginger	0	0.00731562	0.00574114
Franconibacter.pulveris	guduchi	0	0.000209871	0.048406
Franconibacter.pulveris	gotu kola	0	0.0972121	0.0163773
Franconibacter.pulveris	frankinsence	0	0.252721	0.00574114
Franconibacter.pulveris	black pepper	0	0.00191157	0.0257708
Franconibacter.pulveris	brhingaraj	0	0.00147145	0.0150243
Frisingicoccus.caecimuris	corn amylopectin	0	0.000401693	0.00962172
Frisingicoccus.caecimuris	mucin	0	0.000133314	0.00962172
Frisingicoccus.caecimuris	ginger	0.00204529	0.0137148	0.00952381
Frisingicoccus.caecimuris	shatavari	0.00204529	0	0.0307278
Frisingicoccus.caecimuris	frankinsence	0.00204529	0	0.0307278
Fusicatenibacter.saccharivorans	triphala	0	5.32356e-05	0.048406
Fusicatenibacter.saccharivorans	pipili	0	0.0056503	0.00389049
Fusicatenibacter.saccharivorans	ginger	0	0.00785742	0.00574114
Fusicatenibacter.saccharivorans	ashwaghanda	0	0.0010371	0.00911579
Fusicatenibacter.saccharivorans	black pepper	0	0.000454414	0.0257708
Fusicatenibacter.saccharivorans.Kineothrix.alysoides	turmeric	0	0.000234348	0.00574114
Fusicatenibacter.saccharivorans.Kineothrix.alysoides	guduchi	0	0.000165393	0.0150243
Gemmiger.formicilis	pipili	0	0.00137167	0.0150243
Gemmiger.formicilis	ginger	0	0.00223031	0.00574114
Gemmiger.formicilis	turmeric	0	0.0187068	0.00574114
Gemmiger.formicilis	shankapushpi	0	0.000836191	0.00574114
Gemmiger.formicilis	Kapikatchu	0	0.000297937	0.0284407
Gemmiger.formicilis	guduchi	0	0.00239524	0.00389049
Gemmiger.formicilis	ashwaghanda	0	0.00153173	0.00911579
Gemmiger.formicilis	frankinsence	0	0.000362924	0.00574114
Gemmiger.formicilis	black pepper	0	0.00154818	0.00574114
Gemmiger.formicilis	brhingaraj	0	0.0013821	0.00389049
Gemmiger.formicilis	citrus pectin	0	0.000478235	0.00962172
Gemmiger.formicilis.Subdoligranulum.variabile	pipili	0	0.00283505	0.0150243
Gemmiger.formicilis.Subdoligranulum.variabile	turmeric	0	0.00128783	0.00574114
Gordonibacter.pamelaeae	amylose	0	0.000476456	0.0284407
Gordonibacter.pamelaeae	corn amylopectin	0	0.000437161	0.00277843
Gordonibacter.pamelaeae	corn starch	0	0.000449752	0.00962172
Gordonibacter.pamelaeae	pot starch	0	0.000351043	0.0150243
Gracilibacter.thermotolerans.Anaerostipes.caccae.Anaerostipes.hadrus.Ruminiclostridium.thermocellum	slippery elm	0	0.000456973	0.0324733
Gracilibacter.thermotolerans.Anaerostipes.caccae.Anaerostipes.hadrus.Ruminiclostridium.thermocellum	jatamansi	0	0.000581545	0.0150243
Gracilibacter.thermotolerans.Anaerostipes.caccae.Anaerostipes.hadrus.Ruminiclostridium.thermocellum	shankapushpi	0	0.000484882	0.0257708
Gracilibacter.thermotolerans.Anaerostipes.caccae.Anaerostipes.hadrus.Ruminiclostridium.thermocellum	guduchi	0	0.000656211	0.0150243
Gracilibacter.thermotolerans.Anaerostipes.caccae.Anaerostipes.hadrus.Ruminiclostridium.thermocellum	ashwaghanda	0	0.00135083	0.00911579
Gracilibacteraceae.Lachnospiraceae.Ruminococcaceae	slippery elm	0	0.000456973	0.0324733
Gracilibacteraceae.Lachnospiraceae.Ruminococcaceae	jatamansi	0	0.000581545	0.0150243
Gracilibacteraceae.Lachnospiraceae.Ruminococcaceae	shankapushpi	0	0.000484882	0.0257708
Gracilibacteraceae.Lachnospiraceae.Ruminococcaceae	guduchi	0	0.000656211	0.0150243
Gracilibacteraceae.Lachnospiraceae.Ruminococcaceae	ashwaghanda	0	0.00135083	0.00911579
Harryflintia.acetispora.Paludicola.psychrotolerans	mucin	0	0.00219427	0.00962172
Hespellia.porcina.Muricomes.intestini	jatamansi	0	0.000462055	0.0150243
Hespellia.porcina.Muricomes.intestini	brhingaraj	0	0.000152136	0.048406
Holdemania.filiformis	ginger	0	0.000666872	0.00574114
Holdemania.filiformis	guduchi	0	0.000126168	0.0150243
Holdemania.filiformis	brhingaraj	0	0.000118988	0.048406
Hungateiclostridiaceae.Ruminococcaceae..unclassified.	jatamansi	0	0.00165753	0.00389049
Hungateiclostridiaceae.Ruminococcaceae..unclassified.	guduchi	0	0.000420551	0.00389049
Hungatella.hathewayi	pipili	0	0.000700601	0.048406
Hungatella.hathewayi	kalmegh	0	0.00033237	0.00962172
Hungatella.hathewayi	jatamansi	0	0.0125686	0.00389049
Hungatella.hathewayi	ginger	0	0.00592005	0.00574114
Hungatella.hathewayi	turmeric	0	0.00296849	0.00574114
Hungatella.hathewayi	shankapushpi	0	0.0384667	0.00574114
Hungatella.hathewayi	guduchi	0	0.000780805	0.00389049
Hungatella.hathewayi	frankinsence	0	0.014653	0.00574114
Hungatella.hathewayi	black pepper	0	0.00101861	0.0257708
Hungatella.hathewayi	brhingaraj	0	0.000761481	0.00389049
Hungatella.hathewayi	mucin	0.000747602	0.0144682	0.004329
Hungatella.hathewayi	triphala	0.000440799	0.00298339	0.00796941
Ihubacter.massiliensis	kalmegh	0	0.00233547	0.0284407
Intestinibacillus.massiliensis	jatamansi	0	0.00044458	0.0150243
Intestinibacillus.massiliensis	corn amylopectin	0.0265551	0	0.0284407
Intestinibacillus.massiliensis	corn dextrin	0.0265551	0	0.0284407
Intestinibacillus.massiliensis	FOS	0.0265551	0	0.0445506
Intestinibacillus.massiliensis	inulin	0.0265551	0	0.0284407
Intestinibacillus.massiliensis	pot starch	0.0265551	0	0.0445506
Intestinimonas.butyriciproducens	guduchi	0.0160619	0.0388378	0.030303
Intestinimonas.butyriciproducens	pot starch	0.0368397	0.0753708	0.030303
Intestinimonas.butyriciproducens	apple pectin	0.0368397	0.0730368	0.0411255
Intestinimonas.butyriciproducens	inulin	0.0368397	0.00783943	0.00865801
Intestinimonas.butyriciproducens	corn dextrin	0.0368397	0.00773478	0.0021645
Intestinimonas.butyriciproducens	ashwaghanda	0.0160619	0.00191229	0.047619
Intestinimonas.butyriciproducens	triphala	0.0209477	0.00231918	0.004329
Intestinimonas.butyriciproducens	slippery elm	0.0813627	0.00862433	0.0357143
Intestinimonas.butyriciproducens	FOS	0.0368397	0.00376898	0.004329
Intestinimonas.butyriciproducens	mucin	0.0368397	0.00332023	0.0021645
Intestinimonas.butyriciproducens	shatavari	0.0160619	4.2545e-05	0.0139219
Intestinimonas.butyriciproducens	licorice	0.0813627	9.03398e-05	0.0324733
Intestinimonas.butyriciproducens	Kapikatchu	0.0160619	0	0.00277843
Intestinimonas.butyriciproducens.gabonensis.massiliensis.timonensis	kalmegh	0	0.00152243	0.0284407
Intestinimonas.butyriciproducens.gabonensis.massiliensis.timonensis	jatamansi	0	0.000860806	0.048406
Intestinimonas.butyriciproducens.gabonensis.massiliensis.timonensis	shankapushpi	0	0.00597021	0.00574114
Intestinimonas.butyriciproducens.gabonensis.massiliensis.timonensis	guduchi	0	0.00128192	0.00389049
Intestinimonas.butyriciproducens.massiliensis.timonensis	slippery elm	0	0.00136246	0.0324733
Intestinimonas.butyriciproducens.massiliensis.timonensis	shankapushpi	0.000768117	0.0720316	0.0089113
Intestinimonas.butyriciproducens.massiliensis.timonensis	frankinsence	0.000768117	0.0475909	0.0089113
Intestinimonas.butyriciproducens.massiliensis.timonensis	turmeric	0.000768117	0.00964865	0.0089113
Intestinimonas.butyriciproducens.massiliensis.timonensis	jatamansi	0.000768117	0.00752818	0.0097364
Intestinimonas.butyriciproducens.massiliensis.timonensis	guduchi	0.000768117	0.00498865	0.0166854
Intestinimonas.butyriciproducens.timonensis	turmeric	0	0.00144014	0.0257708
Intestinimonas.butyriciproducens.timonensis	ashwaghanda	0	0.0118159	0.00911579
Intestinimonas.butyriciproducens.timonensis	brhingaraj	0	0.0132928	0.0150243
Intestinimonas.gabonensis	jatamansi	0	0.00192959	0.048406
Intestinimonas.gabonensis	guduchi	0	0.000982118	0.00389049
Intestinimonas.gabonensis	gotu kola	0	0.00331171	0.0163773
Intestinimonas.massiliensis	slippery elm	0	0.00169525	0.0324733
Intestinimonas.massiliensis	guduchi	0	0.00043628	0.0150243
Intestinimonas.massiliensis	black pepper	0	0.00498828	0.0257708
Intestinimonas.massiliensis	brhingaraj	0	0.0108419	0.00389049
Kineothrix.alysoides	slippery elm	0	0.00390367	0.0324733
Kineothrix.alysoides	jatamansi	0	0.00159523	0.00389049
Kineothrix.alysoides	turmeric	0	0.00166142	0.00574114
Kineothrix.alysoides	guduchi	0	0.00028566	0.0150243
Kineothrix.alysoides	black pepper	0	0.000731515	0.0257708
Kineothrix.alysoides..Clostridium..indolis	turmeric	0	0.00772697	0.0257708
Kineothrix.alysoides..Clostridium..indolis	guduchi	0	0.00268065	0.00389049
Kineothrix.alysoides..Clostridium..indolis	brhingaraj	0	0.000225026	0.048406
Kineothrix.alysoides..Clostridium..symbiosum	guduchi	0	0.0037649	0.048406
Kineothrix.alysoides..Clostridium..symbiosum	brhingaraj	0	0.0043264	0.00389049
Klebsiella.aerogenes	licorice	0	0.00386436	0.0324733
Klebsiella.aerogenes	shankapushpi	0	0.00036141	0.0257708
Klebsiella.aerogenes	Kapikatchu	0	0.0225616	0.00277843
Klebsiella.aerogenes	guduchi	0	0.000558047	0.00389049
Klebsiella.aerogenes	brhingaraj	0	0.000621439	0.0150243
Klebsiella.aerogenes.Kluyvera.cryocrescens	guduchi	0	0.00108959	0.00389049
Klebsiella.aerogenes.Kluyvera.cryocrescens	brhingaraj	0	0.00145697	0.0150243
Klebsiella.oxytoca	ginger	0	0.00035092	0.0257708
Klebsiella.oxytoca	turmeric	0	0.000620318	0.0257708
Klebsiella.oxytoca	shankapushpi	0	0.0142576	0.00574114
Klebsiella.oxytoca	frankinsence	0	0.00049549	0.00574114
Klebsiella.oxytoca	black pepper	0	0.000681846	0.0257708
Klebsiella.oxytoca	brhingaraj	0	0.00381032	0.00389049
Klebsiella.oxytoca.pneumoniae	shankapushpi	0	0.0110613	0.00574114
Klebsiella.pneumoniae	pipili	0	0.0333695	0.0150243
Klebsiella.pneumoniae	kalmegh	0	0.00467489	0.00277843
Klebsiella.pneumoniae	jatamansi	0	0.00296774	0.048406
Klebsiella.pneumoniae	ginger	0	0.0230615	0.00574114
Klebsiella.pneumoniae	turmeric	0	0.0405516	0.00574114
Klebsiella.pneumoniae	shankapushpi	0	0.0343462	0.00574114
Klebsiella.pneumoniae	Kapikatchu	0	0.0359075	0.00277843
Klebsiella.pneumoniae	ashwaghanda	0	0.0842837	0.00911579
Klebsiella.pneumoniae	frankinsence	0	0.0131015	0.00574114
Klebsiella.pneumoniae	black pepper	0	0.0343309	0.00574114
Klebsiella.pneumoniae	brhingaraj	0	0.048931	0.00389049
Klebsiella.pneumoniae	slippery elm	0.00797773	0.000136123	0.0261792
Klebsiella.pneumoniae	licorice	0.00797773	2.3205e-05	0.0261792
Klebsiella.pneumoniae.variicola	ginger	0	0.00146186	0.00574114
Klebsiella.pneumoniae.variicola	turmeric	0	0.00815618	0.00574114
Klebsiella.pneumoniae.variicola	shankapushpi	0	0.0101138	0.00574114
Klebsiella.pneumoniae.variicola	Kapikatchu	0	0.0210416	0.00277843
Klebsiella.pneumoniae.variicola	ashwaghanda	0	0.0159165	0.00911579
Klebsiella.pneumoniae.variicola	frankinsence	0	0.00123512	0.00574114
Klebsiella.pneumoniae.variicola	black pepper	0	0.00233084	0.00574114
Klebsiella.pneumoniae.variicola	brhingaraj	0	0.00368724	0.00389049
Klebsiella.variicola	pipili	0	0.0112161	0.0150243
Klebsiella.variicola	kalmegh	0	0.00420766	0.00277843
Klebsiella.variicola	ginger	0	0.0122588	0.00574114
Klebsiella.variicola	turmeric	0	0.0185132	0.00574114
Klebsiella.variicola	shankapushpi	0	0.0353024	0.00574114
Klebsiella.variicola	Kapikatchu	0	0.0299632	0.00277843
Klebsiella.variicola	ashwaghanda	0	0.024878	0.00911579
Klebsiella.variicola	frankinsence	0	0.00518243	0.00574114
Klebsiella.variicola	black pepper	0	0.0146006	0.00574114
Klebsiella.variicola	brhingaraj	0	0.0200055	0.00389049
Kluyvera.ascorbata	ginger	0	7.39874e-05	0.00574114
Kluyvera.ascorbata	black pepper	0	0.000315358	0.00574114
Kluyvera.ascorbata	brhingaraj	0	0.000444907	0.00389049
Kluyvera.georgiana	a cellulose	0.00132314	0.00685752	0.00952381
Kluyvera.georgiana	inulin	0.00132314	0.000220011	0.0262788
Kluyvera.georgiana	corn starch	0.00132314	0.000194154	0.0249921
Kluyvera.georgiana	amylose	0.00132314	0.000181634	0.0167114
Kluyvera.georgiana	corn dextrin	0.00132314	0.000151834	0.0249921
Kluyvera.georgiana	b glucan	0.00132314	0.000109002	0.0167114
Kluyvera.georgiana	corn amylopectin	0.00132314	7.48024e-05	0.0167114
Kluyvera.georgiana	pipili	0.000486428	0	0.0168867
Kluyvera.georgiana	kalmegh	0.000486428	0	0.00962172
Kluyvera.georgiana	jatamansi	0.000486428	0	0.0168867
Kluyvera.georgiana	ginger	0.000486428	0	0.0307278
Kluyvera.georgiana	turmeric	0.000486428	0	0.0307278
Kluyvera.georgiana	shatavari	0.000486428	0	0.0307278
Kluyvera.georgiana	shankapushpi	0.000486428	0	0.0307278
Kluyvera.georgiana	Kapikatchu	0.000486428	0	0.00962172
Kluyvera.georgiana	guduchi	0.000486428	0	0.0168867
Kluyvera.georgiana	frankinsence	0.000486428	0	0.0307278
Kluyvera.georgiana	black pepper	0.000486428	0	0.0307278
Kluyvera.georgiana	brhingaraj	0.000486428	0	0.0168867
Kluyvera.georgiana	apple pectin	0.00132314	0	0.00962172
Kluyvera.georgiana	mucin	0.00132314	0	0.00962172
Kluyvera.georgiana	pot starch	0.00132314	0	0.0168867
Kosakonia.cowanii	turmeric	0	0.000418071	0.00574114
Kosakonia.cowanii	guduchi	0	3.31647e-05	0.00389049
Kosakonia.cowanii	gotu kola	0	0.0101652	0.0163773
Kosakonia.cowanii	brhingaraj	0	0.000430174	0.0150243
Lachnospira.pectinoschiza	slippery elm	0	0.00666109	0.0324733
Lachnospira.pectinoschiza	pipili	0	0.0041752	0.0150243
Lachnospira.pectinoschiza	kalmegh	0	0.00498679	0.00277843
Lachnospira.pectinoschiza	jatamansi	0	0.00219405	0.00389049
Lachnospira.pectinoschiza	ginger	0	0.00135868	0.00574114
Lachnospira.pectinoschiza	shankapushpi	0	0.00101264	0.00574114
Lachnospira.pectinoschiza	guduchi	0	0.00445198	0.00389049
Lachnospira.pectinoschiza	ashwaghanda	0	0.00181311	0.00911579
Lachnospira.pectinoschiza	black pepper	0	0.0100498	0.00574114
Lachnospira.pectinoschiza	brhingaraj	0	0.00109438	0.00389049
Lachnospira.pectinoschiza	apple pectin	0	0.00256666	0.00277843
Lachnospira.pectinoschiza	citrus pectin	0	0.00295386	0.00277843
Lachnospiraceae	slippery elm	0.368369	0.254203	0.0357143
Lachnospiraceae	triphala	0.365387	0.236101	0.004329
Lachnospiraceae	amylose	0.241503	0.146086	0.025974
Lachnospiraceae	citrus pectin	0.241503	0.131024	0.0021645
Lachnospiraceae	apple pectin	0.241503	0.12954	0.004329
Lachnospiraceae	inulin	0.241503	0.117271	0.0021645
Lachnospiraceae	ashwaghanda	0.242393	0.116637	0.047619
Lachnospiraceae	b glucan	0.241503	0.114075	0.0021645
Lachnospiraceae	shankapushpi	0.242393	0.103612	0.0380952
Lachnospiraceae	pot starch	0.241503	0.0990593	0.004329
Lachnospiraceae	corn amylopectin	0.241503	0.0989618	0.0021645
Lachnospiraceae	frankinsence	0.242393	0.093959	0.0190476
Lachnospiraceae	shatavari	0.242393	0.0932465	0.0190476
Lachnospiraceae	Kapikatchu	0.242393	0.0889494	0.0411255
Lachnospiraceae	FOS	0.241503	0.0864878	0.00865801
Lachnospiraceae	jatamansi	0.242393	0.0863895	0.004329
Lachnospiraceae	corn starch	0.241503	0.0739809	0.0021645
Lachnospiraceae	licorice	0.368369	0.0608765	0.0357143
Lachnotalea.glycerini	brhingaraj	0	0.0162033	0.00389049
Lactobacillaceae	pipili	0	0.0174115	0.048406
Lactobacillaceae	black pepper	0	0.026765	0.00574114
Lactobacillaceae	apple pectin	0	9.04709e-05	0.00962172
Lactobacillaceae	b glucan	0	0.000296473	0.0284407
Lactobacillaceae	corn dextrin	0	3.6336e-05	0.0284407
Lactobacillaceae	mucin	0	4.61869e-05	0.0284407
Lactobacillus.animalis.murinus	apple pectin	0	9.04709e-05	0.00962172
Lactobacillus.ruminis	pipili	0	0.0174115	0.048406
Lactobacillus.ruminis	black pepper	0	0.026765	0.00574114
Lactococcus.lactis	slippery elm	0	0.000551828	0.0324733
Lactonifactor.longoviformis	turmeric	0	4.34624e-05	0.0257708
Lelliottia.amnigena	licorice	0	0.00231525	0.0324733
Lelliottia.amnigena	turmeric	0	5.45306e-05	0.0257708
Lelliottia.amnigena	black pepper	0	0.000296775	0.00574114
Lelliottia.amnigena	brhingaraj	0	0.00149949	0.00389049
Longibaculum.muris	slippery elm	0	0.000240149	0.0324733
Longibaculum.muris	pipili	0	0.000461337	0.0150243
Longibaculum.muris	shatavari	0	0.000161555	0.00574114
Longibaculum.muris	black pepper	0	0.000428541	0.00574114
Marvinbryantia.formatexigens	licorice	0	0.000806614	0.0324733
Marvinbryantia.formatexigens	jatamansi	0	0.000579915	0.00389049
Marvinbryantia.formatexigens	gotu kola	0	0.000776159	0.0163773
Massiliomicrobiota.timonensis	shankapushpi	0	0.000357198	0.0257708
Massiliomicrobiota.timonensis	guduchi	0	8.43332e-05	0.0150243
Megamonas.funiformis	pipili	0	0.00584626	0.00389049
Megamonas.funiformis	kalmegh	0	0.000654322	0.0284407
Megamonas.funiformis	brhingaraj	0	0.000140109	0.048406
Megamonas.funiformis	apple pectin	0.0002464	0.00544127	0.0021645
Megamonas.funiformis	corn dextrin	0.0002464	0.00194889	0.0021645
Megamonas.funiformis	mucin	0.0002464	3.63113e-06	0.0167114
Megamonas.funiformis	licorice	0.00173465	0	0.0168046
Megamonas.funiformis	FOS	0.0002464	0	0.0168867
Metakosakonia.massiliensis	jatamansi	0	0.00299146	0.0150243
Metakosakonia.massiliensis	shankapushpi	0	0.00120007	0.00574114
Metakosakonia.massiliensis	brhingaraj	0	0.00378823	0.00389049
Methanobacteriaceae	slippery elm	0	0.0010224	0.0324733
Methanobacteriaceae	jatamansi	0	0.0023715	0.048406
Methanobacteriaceae	ginger	0	0.00052962	0.0257708
Methanobacteriaceae	turmeric	0	0.000582732	0.00574114
Methanobacteriaceae	shatavari	0	0.00323121	0.00574114
Methanobacteriaceae	shankapushpi	0	0.00661776	0.00574114
Methanobacteriaceae	guduchi	0	0.00854956	0.00389049
Methanobacteriaceae	gotu kola	0	0.00159658	0.0163773
Methanobacteriaceae	ashwaghanda	0	0.00441823	0.00911579
Methanobacteriaceae	frankinsence	0	0.000169383	0.0257708
Methanobacteriaceae	brhingaraj	0	0.00393644	0.00389049
Methanobrevibacter.smithii	slippery elm	0	0.0010224	0.0324733
Methanobrevibacter.smithii	jatamansi	0	0.0023715	0.048406
Methanobrevibacter.smithii	ginger	0	0.00052962	0.0257708
Methanobrevibacter.smithii	turmeric	0	0.000582732	0.00574114
Methanobrevibacter.smithii	shatavari	0	0.00323121	0.00574114
Methanobrevibacter.smithii	shankapushpi	0	0.00661776	0.00574114
Methanobrevibacter.smithii	guduchi	0	0.00854956	0.00389049
Methanobrevibacter.smithii	gotu kola	0	0.00159658	0.0163773
Methanobrevibacter.smithii	ashwaghanda	0	0.00441823	0.00911579
Methanobrevibacter.smithii	frankinsence	0	0.000169383	0.0257708
Methanobrevibacter.smithii	brhingaraj	0	0.00393644	0.00389049
Mogibacterium.diversum.Mogibacterium.neglectum.Mogibacterium.pumilum.Mogibacterium.timidum.Mogibacterium.vescum..Eubacterium..brachy..Eubacterium..infirmum..Eubacterium..saphenum..Eubacterium..sulci	mucin	3.47891e-05	0.00130057	0.0167114
Mogibacterium.diversum.Mogibacterium.neglectum.Mogibacterium.pumilum.Mogibacterium.timidum.Mogibacterium.vescum..Eubacterium..brachy..Eubacterium..infirmum..Eubacterium..saphenum..Eubacterium..sulci	Kapikatchu	0.00565508	7.19506e-05	0.0340869
Mogibacterium.diversum.Mogibacterium.neglectum.Mogibacterium.pumilum.Mogibacterium.timidum.Mogibacterium.vescum..Eubacterium..brachy..Eubacterium..infirmum..Eubacterium..saphenum..Eubacterium..sulci	jatamansi	0.00565508	0	0.0168867
Mogibacterium.diversum.Mogibacterium.neglectum.Mogibacterium.pumilum.Mogibacterium.timidum.Mogibacterium.vescum..Eubacterium..brachy..Eubacterium..infirmum..Eubacterium..saphenum..Eubacterium..sulci	ginger	0.00565508	0	0.0307278
Mogibacterium.diversum.Mogibacterium.neglectum.Mogibacterium.pumilum.Mogibacterium.timidum.Mogibacterium.vescum..Eubacterium..brachy..Eubacterium..infirmum..Eubacterium..saphenum..Eubacterium..sulci	shatavari	0.00565508	0	0.0307278
Mogibacterium.diversum.Mogibacterium.neglectum.Mogibacterium.pumilum.Mogibacterium.timidum.Mogibacterium.vescum..Eubacterium..brachy..Eubacterium..infirmum..Eubacterium..saphenum..Eubacterium..sulci	guduchi	0.00565508	0	0.0168867
Mogibacterium.diversum.Mogibacterium.neglectum.Mogibacterium.pumilum.Mogibacterium.timidum.Mogibacterium.vescum..Eubacterium..brachy..Eubacterium..infirmum..Eubacterium..saphenum..Eubacterium..sulci	frankinsence	0.00565508	0	0.0307278
Monoglobus.pectinilyticus	slippery elm	0	0.0012956	0.0324733
Monoglobus.pectinilyticus	jatamansi	0	0.00025247	0.0150243
Monoglobus.pectinilyticus	shankapushpi	0	0.00109878	0.00574114
Monoglobus.pectinilyticus	guduchi	0	0.00385888	0.00389049
Monoglobus.pectinilyticus	brhingaraj	0	0.000264305	0.048406
Monoglobus.pectinilyticus	apple pectin	0	0.000222681	0.00277843
Monoglobus.pectinilyticus	citrus pectin	0	0.00015375	0.00962172
Moraxellaceae	licorice	0	0.0112077	0.0324733
Moraxellaceae	frankinsence	0	0.000101725	0.0257708
Moraxellaceae	brhingaraj	0	0.0120475	0.0150243
Negativibacillus.massiliensis	jatamansi	0	0.000378795	0.048406
Negativibacillus.massiliensis	ginger	0	0.0132569	0.00574114
Negativibacillus.massiliensis	turmeric	0	0.000344347	0.0257708
Negativibacillus.massiliensis	guduchi	0	7.12575e-05	0.048406
Novosphingobium.lindaniclasticum.panipatense	gotu kola	0	0.00523274	0.0163773
Odoribacter.laneus	shankapushpi	0	0.00359488	0.00574114
Odoribacter.laneus	guduchi	0	0.000164891	0.048406
Odoribacter.laneus	gotu kola	0	0.00116242	0.0163773
Odoribacter.laneus	brhingaraj	0	0.000517597	0.048406
Odoribacter.splanchnicus	shatavari	0	0.000239986	0.00574114
Odoribacter.splanchnicus	shankapushpi	0	0.00011325	0.00574114
Odoribacter.splanchnicus	mucin	0	0.00625342	0.00962172
Odoribacteraceae	triphala	0	5.77965e-05	0.048406
Odoribacteraceae	pipili	0	0.000906063	0.048406
Odoribacteraceae	kalmegh	0	0.000313427	0.0284407
Odoribacteraceae	jatamansi	0	0.00125888	0.0150243
Odoribacteraceae	shatavari	0	0.0076254	0.00574114
Odoribacteraceae	shankapushpi	0	0.0148953	0.00574114
Odoribacteraceae	Kapikatchu	0	0.00608679	0.00277843
Odoribacteraceae	guduchi	0	0.00105127	0.00389049
Odoribacteraceae	gotu kola	0	0.00644436	0.0163773
Odoribacteraceae	ashwaghanda	0	0.00352939	0.00911579
Odoribacteraceae	frankinsence	0	0.00755829	0.00574114
Odoribacteraceae	black pepper	0	0.000802736	0.0257708
Odoribacteraceae	brhingaraj	0	0.00273738	0.0150243
Odoribacteraceae	mucin	1.01584e-05	0.00774513	0.0167114
Oscillibacter.ruminantium.valericigenes	jatamansi	0	0.147404	0.00389049
Oscillibacter.ruminantium.valericigenes	frankinsence	0	0.000907943	0.00574114
Oscillibacter.ruminantium.valericigenes	brhingaraj	0	0.00213311	0.00389049
Oscillibacter.valericigenes.Oscillospira.guilliermondii	brhingaraj	0.0622198	0.00740973	0.004329
Oscillibacter.valericigenes.Oscillospira.guilliermondii	slippery elm	0.0227279	0.000553965	0.0357701
Oscillibacter.valericigenes.Oscillospira.guilliermondii	black pepper	0.0622198	0.00114235	0.0139219
Oscillibacter.valericigenes.Oscillospira.guilliermondii	ginger	0.0622198	0.000938874	0.00952381
Oscillibacter.valericigenes.Oscillospira.guilliermondii	shatavari	0.0622198	1.19199e-05	0.0130618
Oscillibacter.valericigenes.Oscillospira.guilliermondii	licorice	0.0227279	0	0.0168046
Oscillibacter.valericigenes.Oscillospira.guilliermondii	pipili	0.0622198	0	0.00549411
Oscillibacter.valericigenes.Oscillospira.guilliermondii	Kapikatchu	0.0622198	0	0.00277843
Oscillibacter.valericigenes.Oscillospira.guilliermondii	frankinsence	0.0622198	0	0.0114172
Oscillospira.guilliermondii	triphala	0.000265848	0.00184748	0.030303
Oscillospira.guilliermondii	corn starch	0.00936329	0.0594224	0.0151515
Oscillospira.guilliermondii	pot starch	0.00936329	0.0357623	0.004329
Oscillospira.guilliermondii	slippery elm	0.019226	0.0030779	0.0357143
Oscillospira.guilliermondii	corn dextrin	0.00936329	0.00110718	0.0151515
Oscillospira.guilliermondii	mucin	0.00936329	0.000143086	0.0021645
Oscillospira.guilliermondii	licorice	0.019226	0	0.0168046
Oscillospira.guilliermondii	Kapikatchu	0.0343489	0	0.0284407
Oscillospiraceae	Kapikatchu	0.0729395	0.000433032	0.0124359
Oscillospiraceae	shatavari	0.0729395	2.81529e-05	0.0139219
Oscillospiraceae	licorice	0.0100062	0	0.0168046
Oscillospiraceae	shankapushpi	0.0729395	0	0.0114172
Oscillospiraceae.Ruminococcaceae	brhingaraj	0.0622198	0.00740973	0.004329
Oscillospiraceae.Ruminococcaceae	slippery elm	0.0227279	0.000553965	0.0357701
Oscillospiraceae.Ruminococcaceae	black pepper	0.0622198	0.00114235	0.0139219
Oscillospiraceae.Ruminococcaceae	ginger	0.0622198	0.000938874	0.00952381
Oscillospiraceae.Ruminococcaceae	shatavari	0.0622198	1.19199e-05	0.0130618
Oscillospiraceae.Ruminococcaceae	licorice	0.0227279	0	0.0168046
Oscillospiraceae.Ruminococcaceae	pipili	0.0622198	0	0.00549411
Oscillospiraceae.Ruminococcaceae	Kapikatchu	0.0622198	0	0.00277843
Oscillospiraceae.Ruminococcaceae	frankinsence	0.0622198	0	0.0114172
Oxalobacter.formigenes	kalmegh	0.00281456	0	0.0284407
Oxalobacter.formigenes	Kapikatchu	0.00281456	0	0.0284407
Oxalobacter.formigenes	guduchi	0.00281456	0	0.0445506
Oxalobacter.formigenes	brhingaraj	0.00281456	0	0.0445506
Oxalobacteraceae	kalmegh	0.00281456	0	0.0284407
Oxalobacteraceae	Kapikatchu	0.00281456	0	0.0284407
Oxalobacteraceae	guduchi	0.00281456	0	0.0445506
Oxalobacteraceae	brhingaraj	0.00281456	0	0.0445506
Paludicola.psychrotolerans	turmeric	0	9.2348e-05	0.0257708
Paludicola.psychrotolerans	guduchi	0	0.000213927	0.0150243
Pantoea.agglomerans	licorice	0	0.00380102	0.0324733
Pantoea.agglomerans	brhingaraj	0	0.000218862	0.048406
Pantoea.agglomerans.dispersa	Kapikatchu	0	0.000640231	0.00277843
Pantoea.agglomerans.dispersa	guduchi	0	0.000894133	0.00389049
Pantoea.agglomerans.dispersa	gotu kola	0	0.000859874	0.0163773
Pantoea.ananatis	licorice	0	0.000459708	0.0324733
Pantoea.ananatis	turmeric	0	0.000435044	0.00574114
Pantoea.ananatis	gotu kola	0	7.47893e-05	0.0163773
Pantoea.dispersa	gotu kola	0	0.00233555	0.0163773
Pantoea.dispersa.stewartii	licorice	0	0.000587089	0.0324733
Pantoea.dispersa.stewartii	guduchi	0	3.3457e-06	0.048406
Pantoea.dispersa.stewartii	gotu kola	0	0.000689363	0.0163773
Parabacteroides.distasonis	slippery elm	0	0.00764131	0.0324733
Parabacteroides.distasonis	licorice	0	0.00331381	0.0324733
Parabacteroides.distasonis	turmeric	0	0.00252528	0.00574114
Parabacteroides.distasonis	shatavari	0	0.0214669	0.00574114
Parabacteroides.distasonis	shankapushpi	0	0.0129017	0.00574114
Parabacteroides.distasonis	Kapikatchu	0	0.00469249	0.00277843
Parabacteroides.distasonis	guduchi	0	0.0237303	0.00389049
Parabacteroides.distasonis	gotu kola	0	0.00743034	0.0163773
Parabacteroides.distasonis	ashwaghanda	0	0.00936821	0.00911579
Parabacteroides.distasonis	corn dextrin	0.000386735	0.0356282	0.0021645
Parabacteroides.distasonis	b glucan	0.000386735	0.0130072	0.0021645
Parabacteroides.distasonis	triphala	0.000335798	0.00619297	0.004329
Parabacteroides.distasonis	apple pectin	0.000386735	0.00658888	0.0021645
Parabacteroides.distasonis	corn amylopectin	0.000386735	0.00338356	0.0021645
Parabacteroides.distasonis	citrus pectin	0.000386735	0.00209094	0.0021645
Parabacteroides.distasonis	corn starch	0.000386735	0.00115761	0.0151515
Parabacteroides.goldsteinii	slippery elm	0	0.00133263	0.0324733
Parabacteroides.goldsteinii	licorice	0	0.000587035	0.0324733
Parabacteroides.goldsteinii	pipili	0	0.0017241	0.0150243
Parabacteroides.goldsteinii	kalmegh	0	0.000826158	0.00277843
Parabacteroides.goldsteinii	jatamansi	0	0.00128088	0.0150243
Parabacteroides.goldsteinii	ginger	0	0.000486543	0.00574114
Parabacteroides.goldsteinii	turmeric	0	0.000502373	0.00574114
Parabacteroides.goldsteinii	shatavari	0	0.029369	0.00574114
Parabacteroides.goldsteinii	shankapushpi	0	0.00174103	0.00574114
Parabacteroides.goldsteinii	Kapikatchu	0	0.000333349	0.00962172
Parabacteroides.goldsteinii	guduchi	0	0.00238221	0.00389049
Parabacteroides.goldsteinii	gotu kola	0	0.000204611	0.0163773
Parabacteroides.goldsteinii	ashwaghanda	0	0.000752903	0.00911579
Parabacteroides.goldsteinii	frankinsence	0	0.00365463	0.00574114
Parabacteroides.goldsteinii	brhingaraj	0	0.00146231	0.00389049
Parabacteroides.goldsteinii	triphala	4.80083e-05	0.00346782	0.00549411
Parabacteroides.goldsteinii	corn dextrin	0.000414411	0.00614246	0.00366455
Parabacteroides.goldsteinii	mucin	0.000414411	0.004034	0.0100646
Parabacteroides.goldsteinii	citrus pectin	0.000414411	0.00199174	0.0379415
Parabacteroides.johnsonii	triphala	0	0.000474838	0.00389049
Parabacteroides.johnsonii	slippery elm	0	0.00190059	0.0324733
Parabacteroides.johnsonii	licorice	0	0.00255876	0.0324733
Parabacteroides.johnsonii	pipili	0	0.00447365	0.00389049
Parabacteroides.johnsonii	jatamansi	0	0.0014075	0.048406
Parabacteroides.johnsonii	turmeric	0	0.00161041	0.00574114
Parabacteroides.johnsonii	shatavari	0	0.00118264	0.00574114
Parabacteroides.johnsonii	shankapushpi	0	0.00361014	0.00574114
Parabacteroides.johnsonii	Kapikatchu	0	0.00151421	0.00277843
Parabacteroides.johnsonii	guduchi	0	0.0015366	0.00389049
Parabacteroides.johnsonii	gotu kola	0	0.00213808	0.0163773
Parabacteroides.johnsonii	ashwaghanda	0	0.00498337	0.00911579
Parabacteroides.johnsonii	frankinsence	0	0.00366014	0.00574114
Parabacteroides.johnsonii	brhingaraj	0	0.00412402	0.00389049
Parabacteroides.johnsonii	apple pectin	0	0.00104633	0.00277843
Parabacteroides.johnsonii	citrus pectin	0	0.00023395	0.00277843
Parabacteroides.johnsonii	mucin	0	0.000502422	0.00962172
[truncated: 595 more rows]
