# Supplementary material for: Alteration of Community Metabolism by Prebiotics and Medicinal Herbs
Source: Microorganisms. 2023 Mar 28;11(4):868. doi: 10.3390/microorganisms11040868 (PMC10141170; doi:10.3390/microorganisms11040868)
Supplement: Supplementary file 1 [file microorganisms-11-00868-s001.zip › Supplementary Table S5.xlsx]

## Sheet: Sheet1
Table S5. Pairwise analysis of prebiotics and medicinal herbs. The number of taxa impacted uniquely or in common for 216 prebiotic-medicinal herb pair combinations. F-scores were calculated by dividing the sum of taxa impacted by prebiotics and medicinal herbs individually, divided by the number of taxa impacted by both.
	prebiotic	herb	overlap	sum	f score
			Bhringaraj
apple pectin	79	186	52	265	19.6226
citrus pectin	59	186	39	245	15.9184
corn starch	38	186	15	224	6.69643
potatostarch	14	186	6	200	3
alpha cellulose	18	186	10	204	4.90196
amylopectin	40	186	24	226	10.6195
amylose	22	186	9	208	4.32692
B glucan	19	186	11	205	5.36585
corn dextrin	47	186	31	233	13.3047
FOS	23	186	9	209	4.30622
mucin	70	186	28	256	10.9375
inulin	17	186	8	203	3.94089
			Black Pepper
apple pectin	79	151	55	230	23.913
citrus pectin	59	151	38	210	18.0952
corn starch	38	151	17	189	8.99471
potatostarch	14	151	5	165	3.0303
alpha cellulose	18	151	9	169	5.32544
amylopectin	40	151	23	191	12.0419
amylose	22	151	12	173	6.93642
B glucan	19	151	14	170	8.23529
corn dextrin	47	151	32	198	16.1616
FOS	23	151	7	174	4.02299
mucin	70	151	28	221	12.6697
inulin	17	151	8	168	4.7619
			Boswellia
apple pectin	79	71	30	150	20
citrus pectin	59	71	26	130	20
corn starch	38	71	11	109	10.0917
potatostarch	14	71	4	85	4.70588
alpha cellulose	18	71	6	89	6.74157
amylopectin	40	71	15	111	13.5135
amylose	22	71	7	93	7.52688
B glucan	19	71	10	90	11.1111
corn dextrin	47	71	19	118	16.1017
FOS	23	71	3	94	3.19149
mucin	70	71	17	141	12.0567
inulin	17	71	4	88	4.54545
			Ashwagandha
apple pectin	79	148	50	227	22.0264
citrus pectin	59	148	36	207	17.3913
corn starch	38	148	12	186	6.45161
potatostarch	14	148	4	162	2.46914
alpha cellulose	18	148	8	166	4.81928
amylopectin	40	148	22	188	11.7021
amylose	22	148	10	170	5.88235
B glucan	19	148	13	167	7.78443
corn dextrin	47	148	35	195	17.9487
FOS	23	148	9	171	5.26316
mucin	70	148	25	218	11.4679
inulin	17	148	8	165	4.84848
			Bacopa
apple pectin	79	184	51	263	19.3916
citrus pectin	59	184	39	243	16.0494
corn starch	38	184	17	222	7.65766
potatostarch	14	184	6	198	3.0303
alpha cellulose	18	184	10	202	4.9505
amylopectin	40	184	23	224	10.2679
amylose	22	184	8	206	3.8835
B glucan	19	184	11	203	5.41872
corn dextrin	47	184	31	231	13.4199
FOS	23	184	8	207	3.86473
mucin	70	184	33	254	12.9921
inulin	17	184	8	201	3.9801
			Gotu Kola
apple pectin	79	105	34	184	18.4783
citrus pectin	59	105	26	164	15.8537
corn starch	38	105	11	143	7.69231
potatostarch	14	105	4	119	3.36134
alpha cellulose	18	105	3	123	2.43902
amylopectin	40	105	17	145	11.7241
amylose	22	105	6	127	4.72441
B glucan	19	105	7	124	5.64516
corn dextrin	47	105	19	152	12.5
FOS	23	105	3	128	2.34375
mucin	70	105	15	175	8.57143
inulin	17	105	3	122	2.45902
			Guduchi
apple pectin	79	191	54	270	20
citrus pectin	59	191	39	250	15.6
corn starch	38	191	17	229	7.42358
potatostarch	14	191	6	205	2.92683
alpha cellulose	18	191	8	209	3.82775
amylopectin	40	191	24	231	10.3896
amylose	22	191	11	213	5.16432
B glucan	19	191	11	210	5.2381
corn dextrin	47	191	32	238	13.4454
FOS	23	191	11	214	5.14019
mucin	70	191	34	261	13.0268
inulin	17	191	9	208	4.32692
			Kapikatchu
apple pectin	79	77	36	156	23.0769
citrus pectin	59	77	27	136	19.8529
corn starch	38	77	6	115	5.21739
potatostarch	14	77	3	91	3.2967
alpha cellulose	18	77	5	95	5.26316
amylopectin	40	77	17	117	14.5299
amylose	22	77	6	99	6.06061
B glucan	19	77	9	96	9.375
corn dextrin	47	77	22	124	17.7419
FOS	23	77	2	100	2
mucin	70	77	14	147	9.52381
inulin	17	77	5	94	5.31915
			Shankhpushpi
apple pectin	79	164	50	243	20.5761
citrus pectin	59	164	41	223	18.3857
corn starch	38	164	18	202	8.91089
potatostarch	14	164	6	178	3.37079
alpha cellulose	18	164	8	182	4.3956
amylopectin	40	164	21	204	10.2941
amylose	22	164	9	186	4.83871
B glucan	19	164	10	183	5.46448
corn dextrin	47	164	24	211	11.3744
FOS	23	164	5	187	2.6738
mucin	70	164	28	234	11.9658
inulin	17	164	8	181	4.41989
			Shatavari
apple pectin	79	49	22	128	17.1875
citrus pectin	59	49	17	108	15.7407
corn starch	38	49	7	87	8.04598
potatostarch	14	49	5	63	7.93651
alpha cellulose	18	49	2	67	2.98507
amylopectin	40	49	9	89	10.1124
amylose	22	49	3	71	4.22535
B glucan	19	49	5	68	7.35294
corn dextrin	47	49	13	96	13.5417
FOS	23	49	2	72	2.77778
mucin	70	49	12	119	10.084
inulin	17	49	1	66	1.51515
			Turmeric
apple pectin	79	120	38	199	19.0955
citrus pectin	59	120	35	179	19.5531
corn starch	38	120	13	158	8.22785
potatostarch	14	120	3	134	2.23881
alpha cellulose	18	120	9	138	6.52174
amylopectin	40	120	19	160	11.875
amylose	22	120	8	142	5.6338
B glucan	19	120	11	139	7.91367
corn dextrin	47	120	25	167	14.9701
FOS	23	120	7	143	4.8951
mucin	70	120	16	190	8.42105
inulin	17	120	7	137	5.10949
			Ginger
apple pectin	79	91	35	170	20.5882
citrus pectin	59	91	28	150	18.6667
corn starch	38	91	10	129	7.75194
potatostarch	14	91	2	105	1.90476
alpha cellulose	18	91	8	109	7.33945
amylopectin	40	91	18	131	13.7405
amylose	22	91	9	113	7.9646
B glucan	19	91	9	110	8.18182
corn dextrin	47	91	22	138	15.942
FOS	23	91	6	114	5.26316
mucin	70	91	15	161	9.31677
inulin	17	91	6	108	5.55556
			Jatamansi
apple pectin	79	137	45	216	20.8333
citrus pectin	59	137	31	196	15.8163
corn starch	38	137	12	175	6.85714
potatostarch	14	137	4	151	2.64901
alpha cellulose	18	137	6	155	3.87097
amylopectin	40	137	19	177	10.7345
amylose	22	137	11	159	6.91824
B glucan	19	137	11	156	7.05128
corn dextrin	47	137	24	184	13.0435
FOS	23	137	6	160	3.75
mucin	70	137	18	207	8.69565
inulin	17	137	7	154	4.54545
			Kalmegh
apple pectin	79	120	41	199	20.603
citrus pectin	59	120	30	179	16.7598
corn starch	38	120	10	158	6.32911
potatostarch	14	120	4	134	2.98507
alpha cellulose	18	120	7	138	5.07246
amylopectin	40	120	18	160	11.25
amylose	22	120	7	142	4.92958
B glucan	19	120	10	139	7.19424
corn dextrin	47	120	26	167	15.5689
FOS	23	120	8	143	5.59441
mucin	70	120	23	190	12.1053
inulin	17	120	6	137	4.37956
			Pipili
apple pectin	79	114	44	193	22.7979
citrus pectin	59	114	34	173	19.6532
corn starch	38	114	15	152	9.86842
potatostarch	14	114	3	128	2.34375
alpha cellulose	18	114	7	132	5.30303
amylopectin	40	114	20	154	12.987
amylose	22	114	9	136	6.61765
B glucan	19	114	14	133	10.5263
corn dextrin	47	114	27	161	16.7702
FOS	23	114	9	137	6.56934
mucin	70	114	25	184	13.587
inulin	17	114	5	131	3.81679
			Slippery Elm
apple pectin	79	134	52	213	24.4131
citrus pectin	59	134	40	193	20.7254
corn starch	38	134	15	172	8.72093
potatostarch	14	134	4	148	2.7027
alpha cellulose	18	134	7	152	4.60526
amylopectin	40	134	24	174	13.7931
amylose	22	134	14	156	8.97436
B glucan	19	134	15	153	9.80392
corn dextrin	47	134	28	181	15.4696
FOS	23	134	5	157	3.18471
mucin	70	134	27	204	13.2353
inulin	17	134	7	151	4.63576
			Licorice
apple pectin	79	96	36	175	20.5714
citrus pectin	59	96	30	155	19.3548
corn starch	38	96	14	134	10.4478
potatostarch	14	96	3	110	2.72727
alpha cellulose	18	96	3	114	2.63158
amylopectin	40	96	18	136	13.2353
amylose	22	96	7	118	5.9322
B glucan	19	96	9	115	7.82609
corn dextrin	47	96	21	143	14.6853
FOS	23	96	4	119	3.36134
mucin	70	96	14	166	8.43373
inulin	17	96	4	113	3.53982
			Triphala
apple pectin	79	87	43	166	25.9036
citrus pectin	59	87	35	146	23.9726
corn starch	38	87	18	125	14.4
potatostarch	14	87	6	101	5.94059
alpha cellulose	18	87	11	105	10.4762
amylopectin	40	87	28	127	22.0472
amylose	22	87	14	109	12.844
B glucan	19	87	12	106	11.3208
corn dextrin	47	87	35	134	26.1194
FOS	23	87	8	110	7.27273
mucin	70	87	21	157	13.3758
inulin	17	87	8	104	7.69231
