# Supplementary material for: Alteration of Community Metabolism by Prebiotics and Medicinal Herbs
Source: Microorganisms. 2023 Mar 28;11(4):868. doi: 10.3390/microorganisms11040868 (PMC10141170; doi:10.3390/microorganisms11040868)
Supplement: Supplementary file 1 [file microorganisms-11-00868-s001.zip › Supplementary Table S6.xlsx]

## Sheet: Sheet1
Table S6. Changes in GH/PUL representation by common and distinct sugar composition and structures of prebiotics. The % change of each GH/PUL was calculated. GH/PULs displaying increased representation are highlighted in (green), decreased (red) and unchanged (yellow).
	GH0	GH1	GH10	GH101	GH102	GH103	GH104	GH105	GH106	GH108	GH109	GH110	GH112	GH113	GH115	GH116	GH117	GH120	GH121	GH123	GH125	GH126	GH127	GH128	GH129	GH13	GH13_10	GH13_11	GH13_13	GH13_15	GH13_16	GH13_18	GH13_19	GH13_20	GH13_21	GH13_26	GH13_27	GH13_28	GH13_29	GH13_3	GH13_30	GH13_31	GH13_33	GH13_36	GH13_38	GH13_39	GH13_4	GH13_5	GH13_8
a cellulose	0.121023	0.120994	0.0165503	0.0060195	0.139521	0.139521	0.100059	-0.0389432	0.00483525	0.003846	0.0024255	0.0092065	-0.0493845	0.00010925	0.0133547	0.00653	-0.00363725	0.0021275	0	0.00235975	0.00617925	3e-06	0.0328158	0.0085655	-0.00431125	0.0029605	-0.0170028	0.116912	-0.003828	0	-0.017122	0.121046	0.116001	-0.0854755	0.119701	-0.0227117	0.122926	0	0.135796	0	0	-0.0172283	0.00034275	0.000349	0.00213325	0	-0.00070125	0.127601	0.00247675
amylose	-0.078064	-0.126668	0.0315558	-0.0352833	-0.0807837	-0.080775	-0.0237837	0.0526175	0.0601332	0.0063435	0.0870833	0.0292567	-0.065228	0.00349633	0.0145117	0.058696	0.0695432	-0.00891433	0	0.0163532	0.0283528	4.95e-05	-0.00708467	0.0024475	0.00644167	0.0901763	-0.0146437	-0.112135	0.0821072	0	-0.0166453	-0.163466	-0.0823192	-0.0822198	-0.0985617	-0.0220465	-0.025909	0	-0.0735963	0	9.85e-05	-0.116341	0.000369667	0.0107598	0.0868943	0.000155667	-0.0786948	-0.0497833	0.0872903
corn starch	-0.219534	-0.255535	0.0301348	-0.0599838	-0.22129	-0.22129	-0.099489	0.058782	0.0710355	0.0251152	0.11533	0.0308737	-0.123983	0.00417883	0.000178667	0.097093	0.102348	-0.0227517	0.00482217	-0.00764417	0.0178665	0.0003155	-0.0542997	0.00735117	-0.00488183	0.133474	-0.0126318	-0.268795	0.125355	0.0143705	-0.014864	-0.319469	-0.209652	-0.0341705	-0.248431	-0.0210063	-0.121169	3.5e-06	-0.20585	0.0143958	0.0154275	-0.173538	0.00122833	0.009371	0.114777	0.00180833	-0.138071	-0.17188	0.116156
potato starch	-0.13748	-0.128626	0.0035096	-0.0393216	-0.0799144	-0.0799144	-0.0275982	-0.004679	0.0161504	-0.0002918	0.028845	0.008486	-0.0612878	0.0044724	-0.0243696	0.0295384	0.0336684	-0.0213876	0.001302	-0.0126774	-0.0257868	4.56e-05	-0.060088	0.001866	0.0065016	0.0276932	-0.0025838	-0.131943	0.023091	0.0001108	-0.0047068	-0.174963	-0.0783152	-0.0584312	-0.111639	-0.0099228	-0.0363182	1.12e-05	-0.0684556	0.0001108	0.0001678	-0.132712	0.0004962	0.0040228	0.027019	9.3e-05	-0.093404	-0.0656134	0.02754
amylopectin	-0.138425	-0.181657	0.0592055	-0.0638658	-0.168135	-0.168135	-0.0787958	0.0955393	0.0962238	0.0351492	0.138484	0.0656932	-0.151416	0.00521533	0.0392892	0.0920627	0.0903157	0.0172072	0.0156323	0.02227	0.033788	5.73333e-05	0.0222152	0.00995233	-0.000381833	0.19522	-0.0046715	-0.159322	0.180188	0.0468157	-0.00716667	-0.222872	-0.160814	-0.116636	-0.187961	-0.0127682	-0.0967492	2.71667e-05	-0.166789	0.0468435	0.0479268	-0.117489	0.001903	0.0243402	0.13788	0.00175417	-0.141318	-0.120148	0.139833
dextrin	0.105071	-0.0865532	0.135458	-0.0824737	-0.164596	-0.162697	-0.117693	0.292896	0.227145	0.105637	0.317635	0.180313	-0.113819	0.00660733	0.152572	0.161434	0.151649	-0.017786	5.71667e-05	0.136589	0.155193	0.00124667	0.165924	0.0358983	-0.00419183	0.405659	0.0316183	-0.0768652	0.404161	0.000153167	0.0262482	-0.182947	-0.157983	-0.120496	-0.147989	0.022893	-0.148838	0	-0.147062	0.000159667	0.00142633	0.00555683	0.000113167	0.100465	0.317597	0.0019	-0.171313	-0.0332682	0.317714
citrus pectin	-0.0461318	-0.0536242	0.0980828	-0.0732752	-0.0911755	-0.0875777	-0.0721805	0.260272	0.1796	0.0556787	0.153821	0.127193	-0.107587	0.0385925	0.155811	0.0553565	0.0554975	-0.0257775	0.00214767	0.0910073	0.0919142	0.000459	0.0716918	0.0179298	0.00789767	0.158868	0.017946	-0.0888975	0.202455	4.1e-05	0.0222815	-0.229263	-0.0896857	-0.0171687	-0.0602515	0.00990517	-0.0908372	0	-0.0903607	0.00244483	0.00907133	-0.164703	0.000528	0.0111563	0.152808	0.009959	-0.149296	-0.014337	0.153402
apple pectin	-0.07	-0.13	0.11	-0.07	-0.2	-0.19	-0.1	0.24	0.19	0.06	0.2	0.15	-0.1	0.02	0.15	0.1	0.09	-0.01	0	0.09	0.12	0	0.05	0.02	0.01	0.21	-0.01	-0.2	0.22	0	-0.01	-0.31	-0.19	0.02	-0.22	-0.02	-0.12	0	-0.18	0	0.02	-0.12	0	0.01	0.2	0.02	-0.13	-0.13	0.2
FOS	0.102378	0.199587	0.0323572	-0.0724222	0.169744	0.169744	0.110846	0.116737	0.0846432	0.0427124	0.0757576	0.0138816	-0.213276	0.0571472	0.0604978	0.0405052	0.0497038	-0.0364506	4.46e-05	0.0052702	-0.0009442	8.8e-05	0.11952	0.0053964	-0.0046438	0.0809816	-0.0038754	0.126878	0.145903	6.12e-05	-0.0070604	0.0221324	0.146295	-0.189781	0.156712	-0.009356	0.133943	0	0.174493	6.12e-05	8.74e-05	-0.159632	0.0001228	0.0003022	0.0755382	3.94e-05	-0.147412	0.245333	0.0756608
inulin	-0.0041585	0.0432618	0.067713	-0.0603462	-0.0489287	-0.0489287	-0.015813	0.28965	0.165455	0.0674617	0.159944	0.0381837	-0.160016	0.107489	0.169286	0.0845258	0.108912	-0.0138077	6.83333e-06	0.0538425	0.173196	0	0.224638	0.00343817	0.0132178	0.163566	-0.0100248	-0.0725628	0.298074	0	-0.0124895	-0.171935	-0.0520333	-0.0937663	-0.0568968	-0.0173663	-0.0170688	0	-0.0349465	0	2.83333e-06	-0.147155	1.13333e-05	0.000903667	0.159746	5.66667e-06	-0.111559	0.111257	0.159776
[truncated: 156 more columns]
